# Supplementary material for: Genomic and phenotypic stability of fusion-driven pediatric sarcoma cell lines
Source: Nat Commun. 2025 Jan 3;16:380. doi: 10.1038/s41467-024-55340-5 (PMC11699042; doi:10.1038/s41467-024-55340-5)
Supplement: Supplementary file 4 — Supplementary Data 2 [file 41467_2024_55340_MOESM4_ESM.xlsx]

## Sheet: A-673strains_different
id	chr	start	end	strand	gene_ids	gene
rs1863968	5	5146282	5146282	+	ENSG00000145536,ENSG00000250866	ADAMTS16
rs10037067	5	90690065	90690065	+	ENSG00000164199	ADGRV1
rs2366926	5	90692687	90692687	+	ENSG00000164199	ADGRV1
rs1042714	5	148826910	148826910	+	ENSG00000169252	ADRB2
rs1042031	2	21002881	21002881	+	ENSG00000084674	APOB
rs8100856	19	1796167	1796167	+	ENSG00000130270	ATP8B3
rs229527	22	37185445	37185445	+	ENSG00000133466	C1QTNF6
rs2271704	5	41008678	41008678	+	ENSG00000112936,ENSG00000171495	C7,MROH2B
rs12585626	13	102740212	102740212	+	ENSG00000175820	CCDC168
rs2351528	6	73787286	73787286	+	ENSG00000156535	CD109
rs763361	18	69864406	69864406	+	ENSG00000150637	CD226
rs2291343	18	65862780	65862780	+	ENSG00000081138	CDH7
rs137854599	9	21971093	21971093	+	ENSG00000147889,ENSG00000264545	CDKN2A
rs3740912	11	126021374	126021374	+	ENSG00000064309	CDON
rs1805107	13	27963180	27963180	+	ENSG00000165556	CDX2
rs1296794	22	17541915	17541915	+	ENSG00000099954,ENSG00000286195	CECR2
rs61743581	6	109159359	109159359	+	ENSG00000183137	CEP57L1
rs55633891	4	40354024	40354024	+	ENSG00000174343	CHRNA9
rs77682584	16	789269	789269	+	ENSG00000127586	CHTF18
rs61742367	3	9877127	9877127	+	ENSG00000187288	CIDEC
rs112002818	16	57901538	57901538	+	ENSG00000070729	CNGB1
rs8023621	15	75677729	75677729	+	ENSG00000173546	CSPG4
rs9989177	14	49625753	49625753	+	ENSG00000165506	DNAAF2
rs1530498	5	13902111	13902111	+	ENSG00000039139	DNAH5
rs10769699	11	6566998	6566998	+	ENSG00000179532	DNHD1
rs3741280	11	117532520	117532520	+	ENSG00000177103	DSCAML1
rs138967674	6	56569914	56569914	+	ENSG00000151914	DST
rs144717489	11	103479194	103479194	+	ENSG00000187240	DYNC2H1
rs13194101	6	169743204	169743204	+	ENSG00000184786	DYNLT2
rs17655	13	102875652	102875652	+	ENSG00000134899,ENSG00000270181	ERCC5,BIVM-ERCC5
rs45547534	14	45137184	45137184	+	ENSG00000187790	FANCM
rs1966265	5	177089630	177089630	+	ENSG00000160867	FGFR4
rs376618	5	177090796	177090796	+	ENSG00000160867	FGFR4
rs11556167	4	151760894	151760894	+	ENSG00000059691	GATB
rs1260326	2	27508073	27508073	+	ENSG00000084734	GCKR
rs11237145	11	77243767	77243767	+	ENSG00000178795	GDPD4
rs35259282	6	87284786	87284786	+	ENSG00000164411	GJB7
rs140734894	15	44380942	44380942	+	ENSG00000166734	GOLM2
rs28360548	6	116809381	116809381	+	ENSG00000173612	GPRC6A
rs9274407	6	32665055	32665055	+	ENSG00000179344	HLA-DQB1
rs2243191	1	206842612	206842612	+	ENSG00000142224	IL19
rs228942	22	37128579	37128579	+	ENSG00000100385	IL2RB
rs6897932	5	35874473	35874473	+	ENSG00000168685	IL7R
rs3194051	5	35876172	35876172	+	ENSG00000168685	IL7R
rs61734902	16	27749719	27749719	+	ENSG00000047578	KATNIP
rs4576240	6	24596250	24596250	+	ENSG00000137261	KIAA0319
rs142068825	19	5692076	5692076	+	ENSG00000196365	LONP1
rs1051303	19	40612150	40612150	+	ENSG00000090006	LTBP4
rs2305030	15	41513039	41513039	+	ENSG00000062524	LTK
rs1866374	5	72195135	72195135	+	ENSG00000131711	MAP1B
rs2053116	11	4803648	4803648	+	ENSG00000167346,ENSG00000279270	MMP26,OR52R1
rs1939015	11	102705644	102705644	+	ENSG00000137675	MMP27
rs2229385	6	49447735	49447735	+	ENSG00000146085	MMUT
rs10380	5	7897078	7897078	+	ENSG00000124275	MTRR
rs11085777	19	8892969	8892969	+	ENSG00000181143	MUC16
rs16973313	13	108844465	108844465	+	ENSG00000041515	MYO16
rs147376000	10	26193231	26193231	+	ENSG00000095777	MYO3A
rs3758526	10	94344908	94344908	+	ENSG00000173145	NOC3L
rs4144901	11	108173364	108173364	+	ENSG00000149308	NPAT
rs435776	1	228307089	228307089	+	ENSG00000154358	OBSCN
rs2240229	19	15742270	15742270	+	ENSG00000171936	OR10H3
rs55944888	11	123976766	123976766	+	ENSG00000196248	OR10S1
rs1453542	11	59457412	59457412	+	ENSG00000166884	OR4D6
rs12792184	11	124570721	124570721	+	ENSG00000196119	OR8A1
rs1905055	11	56346040	56346040	+	ENSG00000150261	OR8K1
rs2307394	2	147958859	147958859	+	ENSG00000115947	ORC4
rs2135720	10	53995731	53995731	+	ENSG00000150275	PCDH15
rs11539202	11	34947565	34947565	+	ENSG00000110435	PDHX
rs285584	12	41552737	41552737	+	ENSG00000165966	PDZRN4
rs1499280	5	52801055	52801055	+	ENSG00000152684,ENSG00000213949	PELO,ITGA1
rs12784975	10	96620380	96620380	+	ENSG00000155629	PIK3AP1
rs2232183	22	31136974	31136974	+	ENSG00000100078	PLA2G3
rs351111	19	844020	844020	+	ENSG00000196415	PRTN3
rs2071543	6	32843852	32843852	+	ENSG00000204264	PSMB8
rs2297781	11	32933576	32933576	+	ENSG00000060749	QSER1
rs1644731	19	10021323	10021323	+	ENSG00000080511	RDH8
rs4807145	19	1821638	1821638	+	ENSG00000079313	REXO1
rs2475298	10	119919501	119919501	+	ENSG00000107651	SEC23IP
rs888930	19	4288335	4288335	+	ENSG00000105251	SHD
rs2242047	15	84935465	84935465	+	ENSG00000156222	SLC28A1
rs4149117	12	20858546	20858546	+	ENSG00000111700,ENSG00000257046	SLCO1B3,SLCO1B3-SLCO1B7
rs17851681	1	227766976	227766976	+	ENSG00000143740	SNAP47
rs9397509	6	152463486	152463486	+	ENSG00000131018	SYNE1
rs150955173	14	64216260	64216260	+	ENSG00000054654,ENSG00000140009	SYNE2,ESR2
rs939875	12	64875267	64875267	+	ENSG00000111490,ENSG00000288591	TBC1D30
rs41275842	19	1627423	1627423	+	ENSG00000071564	TCF3
rs35312232	14	24255457	24255457	+	ENSG00000092295	TGM1
rs185819	6	32082290	32082290	+	ENSG00000168477	TNXB
rs13131525	4	188139952	188139952	+	ENSG00000184108	TRIML1
rs72650011	2	178702613	178702613	+	ENSG00000155657,ENSG00000237298	TTN,TTN-AS1
rs34957097	10	71286860	71286860	+	ENSG00000107731	UNC5B
rs17344738	12	95300167	95300167	+	ENSG00000028203	VEZT
rs2294759	6	132724763	132724763	+	ENSG00000093134,ENSG00000293493	VNN3P,VNN3P
rs2276054	11	124136265	124136265	+	ENSG00000110002	VWA5A
rs11736872	4	176179493	176179493	+	ENSG00000150627	WDR17
rs2217652	19	9380138	9380138	+	ENSG00000188629,ENSG00000270011	ZNF177,ZNF559-ZNF177
rs12052168	19	19835828	19835828	+	ENSG00000267419,ENSG00000291177	ZNF56P

## Sheet: MHH-ES-1_different
id	chr	start	end	strand	gene_ids	gene
rs1320571	1	1185051	1185051	+	ENSG00000162571	TTLL10
rs16824588	1	1968793	1968793	+	ENSG00000142609	CFAP74
rs3748816	1	2595307	2595307	+	ENSG00000142606	MMEL1
rs2493292	1	3412095	3412095	+	ENSG00000142611	PRDM16
rs1801131	1	11794419	11794419	+	ENSG00000177000	MTHFR
rs2295283	1	12022869	12022869	+	ENSG00000116691	MIIP
rs1061622	1	12192898	12192898	+	ENSG00000028137	TNFRSF1B
rs10803354	1	15112494	15112494	+	ENSG00000175147,ENSG00000189337	TMEM51-AS1,KAZN
rs486557	1	15289643	15289643	+	ENSG00000142621	FHAD1
rs1541185	1	19815035	19815035	+	ENSG00000178828,ENSG00000235434	RNF186,RNF186-AS1
rs10916668	1	19906593	19906593	+	ENSG00000169914	OTUD3
rs522496	1	20698408	20698408	+	ENSG00000117245	KIF17
rs2294228	1	25814082	25814082	+	ENSG00000162430,ENSG00000255054	SELENON,ENSG00000255054
rs2736831	1	26031165	26031165	+	ENSG00000158008	EXTL1
rs41284333	1	26190776	26190776	+	ENSG00000188782	CATSPER4
rs17257155	1	26199948	26199948	+	ENSG00000188782	CATSPER4
rs7550997	1	26269589	26269589	+	ENSG00000130695	CEP85
rs3813803	1	27955781	27955781	+	ENSG00000130768,ENSG00000227050	SMPDL3B,ENSG00000227050
rs2275477	1	36420516	36420516	+	ENSG00000116885	OSCP1
rs663824	1	43183837	43183837	+	ENSG00000117395,ENSG00000243710	EBNA1BP2,CFAP57
rs2782643	1	43420823	43420823	+	ENSG00000198198	SZT2
rs4646487	1	46813503	46813503	+	ENSG00000142973	CYP4B1
rs2056900	1	47142113	47142113	+	ENSG00000162365,ENSG00000225506	CYP4A22,CYP4A22-AS1
rs212989	1	48229409	48229409	+	ENSG00000117834,ENSG00000272491	SLC5A9,ENSG00000272491
rs443751	1	52687760	52687760	+	ENSG00000162377	COA7
rs1137101	1	65592830	65592830	+	ENSG00000116678	LEPR
rs1021737	1	70439117	70439117	+	ENSG00000116761	CTH
rs59123361	1	110223832	110223832	+	ENSG00000116396	KCNC4
rs2275253	1	111319219	111319219	+	ENSG00000134216,ENSG00000229283	CHIA,ENSG00000229283
rs2275254	1	111319352	111319352	+	ENSG00000134216,ENSG00000229283	CHIA,ENSG00000229283
rs41274114	1	114137688	114137688	+	ENSG00000134207	SYT6
rs6537825	1	114405659	114405659	+	ENSG00000197323	TRIM33
rs61752479	1	114688633	114688633	+	ENSG00000116748	AMPD1
rs17185492	1	118101901	118101901	+	ENSG00000155761	SPAG17
rs11205303	1	149934520	149934520	+	ENSG00000014914	MTMR11
rs11803731	1	152110849	152110849	+	ENSG00000159450	TCHH
rs11264743	1	153969038	153969038	+	ENSG00000143578,ENSG00000285779	CREB3L4,ENSG00000285779
rs11264875	1	154022171	154022171	+	ENSG00000143552	NUP210L
rs12075	1	159205564	159205564	+	ENSG00000213088,ENSG00000225670	ACKR1,CADM3-AS1
rs2295612	1	160646913	160646913	+	ENSG00000117090	SLAMF1
rs1028180	1	169376630	169376630	+	ENSG00000117475	BLZF1
rs2266780	1	171114102	171114102	+	ENSG00000007933,ENSG00000231424	FMO3,ENSG00000231424
rs760644	1	171540188	171540188	+	ENSG00000117523	PRRC2C
rs2072036	1	175136860	175136860	+	ENSG00000120332	TNN
rs3795504	1	180936312	180936312	+	ENSG00000135835	KIAA1614
rs17849502	1	183563445	183563445	+	ENSG00000116698,ENSG00000116701	SMG7,NCF2
rs2274064	1	183573252	183573252	+	ENSG00000116698,ENSG00000116701	SMG7,NCF2
rs6698109	1	185202737	185202737	+	ENSG00000116668	SWT1
rs12063867	1	201207840	201207840	+	ENSG00000163395	IGFN1
rs11240573	1	205841819	205841819	+	ENSG00000162877,ENSG00000286619	PM20D1,PM20D1-AS1
rs2297539	1	206430185	206430185	+	ENSG00000266028	SRGAP2
rs11120575	1	206453261	206453261	+	ENSG00000266028	SRGAP2
rs11120616	1	215743221	215743221	+	ENSG00000042781	USH2A
rs3748665	1	222540279	222540279	+	ENSG00000143512	HHIPL2
rs1188697	1	228280757	228280757	+	ENSG00000154358	OBSCN
rs1047840	1	241878999	241878999	+	ENSG00000174371	EXO1
rs1545133	2	112551896	112551896	+	ENSG00000125630	POLR1B
rs35546150	2	140358878	140358878	+	ENSG00000168702	LRP1B
rs1061305	2	151490465	151490465	+	ENSG00000080345,ENSG00000183091	RIF1,NEB
rs7426114	2	151671058	151671058	+	ENSG00000183091	NEB
rs3749117	2	160028931	160028931	+	ENSG00000153246	PLA2R1
rs3747517	2	162272314	162272314	+	ENSG00000115267	IFIH1
rs2229263	2	169318824	169318824	+	ENSG00000081479	LRP2
rs6736609	2	170404277	170404277	+	ENSG00000071909,ENSG00000231898	MYO3B,MYO3B-AS1
rs10455	2	171554763	171554763	+	ENSG00000071967	CYBRD1
rs10497520	2	178780128	178780128	+	ENSG00000155657	TTN
rs13014235	2	201350769	201350769	+	ENSG00000064012,ENSG00000155749	CASP8,FLACC1
rs3732083	2	206176329	206176329	+	ENSG00000183671	CMKLR2
rs55760516	2	219489386	219489386	+	ENSG00000072195,ENSG00000227432	SPEG,ASIC4-AS1
rs28381984	2	227270915	227270915	+	ENSG00000169031,ENSG00000236432	COL4A3,MFF-DT
rs3811514	2	228019005	228019005	+	ENSG00000153820	SPHKAP
rs1550094	2	232520686	232520686	+	ENSG00000237412	PRSS56
rs148118779	2	233158371	233158371	+	ENSG00000168918	INPP5D
rs2241880	2	233274722	233274722	+	ENSG00000085978	ATG16L1
rs1046974	2	233346901	233346901	+	ENSG00000130561	SAG
rs1500481	2	233793813	233793813	+	ENSG00000185038	MROH2A
rs2108485	2	241082327	241082327	+	ENSG00000122085,ENSG00000162804	MTERF4,SNED1
rs12647859	4	90309428	90309428	+	ENSG00000184305	CCSER1
rs6050	4	154586438	154586438	+	ENSG00000171560	FGA
rs11736872	4	176179493	176179493	+	ENSG00000150627	WDR17
rs1071598	5	78885600	78885600	+	ENSG00000113273	ARSB
rs2278370	5	151550625	151550625	+	ENSG00000086570	FAT2
rs2071498	10	128119296	128119296	+	ENSG00000148773	MKI67
rs10896380	11	68914934	68914934	+	ENSG00000132740	IGHMBP2
rs10749920	11	108512949	108512949	+	ENSG00000110723	EXPH5
rs12146448	11	108513934	108513934	+	ENSG00000110723	EXPH5
rs11552421	11	118559804	118559804	+	ENSG00000118096	IFT46
rs61935924	12	63780027	63780027	+	ENSG00000118600,ENSG00000249753	RXYLT1,ENSG00000249753
rs12368787	12	95918908	95918908	+	ENSG00000165972	CCDC38
rs7296162	12	100051206	100051206	+	ENSG00000111647	BLTP3B
rs1106042	12	130357093	130357093	+	ENSG00000125207	PIWIL1
rs12015	13	43023729	43023729	+	ENSG00000120675	DNAJC15
rs4652	14	55138318	55138318	+	ENSG00000131981	LGALS3
rs1950902	14	64415662	64415662	+	ENSG00000100714	MTHFD1
rs11150606	16	31087690	31087690	+	ENSG00000151006,ENSG00000255439	PRSS53,ENSG00000255439
rs35364374	19	38492540	38492540	+	ENSG00000196218	RYR1
rs1128127	22	23836945	23836945	+	ENSG00000099956,ENSG00000099958	SMARCB1,DERL3
