# Supplementary material for: Genomic and phenotypic stability of fusion-driven pediatric sarcoma cell lines
Source: Nat Commun. 2025 Jan 3;16:380. doi: 10.1038/s41467-024-55340-5 (PMC11699042; doi:10.1038/s41467-024-55340-5)
Supplement: Supplementary file 5 — Supplementary Data 3 [file 41467_2024_55340_MOESM5_ESM.xlsx]

## Sheet: A-673
promoter	pval (Wilcoxon rank-sum test)	padj	log2err	ES	NES	size	leadingEdge
SALL1	1.82473e-16	3.31754e-12	1.04763	-0.875554	-2.9132	35	cg06232807	cg01146232	cg08878368	cg06724588	cg00310215	cg06653699	cg13755795	cg08199953	cg13692711	cg16118070	cg00582524	cg14115575	cg15463013	cg09016242	cg04698114	cg08439930	cg04550052	cg11035433	cg08526074	cg02864757	cg05151154
TMEM88	3.9597e-10	2.42151e-07	0.814036	-0.918302	-2.52653	16	cg17044356	cg02459416	cg21845633	cg23404101	cg15853812	cg06941557	cg03854722	cg00014203	cg01965560	cg23528037	cg23671708	cg24776350	cg26314534	cg03719978	cg06518763
PCDHA8	1.61725e-09	7.06099e-07	0.788187	-0.914746	-2.45652	15	cg04634417	cg02560085	cg14215392	cg02326566	cg14579239	cg15320168	cg00504705	cg22642909	cg24339092	cg19596110
ZMYND8	5.80303e-08	1.02432e-05	0.719513	-0.737923	-2.45526	35	cg13247329	cg00152127	cg17356255	cg03505504	cg01764256	cg02767841	cg11809928	cg00506062	cg18638857	cg02807220	cg25520710	cg06859252	cg03642096	cg03431084	cg15149294	cg12303084	cg11315935	cg10467021	cg05445320
SCRN1	9.61881e-09	2.82064e-06	0.74774	-0.691496	-2.44702	45	cg10589443	cg01196858	cg06133110	cg14996507	cg14720487	cg15424250	cg14694156	cg10113101	cg08551725	cg21779301	cg11855325	cg20864231	cg13366537
PCDHGA6	6.05358e-09	1.93088e-06	0.761461	-0.906355	-2.43398	15	cg03835609	cg06757585	cg09066326	cg18054674	cg08616061	cg26843711	cg06222419	cg07717903	cg04637478	cg01357507	cg00039176
ACTA2	3.21608e-07	3.70073e-05	0.674963	-0.704314	-2.38985	38	cg26479099	cg10245319	cg27571617	cg11671025	cg19791409	cg07216529	cg00551526	cg09990481	cg19015961	cg03158499	cg19573567	cg17133119	cg15950761	cg22248562	cg17967429	cg01536438	cg13632959	cg03520966	cg26478401
STRA6	6.58887e-08	1.10919e-05	0.704976	-0.741465	-2.35631	31	cg23719157	cg24222546	cg21068293	cg11680605	cg17516330	cg11787522	cg15162876	cg15858994	cg03030071	cg14275207	cg21631918	cg23887948	cg16937087	cg00075967	cg08978227	cg18717554	cg00597876	cg01332054	cg26774156
HMGA1	4.03635e-06	0.000247087	0.610527	-0.798717	-2.31957	19	cg10610528	cg20294304	cg23238986	cg01745499	cg18696576	cg02654940	cg08335767	cg03020951	cg19513004	cg05565313
ACCN4	1.91362e-06	0.000138062	0.627257	-0.836426	-2.30127	16	cg18395327	cg17610929	cg19210770	cg10515731	cg24743778	cg12046414	cg18844301	cg24586121	cg11248254
HSD11B1	6.62131e-06	0.000364465	0.610527	-0.79956	-2.26639	18	cg16897216	cg20191437	cg09366519	cg04732193	cg14139038	cg06571187	cg05112220	cg25471557	cg10921886	cg26880525	cg00312486	cg05401402	cg17726275
KCNE3	1.05987e-05	0.000515225	0.593325	-0.776332	-2.25818	20	cg05591210	cg13322256	cg20074591	cg12847548	cg16962651	cg16839921	cg14292442	cg15419081	cg23189044	cg13766864	cg02595219	cg11775521	cg18838431	cg17718679	cg05280255	cg04574090
KIAA0226L	7.9901e-06	0.000423911	0.593325	-0.815169	-2.24278	16	cg06924060	cg07970599	cg02766909	cg09901575	cg17703611	cg01565936	cg03816240	cg03159578
LFNG	3.83928e-06	0.000236616	0.610527	-0.689011	-2.22978	33	cg20572537	cg23888024	cg06190346	cg08325813	cg04945557	cg18693627	cg27658089	cg21746109	cg05829046	cg22902289	cg07041720	cg14606082	cg22917311	cg12497581	cg14602936	cg06927337	cg20161791	cg10021749	cg16633750	cg21531604
SLC13A4	8.38324e-06	0.000439238	0.593325	-0.8491	-2.2212	14	cg17382310	cg19548649	cg10237297	cg25963505	cg23715104	cg11919153	cg06869796	cg03640993
CCDC80	1.54294e-06	0.000115441	0.643552	-0.88442	-2.22026	12	cg16198723	cg13287247	cg05963085	cg24364668	cg20272205	cg03180489	cg12113356	cg21580421	cg02954903	cg21307628
AP2M1	2.24892e-05	0.000914711	0.57561	-0.782727	-2.21868	18	cg24345060	cg06192549	cg05573306	cg00064020	cg16301768
ZBTB20	1.38501e-11	1.57381e-08	0.875325	-0.539463	-2.21816	135	cg26042546	cg21316960	cg16323245	cg13399259	cg05475530	cg14941895	cg24084872	cg11523910	cg16126084	cg01879525	cg04879722	cg22312534	cg02097398	cg21270083	cg03927644	cg00736375	cg03631078	cg26100303	cg00791181	cg06671146	cg23724557	cg04564000	cg17875356	cg14847818	cg12197062	cg03779374	cg19717061	cg19981243	cg14338114	cg03556243	cg25364469	cg08359717	cg13470673	cg26152597	cg07165288	cg08263214	cg20387392	cg19370097	cg07317983	cg23093175	cg19190293	cg16381315	cg00616441
FAM124B	1.15717e-06	9.39218e-05	0.643552	-0.870832	-2.21659	13	cg01833675	cg00698413	cg24516901	cg10114725	cg24385348	cg25313930	cg18890556	cg01244015
BCL9L	9.40712e-06	0.00047774	0.593325	-0.846676	-2.21486	14	cg20029201	cg14542374	cg03780927	cg02493211	cg02341556	cg12232470	cg20337103	cg17260706	cg11874426	cg15350899	cg04075973
IL16	2.55685e-06	0.000177428	0.627257	-0.691082	-2.21069	32	cg09909364	cg11732714	cg20368664	cg13759953	cg14898127	cg14899065	cg18473388	cg25279318	cg08900770	cg06304817	cg20314480	cg14374463	cg12566412	cg13596272	cg22693837	cg04082549	cg13389673	cg09150320
ANXA11	3.09732e-06	0.0002004	0.627257	-0.688318	-2.20185	32	cg03414757	cg03876258	cg16466154	cg07014891	cg16745444	cg18527814	cg03483709	cg05566498	cg11877297
LYN	6.0856e-06	0.000346841	0.610527	-0.62697	-2.19705	42	cg06288821	cg08359236	cg06818377	cg02410887	cg03213236	cg02833872	cg05630316	cg03973663	cg04363768	cg23055315	cg05997362	cg08894788	cg17806401	cg09090549	cg21301224	cg12531953
OTX2	8.27938e-06	0.000436311	0.593325	-0.66918	-2.19027	34	cg23706497	cg20278291	cg22070544	cg10042106	cg17205316	cg10243278	cg15607672	cg25249386	cg03492327	cg01213381	cg18241942	cg00822495	cg27122213	cg23365739	cg13826890	cg02638528	cg06387829	cg16793394	cg26998537	cg23316987	cg05241355	cg02283081	cg05683863	cg19976235	cg04736351
CA14	3.14237e-07	3.66227e-05	0.674963	-0.932181	-2.18017	10	cg05037389	cg15503235	cg08678949	cg00102955	cg20791007	cg19320294	cg12317021	cg03969696	cg25242918	cg27589731
CPNE4	2.17787e-05	0.000889796	0.57561	-0.701258	-2.17647	27	cg05477352	cg08389995	cg16578613	cg23450509	cg02994654	cg08857059	cg19139832	cg00673359	cg02446709	cg18720550	cg25929202	cg21450054	cg07350448
BCAR1	1.01072e-07	1.5442e-05	0.704976	-0.583456	-2.17587	68	cg14777808	cg19094438	cg17105970	cg20041967	cg21994774	cg08774694	cg05389731	cg24376271	cg09445727	cg03451204	cg23902150	cg15317982	cg04713634	cg25168273	cg02438653	cg04168235	cg25622325	cg22837325	cg00439261	cg19455016	cg05229802	cg21864256	cg01262865	cg27523074	cg00908828	cg18770490	cg02490847	cg18059928	cg16502726
SLC30A8	1.90294e-05	0.000795342	0.57561	-0.694017	-2.16664	28	cg00765035	cg04869538	cg01924894	cg01100494	cg14877165	cg23338195	cg20733879	cg20623215	cg07061355	cg22084841	cg26687497	cg24420947	cg16356472	cg16256373	cg02752727	cg04355432	cg04868325
SYBU	3.17651e-05	0.00117382	0.557332	-0.701279	-2.16525	25	cg07446134	cg12391929	cg06131588	cg07357210	cg15864418	cg08076877	cg25497964	cg27571988	cg09858677	cg20858033	cg08812208
MITF	4.64312e-06	0.000277686	0.610527	-0.589382	-2.15646	50	cg22568270	cg24876892	cg15449049	cg13760870	cg15909737	cg03281018	cg11109906	cg23094300	cg12348705	cg06070625	cg01292999	cg09464246	cg02426343	cg20109410	cg04535746	cg24646393	cg12492493	cg13151171	cg05277991	cg12874940	cg15157740	cg12854020	cg14690838	cg07113570
CSGALNACT1	6.87397e-07	6.39994e-05	0.659444	-0.590808	-2.15543	59	cg04541281	cg11625986	cg25923918	cg05374044	cg06839496	cg21373029	cg05026214	cg15521256	cg14722693	cg01922603	cg23328404	cg27510066	cg17509561	cg16615388	cg13449368	cg12059540	cg14854503	cg06784232	cg11505841	cg10040541	cg02854313	cg03072133
SHROOM3	1.09099e-06	9.04862e-05	0.643552	-0.921339	-2.15482	10	cg22200486	cg14898892	cg20311846	cg05951609	cg19162496	cg27417997	cg24086068	cg19999035
DLGAP4	8.73047e-08	1.36835e-05	0.704976	-0.527306	-2.14787	94	cg01982835	cg14104856	cg07754253	cg08028842	cg02024403	cg12488910	cg11906127	cg09738259	cg03409835	cg03796962	cg09179691	cg26495179	cg25310903	cg18402623	cg17566560	cg01089288	cg05011589	cg05221944	cg07897858	cg00581476	cg27493703	cg06151988	cg20258279	cg12658304	cg16061101	cg27648804	cg10957885	cg05327967	cg01802444	cg21120650	cg00159764	cg22668169	cg24698564	cg19693110	cg02335030	cg19918090	cg17948453	cg11759454	cg23228694	cg09276978	cg06119550	cg00580558	cg19793839
SLC38A2	3.8633e-05	0.00137993	0.557332	-0.722503	-2.13263	22	cg21563683	cg26212328	cg16848712	cg17360194	cg19620086	cg27491190	cg06864895	cg23123694	cg06272054
MAN2A1	1.2399e-05	0.000570698	0.593325	-0.872766	-2.13245	11	cg05894766	cg02510091	cg20880837	cg22603964	cg01560493
SAG	1.20622e-05	0.000566672	0.593325	-0.837724	-2.13232	13	cg08110610	cg02343439	cg04094641	cg00539322	cg06364159	cg08080898	cg23599196	cg08096010
EYS	6.43865e-05	0.00203939	0.538434	-0.792489	-2.1282	15	cg20316949	cg11299334	cg21239364	cg13128985	cg19125532	cg04174317	cg24307481	cg24013293	cg11119879
UTS2	4.68436e-06	0.000279234	0.610527	-0.908383	-2.12452	10	cg22107412	cg09938876	cg12606891	cg20474564	cg00639921	cg15727920	cg10500283	cg20625138
GLIS1	7.5565e-07	6.80769e-05	0.659444	-0.577727	-2.12311	61	cg05424901	cg08310282	cg00863615	cg19857925	cg05951474	cg24145935	cg07705062	cg15899312	cg24086717	cg20103177	cg09007354	cg26932632	cg23019565	cg24064348	cg16897608	cg08504290	cg23219046	cg23418244	cg27397757	cg10962490	cg01306588	cg05766219	cg12651459	cg26932889	cg24845466	cg00454274	cg23988737	cg09255142	cg26044123	cg13376819
AKAP2	6.03929e-05	0.00195374	0.557332	-0.71144	-2.09998	22	cg02861298	cg05528187	cg05213092	cg09727611	cg12732899	cg12718442	cg14170787	cg08994526	cg05082111	cg18721739	cg26700123
FILIP1	0.000124455	0.00333846	0.518848	-0.691343	-2.09144	24	cg10606698	cg12569246	cg14989243	cg18729664	cg19954602	cg04077979	cg17915865	cg14567957	cg26466508	cg19652483	cg27072277	cg02586023
ARSB	2.35125e-05	0.000943666	0.57561	-0.820932	-2.08958	13	cg11541897	cg25318491	cg22224068	cg18828365	cg26802063	cg17845680	cg02582925	cg18856359
KIAA0748	6.89188e-05	0.00214925	0.538434	-0.831626	-2.08773	12	cg07880109	cg02554168	cg16447680	cg17881208	cg16903782	cg15961105	cg19219778	cg25486399	cg22688241
MAGEF1	0.000137786	0.00358894	0.518848	-0.751722	-2.08327	17	cg12438034	cg13428746	cg02965060	cg26152983	cg14007013	cg16183450
MRVI1	1.34101e-05	0.000608003	0.593325	-0.5812	-2.08309	47	cg00293718	cg26684689	cg00077570	cg15495966	cg17299456	cg18441733	cg16695950	cg08758963	cg16726577	cg11828741	cg00842359	cg11077681	cg04968127	cg19567594	cg16014606	cg04536856	cg15283950	cg14881697	cg17977145	cg05819645	cg17542333	cg06118587
PCDH1	0.000121382	0.00327939	0.538434	-0.710674	-2.08172	21	cg03417430	cg21840108	cg21592824	cg08004742	cg17258972	cg01247683	cg22622254	cg19956494	cg27216173	cg14540821
ALPK2	8.91604e-05	0.00259364	0.538434	-0.826084	-2.07382	12	cg02269083	cg25407077	cg07910680	cg24619407	cg27555092	cg15781627	cg27614534	cg14386193	cg21628808
GPM6A	1.7785e-05	0.000764418	0.57561	-0.57715	-2.06857	47	cg09275205	cg17170839	cg07394951	cg04607883	cg09885881	cg04797575	cg07782778	cg00626234	cg18542972	cg18130516	cg17304111	cg13261528	cg01392007	cg10647918	cg00417746	cg24630825	cg06067593	cg10502220	cg04606050	cg01182661	cg16598016	cg10523370
DAOA	3.92006e-07	4.31943e-05	0.674963	-0.950511	-2.05566	8	cg01297020	cg22773522	cg21256046	cg25623522	cg20888753	cg23058430	cg14660531	cg13846327
C16orf74	0.000621732	0.0106187	0.477271	-0.705368	-2.04848	19	cg04468198	cg02320084	cg25575961	cg02124446	cg08021797	cg26317934	cg06773175	cg02834449	cg11854538	cg23419296	cg08774871
C10orf105	0.000121392	0.00327939	0.538434	-0.654136	-2.0484	29	cg14503822	cg02923966	cg00418663	cg05848785	cg18668540	cg20373393	cg10258381	cg19988181	cg08734090	cg27390907	cg09637449	cg14953126	cg19429405	cg25394960	cg04975811	cg01470340
TM4SF18	1.26108e-05	0.000577525	0.593325	-0.907142	-2.04549	9	cg05184826	cg13321956	cg23404978	cg25529942	cg13495118
KIAA1462	0.000699991	0.0115591	0.477271	-0.702514	-2.04019	19	cg23731595	cg02111655	cg06933711	cg19331777	cg19826211	cg14388055	cg08461107	cg11614536	cg01062834	cg23648810
CNTN6	8.21859e-05	0.00244154	0.538434	-0.798403	-2.03223	13	cg05209917	cg07664856	cg15013177	cg23140965	cg01720337	cg06964503	cg16857113	cg14298075
LRRC15	0.000399657	0.00769547	0.498493	-0.750953	-2.01666	15	cg18766468	cg13971680	cg26400693	cg02261771	cg14909960	cg12838168	cg13321259
ABCA4	4.58001e-06	0.000274816	0.610527	-0.930079	-2.01147	8	cg18773993	cg20746830	cg04592706	cg03110772	cg06895831	cg16298016	cg09360041
DLC1	0.000243786	0.00543836	0.518848	-0.647072	-2.00195	26	cg18478942	cg10349685	cg08768218	cg05226008	cg22732636	cg27336423	cg19024344	cg12512013
CCDC66	0.000344598	0.0069228	0.498493	-0.79711	-2.00108	12	cg05401945	cg13792233	cg13341536
DENND2D	0.000591116	0.0102451	0.477271	-0.72112	-1.99846	17	cg01528237	cg21327712	cg10122116	cg10420782	cg20970369	cg00619207	cg08864105	cg23631538
DACT1	0.000229308	0.00518539	0.518848	-0.817364	-1.99708	11	cg15808708	cg16536561	cg15233025
CREB5	2.75001e-06	0.000183816	0.627257	-0.504848	-1.99542	86	cg20991988	cg00958197	cg13495373	cg14543008	cg07042532	cg23281552	cg27517282	cg16688582	cg21004899	cg19501020	cg20306842	cg05929675	cg01534253	cg02124565	cg21510305	cg10822172	cg13545897	cg27653962	cg01968152	cg20997268	cg23097035	cg11202422	cg08515702	cg01717549	cg11301281	cg17818220	cg12736384	cg16534307	cg07439156	cg19638435	cg14862787	cg11967592	cg07684929	cg04024904	cg01421227	cg07320628	cg19996603	cg22629417	cg08002902	cg16779321
CYR61	0.000565261	0.00992947	0.477271	-0.742808	-1.99478	15	cg04453065	cg12278705	cg02254587	cg07165167	cg12278431	cg13871826	cg03519711
ZNF831	0.000873304	0.0136054	0.477271	-0.759417	-1.98659	14	cg19787906	cg18826352	cg26256104	cg20609970	cg13707623	cg03770410	cg23341504	cg00566772	cg04588514
ADAM29	0.000434345	0.00815789	0.498493	-0.790869	-1.98541	12	cg25097705	cg10327756	cg08571432	cg10254252	cg27078562	cg02826368	cg16411152	cg14561282
OR2B11	0.000434345	0.00815789	0.498493	-0.790325	-1.98405	12	cg02650767	cg24582475	cg00112952	cg14422922	cg07650568	cg06852298	cg21302594
GTF3C3	0.000306385	0.0064018	0.498493	-0.811571	-1.98293	11	cg27439683	cg15214110	cg14580848	cg17356720	cg12173276
NDRG1	0.000835382	0.0131208	0.477271	-0.663921	-1.97925	23	cg16949005	cg16001384	cg12947395	cg00042637	cg05994672	cg17129188	cg04227278	cg18770655	cg20483936	cg20100745
ETV4	0.000369427	0.00731378	0.498493	-0.66991	-1.97739	22	cg24692944	cg22292478	cg27080876	cg20729171	cg13640455
SH3TC2	0.00049961	0.00909851	0.477271	-0.805663	-1.96849	11	cg15502698	cg26474043	cg03016867	cg14818279	cg19962468	cg01965939	cg22621734
PDGFRB	0.000296214	0.0062841	0.498493	-0.772876	-1.96726	13	cg09163930	cg20348829	cg20665093	cg08840461	cg22943115
ARHGAP12	0.000137038	0.00357972	0.518848	-0.614046	-1.96426	32	cg01859118	cg26784012	cg04359828	cg09642378	cg25648639	cg14653418	cg18675610
HMCN1	0.0012294	0.0175998	0.45506	-0.749697	-1.96117	14	cg23015831	cg26145926
MYBPHL	0.000158395	0.00393951	0.518848	-0.86747	-1.95604	9	cg22076757	cg07196577	cg04012600	cg08872703	cg18138385	cg00154957
CLDN14	0.000129188	0.00344395	0.518848	-0.532751	-1.9545	52	cg14314369	cg09362437	cg23034373	cg07057320	cg03005890	cg05275307	cg12426652	cg00632319	cg06745684	cg00279943	cg09449447	cg25337674	cg20643029	cg00557671	cg19685841	cg12470092	cg13363596	cg16957637	cg08766678	cg08224775	cg24794906	cg21459850	cg08621403	cg11628880	cg05562241	cg25427574	cg20289415
GTPBP8	0.00141593	0.0195551	0.45506	-0.746214	-1.95205	14	cg01959039	cg26031014	cg12151328	cg25434001	cg07348706	cg27351896	cg17166802
HIVEP2	1.05654e-05	0.000514988	0.593325	-0.524199	-1.95145	65	cg18959453	cg17738521	cg05090939	cg21380077	cg12780098	cg20486294	cg17717866	cg21597425	cg10613215	cg12117518	cg23482133	cg04356230	cg23585102	cg15121978	cg09659869	cg14867004	cg25361701	cg17706188	cg13519834	cg27209679	cg25636439	cg06538751	cg17887007	cg17579366	cg09606421	cg12269161	cg16352724	cg15103196	cg10842801	cg13804090	cg21489622	cg05519606
CLDN18	0.0005149	0.00925039	0.477271	-0.629071	-1.94625	26	cg24894531	cg11971344	cg17298704	cg00405112	cg25792651	cg24269840	cg10510478	cg12059180	cg19651585	cg07673046	cg12938320	cg10784090	cg16167624	cg14461434
PALMD	0.000392949	0.00761642	0.498493	-0.831293	-1.94422	10	cg24603803	cg14606976	cg22977099	cg12729166	cg07849997	cg00331226	cg27563423	cg06469799	cg07960762
TRPS1	0.000271547	0.00588437	0.498493	-0.593702	-1.94323	34	cg06368590	cg08794022	cg03431521	cg05754853	cg03910335	cg16821992	cg06328061	cg24303930	cg14244576
P3H2	0.00048987	0.00896008	0.477271	-0.57154	-1.93933	38	cg07142406	cg27459131	cg18233390	cg09311266	cg17411108	cg25702132	cg26378115	cg07013942	cg02117228	cg01027113	cg18293768
TFF2	0.000237448	0.00533626	0.518848	-0.858364	-1.9355	9	cg27583171	cg12234272	cg07111846	cg00355325	cg11158374	cg26403416	cg18879389
MREG	0.000841523	0.0131667	0.477271	-0.77046	-1.93418	12	cg12620499
CTGF	0.000503119	0.00913806	0.477271	-0.825047	-1.92961	10	cg26565465	cg22260478	cg17359975	cg00516030	cg15155239
MSANTD3	0.000555398	0.00980443	0.477271	-0.755462	-1.92293	13	cg18582274	cg09805953	cg13647410	cg16906831	cg00691965	cg06396434
OPALIN	0.00180272	0.0230034	0.45506	-0.715227	-1.92072	15	cg26268085	cg10116341	cg04543034	cg18745725	cg04734193	cg05845124	cg24570210	cg21861532	cg26605642
GDF2	0.00209605	0.0257085	0.431708	-0.733396	-1.91852	14	cg04108334	cg23812775	cg00321775	cg15247509	cg23392162	cg13321164	cg06840491	cg26011189
GAS7	0.000255777	0.00561627	0.498493	-0.54735	-1.91805	42	cg19011844	cg23833461	cg10618704	cg11122944	cg18664658	cg17949821	cg05692077	cg00052665	cg04955835	cg25558027	cg15740114	cg20572153	cg14257839	cg06339542	cg03653088
OVCH1	0.00125324	0.0178148	0.45506	-0.784813	-1.91755	11	cg07854132	cg09074755	cg25198275	cg22535349	cg03037879	cg19644949	cg03723284	cg20161363	cg25262635
FGF1	6.86963e-05	0.00214925	0.538434	-0.523071	-1.91648	55	cg07206630	cg07145531	cg20684197	cg13732420	cg08050917	cg25349370	cg11839863	cg00564426	cg13724550	cg08734216	cg06550344	cg22145511	cg08661751	cg18740383	cg05198969	cg18767162	cg21908199	cg21619138	cg17747553	cg06399118	cg23117137
STAMBPL1	0.00100812	0.0151424	0.45506	-0.617017	-1.91502	27	cg14785527	cg19631635	cg27328824	cg07510282	cg22411350	cg00142940	cg23264429	cg14732874
DDR2	0.000368446	0.00731301	0.498493	-0.603885	-1.91485	30	cg23874669	cg00819233	cg17217691	cg07952182	cg07270341	cg17496788	cg16207121
DUSP14	0.00117323	0.0169693	0.45506	-0.617946	-1.90795	25	cg12882572	cg06716730	cg20018022	cg05013507	cg22433574	cg16670864
KCNQ1OT1	0.000400254	0.00769547	0.498493	-0.601683	-1.90787	30	cg12433386	cg01744331	cg02219360	cg02798157	cg09518720	cg16556677	cg26963277	cg12077660	cg26104781
TXNDC11	0.00250502	0.0293075	0.431708	-0.727292	-1.90255	14	cg01061890	cg12894781	cg15151654	cg04399632
KRTAP2-1	0.000162096	0.00398253	0.518848	-0.879629	-1.90237	8	cg21342586	cg18243846	cg06592151	cg03429498
NKX2-5	0.00214608	0.0261514	0.431708	-0.708194	-1.90183	15	cg13570101	cg08814105	cg18512156	cg01040654	cg12825773	cg03294619	cg03206359	cg08217124	cg10895922	cg01282074
NR1H4	0.00218042	0.0264458	0.431708	-0.707878	-1.90098	15	cg18874332	cg09244872	cg05808455	cg21608670	cg18944984	cg11977668	cg27186231	cg15990724	cg15381313	cg14745300
RD3L	0.00143923	0.0197633	0.45506	-0.756624	-1.89944	12	cg01019756	cg14449789	cg08053420	cg08097073	cg23820815	cg14746274
C7orf11	0.00147068	0.0200288	0.45506	-0.756502	-1.89914	12	cg27402881	cg14684441	cg21983151
ABI3	0.00231777	0.0276686	0.431708	-0.706863	-1.89825	15	cg22960869	cg26334023	cg00980784	cg05716556	cg25451120	cg06874426
LAMB3	0.000952159	0.0145472	0.477271	-0.811452	-1.89781	10	cg14586941	cg03967293	cg26374621	cg25981106
FBXL7	0.00029126	0.00621525	0.498493	-0.550116	-1.89767	41	cg16210328	cg06923210	cg16972644	cg02390954	cg07495127	cg11232953	cg16290241	cg11043073	cg08814911	cg00039593	cg10729001	cg18800081	cg19971739	cg12478554	cg11032415	cg20268826	cg21306464	cg00254064	cg21047972	cg09291095	cg08985810	cg17044478
PCK1	0.000505521	0.00917253	0.477271	-0.841051	-1.89646	9	cg20810198	cg13655303	cg09282500	cg13904968	cg18305394
TMPRSS6	0.002785	0.0316716	0.431708	-0.689218	-1.89625	16	cg26679348	cg24023000	cg25786785	cg11048961	cg23452429	cg17745234
TM4SF19	0.00158079	0.0210244	0.45506	-0.754562	-1.89427	12	cg05445326	cg21090033	cg13314965	cg13605674	cg01883662	cg22496559	cg21845080	cg02322879
GNG11	0.00198693	0.0247428	0.431708	-0.773991	-1.89111	11	cg25546811	cg08038054	cg02914800	cg00536924	cg17541140
AGAP3	0.000729876	0.0118403	0.477271	-0.603137	-1.8887	29	cg19768312	cg02676563	cg12513870	cg16629168	cg06608867	cg23881872	cg22337913
ZRANB1	0.000149769	0.00378844	0.518848	-0.928383	-1.88672	6	cg17607024	cg25936818	cg23692214	cg07260605
LPO	0.000611572	0.0104995	0.477271	-0.836664	-1.88657	9	cg25068078	cg11344708	cg16441044	cg24489015	cg06987680
LRRC4	0.0023937	0.0282597	0.431708	-0.769582	-1.88034	11	cg06173720	cg21129531	cg26173847	cg00353923	cg26595520	cg06945399
KLHDC7A	0.00315591	0.0345919	0.431708	-0.663206	-1.87989	18	cg13007210	cg05040210	cg06662140	cg13507429	cg20200200	cg23281527	cg21693033	cg11175836	cg14356550	cg15131316
CLDN15	0.00326935	0.0354231	0.431708	-0.683102	-1.87942	16	cg05403383	cg27248297	cg06709331	cg04473569	cg22188918	cg04609257	cg24809529
ATP10B	0.00169043	0.0220156	0.45506	-0.643824	-1.87274	20	cg20237771	cg03396840	cg27456283	cg01559502	cg07320496	cg15370208	cg19041743	cg24639117	cg14917721	cg11975774	cg00308503	cg05670579	cg02543268	cg04625905	cg23443197
GLRB	0.00263189	0.0302659	0.431708	-0.67566	-1.87248	17	cg10146199	cg22991815	cg07084358	cg18344745	cg25911468	cg08712866
CNGB3	5.01633e-05	0.00169757	0.557332	-0.960588	-1.87142	5	cg24825909	cg23301462	cg21221571	cg15767233	cg06757810
PCDHA3	0.00108416	0.0160383	0.45506	-0.735025	-1.87091	13	cg22727565	cg00822970	cg19777540	cg21768610	cg01089834	cg20114244	cg26896137
GZMB	0.000238119	0.00534474	0.518848	-0.920499	-1.8707	6	cg07754131	cg11025037	cg16212145	cg21468460
SH3BP5	5.38218e-05	0.00178565	0.557332	-0.51282	-1.87055	60	cg21283680	cg23936767	cg03999816	cg17925022	cg19069769	cg24908186	cg20836426	cg09026258	cg13562836	cg11524285	cg23541619	cg21529429	cg04858987	cg26775087	cg24516542	cg27104695	cg11218575
GABRR2	0.000332616	0.00673418	0.498493	-0.863919	-1.86839	8	cg16580289	cg13132884	cg09577228	cg06445611
KRT26	0.000332616	0.00673418	0.498493	-0.86374	-1.868	8	cg11079711	cg06456531	cg16422892
RFTN2	0.000888144	0.0137776	0.477271	-0.827928	-1.86687	9	cg22387019	cg00826638	cg03152916	cg24821680	cg02170986
MEF2C	3.37751e-05	0.00123306	0.557332	-0.500421	-1.86621	68	cg24124703	cg23136275	cg10356867	cg14129122	cg22990850	cg15796366	cg14205029	cg11145593	cg02913140	cg23620775	cg06183169	cg16318726	cg18498987	cg16754165	cg24876729	cg13254355	cg15241530	cg07777987	cg02064459	cg06139199
TENC1	0.00140978	0.0195158	0.45506	-0.797261	-1.86462	10	cg27097846	cg03691549	cg07661899	cg17094065	cg18037834
ZNF532	0.000586212	0.010199	0.477271	-0.586585	-1.86412	31	cg17289202	cg24243629	cg26172016	cg06487082	cg12406559	cg14269096	cg02404564	cg17798547	cg25401010	cg03096126	cg07776193
COL9A1	0.00364992	0.0382033	0.431708	-0.657309	-1.86317	18	cg08490610	cg14579051	cg11942059	cg25848010	cg15791942	cg00335424
SLC16A8	0.00428129	0.0430997	0.407018	-0.710348	-1.85823	14	cg02815135	cg05546045	cg19881032	cg15780363	cg08363074	cg23765961	cg26069037	cg06876311	cg00111823	cg00163920
TTN	0.000677893	0.0112929	0.477271	-0.884869	-1.85569	7	cg11111214	cg24559706	cg10859358	cg05185019	cg15133917	cg19430586
TUBD1	0.00435184	0.0436409	0.407018	-0.622403	-1.85548	23	cg01883591	cg18210730	cg10997002	cg05575837	cg13276752	cg02443583
FGFR1	0.000836426	0.0131208	0.477271	-0.553182	-1.85435	36	cg02043791	cg05638032	cg15655676	cg08942049	cg10300229	cg13123964	cg08722122	cg17170188	cg04685186	cg20148210	cg05177519	cg26385256	cg13180581
FLJ42969	0.000138369	0.00359384	0.518848	-0.949697	-1.8502	5	cg22632444	cg05940538	cg08285800	cg16069845
A2M	0.00120076	0.0173125	0.45506	-0.819877	-1.84872	9	cg02215627	cg00146928	cg18100935	cg00134295	cg12058490	cg10537824	cg07324869	cg20086047
COPS6	0.00179504	0.0229667	0.45506	-0.790025	-1.8477	10	cg02049663	cg04180093	cg03910901	cg02756214	cg01758041	cg10737883
LOC100131496	0.00016351	0.00400644	0.518848	-0.946746	-1.84445	5	cg09046309	cg02341503	cg03082779	cg04504205
PLEKHG3	0.00133044	0.0186642	0.45506	-0.543473	-1.8441	38	cg21927177	cg18226451	cg27266176	cg08248849	cg11115622	cg16676373	cg16274899	cg01955214	cg13697735	cg18698096	cg12063688	cg15878435	cg07865517	cg01994290	cg15889847
CRISP1	0.00314557	0.0345348	0.431708	-0.733762	-1.84205	12	cg24479317	cg16023304	cg08702638	cg03947300	cg26067188	cg07970421
SOD3	0.00489778	0.0476185	0.407018	-0.703527	-1.84039	14	cg11372436	cg10307548	cg23639734	cg08180187	cg03577139	cg17923553	cg16037589	cg10783026
ETV5	0.00201849	0.0249817	0.431708	-0.623446	-1.84024	22	cg04709551	cg20826957	cg22547764	cg26159077
C10orf122	0.000205435	0.00473386	0.518848	-0.944553	-1.84018	5	cg03018949	cg16476048	cg10746159	cg17766828
CDH2	0.00490218	0.0476266	0.407018	-0.668776	-1.84001	16	cg08927443	cg09319843	cg14312538	cg06090660	cg12208258	cg18666853	cg13464915
TFF3	0.00327234	0.0354281	0.431708	-0.73274	-1.83948	12	cg04250512	cg21970261	cg24230696	cg05098869	cg19134305	cg04806409	cg14283447
TIGIT	0.000647948	0.0109483	0.477271	-0.850494	-1.83936	8	cg22577252	cg20832020	cg19421218	cg13669740	cg19456938	cg14241178	cg19440299
SMCP	0.000682231	0.0113069	0.477271	-0.848978	-1.83608	8	cg23191324	cg09552123	cg24617567
SOX11	0.00152395	0.0205085	0.45506	-0.587931	-1.83545	28	cg03594550	cg07025511	cg14700352	cg06830064
SLC25A21	0.00493682	0.047806	0.407018	-0.750985	-1.8349	11	cg08841848	cg12945428	cg24384676	cg16886625	cg17078912	cg15619071	cg21338620
ROBLD3	0.00339942	0.0363772	0.431708	-0.730542	-1.83397	12	cg09213733	cg16014989	cg06085890	cg25772341
LINC00570	0.00029493	0.00626908	0.498493	-0.939	-1.82936	5	cg07633839	cg26310857	cg12969726	cg10668874	cg20062448
GPR183	0.00346296	0.0367757	0.431708	-0.728659	-1.82924	12	cg20405620	cg16131748	cg23363242	cg10736330
MIR326	0.000695722	0.0115095	0.477271	-0.89954	-1.8281	6	cg18821418	cg17074821	cg22969079
LATS2	0.00278636	0.0316716	0.431708	-0.627172	-1.82431	20	cg16274376	cg24879969	cg01045458	cg15952963	cg03051258	cg21794428	cg27365005	cg00666749	cg18151858	cg12900467	cg05602501
LPP	7.99745e-06	0.000423911	0.593325	-0.434445	-1.82348	113	cg16224163	cg18127680	cg07481154	cg13092001	cg00119073	cg19599666	cg15417654	cg14091103	cg03970811	cg17585528	cg26234183	cg23070717	cg06813127	cg05685023	cg06547766	cg17317338	cg08114731
OR51A7	0.000804615	0.012821	0.477271	-0.896923	-1.82279	6	cg00467296	cg20311843	cg23295623	cg24798251	cg23520574
ENTPD1	0.00187643	0.0236912	0.45506	-0.583628	-1.82202	28	cg27050987	cg10801443	cg08548542	cg02039867	cg09731306	cg06542357	cg14755760	cg03122427	cg14581335	cg03057481	cg03610280	cg16300094	cg04398308	cg16185501	cg13471990	cg08754560
PXDNL	0.00256645	0.0297581	0.431708	-0.779013	-1.82195	10	cg22653915	cg22859585	cg20480642	cg04785269	cg13492337	cg24946253	cg21514857	cg10126372
SERTAD2	0.00307487	0.0340257	0.431708	-0.621904	-1.82169	21	cg10184289	cg25711079	cg02896177	cg18462521	cg05783449	cg06219086
OR5M11	0.000949806	0.0145329	0.477271	-0.894376	-1.81761	6	cg15435143	cg00016127	cg18769698	cg02235529
PSMG1	0.00224359	0.0269068	0.431708	-0.712857	-1.81449	13	cg07632694	cg08116738	cg05821552	cg24558132
SPRY2	0.00310994	0.0342885	0.431708	-0.623088	-1.81243	20	cg10438011	cg04180253	cg06125576	cg11436817	cg06585820	cg09833785
RAB27A	0.00121414	0.0174362	0.45506	-0.521579	-1.80924	40	cg22102405	cg01028364	cg05982017	cg09678326	cg21126847	cg18017853	cg07707586	cg19653890	cg13066736	cg05798299	cg15176942	cg16829755	cg04242992	cg03050022	cg23850707	cg13287296	cg02712036	cg11569121	cg04072771	cg10936230	cg11340524
COL6A5	0.000547721	0.00973423	0.477271	-0.928561	-1.80902	5	cg04059611	cg14175779	cg15030951	cg18959539
ECHDC1	0.00254668	0.0295956	0.431708	-0.611242	-1.80422	22	cg05544413	cg04060561	cg04774194	cg00886812	cg02103895	cg10858568	cg04064050	cg13817182	cg04043486	cg16867461	cg04244937	cg21791967
GLRX	0.00159264	0.0211356	0.45506	-0.831625	-1.79855	8	cg03852144	cg11320332	cg10949007
MIR887	0.00142263	0.0196095	0.45506	-0.884676	-1.7979	6	cg21477068	cg07364760	cg19713787	cg09149005	cg06017405
GFM1	0.00360781	0.0378935	0.431708	-0.768291	-1.79687	10	cg03802272	cg04337056	cg19226934
SLC41A2	0.00258487	0.0298763	0.431708	-0.855312	-1.7937	7	cg23855818	cg20495009	cg04422915	cg25107282	cg23054695	cg23548040
HTR3E	0.00266325	0.0305685	0.431708	-0.704493	-1.7932	13	cg09965946	cg05451388	cg11158819	cg19084096	cg18236734	cg12846403	cg00695955
IL21	0.00264187	0.0303615	0.431708	-0.79431	-1.79107	9	cg08417104	cg00136405	cg11591520	cg11149971	cg14948552
MSMP	0.000965364	0.0146627	0.477271	-0.918286	-1.789	5	cg08342557	cg14264571
GPR98	0.00384634	0.0396881	0.431708	-0.764888	-1.78891	10	cg13003311	cg00510011	cg08618802	cg24918060	cg02251859	cg01254948
CXXC5	0.00102436	0.015335	0.45506	-0.487247	-1.78756	52	cg16389705	cg20455854	cg15165154	cg11176694	cg11524081	cg18814344	cg05227215	cg14871225	cg26142075	cg03992638	cg19628988	cg14782372	cg22885332	cg13331011
CUEDC1	0.00135759	0.0189573	0.45506	-0.545705	-1.78613	34	cg26598646	cg05230392	cg20137868	cg01018999	cg17779676	cg23868460	cg13409046	cg06067953	cg07227439	cg02512656
ANGPT1	0.00524205	0.049742	0.407018	-0.711238	-1.7855	12	cg27616227	cg19055060	cg16318522	cg18031596	cg03245734	cg02536838
LTK	0.00524205	0.049742	0.407018	-0.710065	-1.78256	12	cg06171633	cg25298161	cg05283629	cg03257179	cg03321553	cg14271686	cg15488912	cg07930578	cg07621749	cg27494383
CLEC5A	0.00210354	0.0257538	0.431708	-0.87675	-1.78179	6	cg08894816	cg24102749
MYEOV	0.00234048	0.0278317	0.431708	-0.822473	-1.77876	8	cg22749623	cg22779330	cg01638792	cg18987409	cg08759026
ATG7	0.00443606	0.0442171	0.407018	-0.607232	-1.77871	21	cg06146452	cg22480404	cg16339229	cg00170343	cg26127203	cg26389380	cg04788249	cg11854751	cg26307396
KRTAP24-1	0.00335814	0.0360415	0.431708	-0.788481	-1.77792	9	cg24184737	cg03721387	cg09892262	cg15633878	cg18728292	cg00458317
MTP18	0.00456193	0.0451045	0.407018	-0.759502	-1.77631	10	cg22395002	cg21232129	cg22336034	cg11422861	cg14921898	cg13374389	cg07232648
PIGK	0.00468119	0.0460795	0.407018	-0.759285	-1.77581	10	cg26322604	cg16932706
MIR495	0.00365973	0.0382325	0.431708	-0.84634	-1.77489	7	cg26931307	cg02662576	cg00856952	cg21809913	cg27074221	cg04826652
PITX1	0.00353612	0.037378	0.431708	-0.696796	-1.77361	13	cg25648267	cg24495017	cg26972058	cg06933574	cg04702335	cg16232488
KRTAP19-8	0.00271269	0.0310185	0.431708	-0.871896	-1.77192	6	cg06790305	cg06427240	cg07283423	cg21143159	cg21302989
C7orf71	0.00486009	0.0473026	0.407018	-0.757303	-1.77117	10	cg25452361	cg10191891	cg13851625
TPO	0.00366588	0.0382325	0.431708	-0.694832	-1.76861	13	cg08946720	cg00040862	cg03944520	cg23136645	cg09757588	cg10370591	cg24202018
GULP1	0.000762519	0.0123011	0.477271	-0.488138	-1.76829	49	cg12268101	cg07781765	cg23206520	cg04546573	cg08913189	cg26753290	cg09305096	cg07077227	cg13274254	cg24123267	cg21218363	cg25562306	cg00872532	cg11266304	cg13800921
C7	0.00412039	0.0418976	0.407018	-0.841619	-1.76499	7	cg09179845	cg27468328	cg03646564
CD300LD	0.00173603	0.0224167	0.45506	-0.904995	-1.76311	5	cg05852395	cg26886976	cg08425603	cg07030794	cg22066911
FABP9	0.00320101	0.0348698	0.431708	-0.814781	-1.76212	8	cg21119864	cg07886701	cg16328319	cg04066177	cg04827268
GNAT2	0.00349471	0.0370696	0.431708	-0.865094	-1.7581	6	cg22941294	cg11049780
DSCAM-IT1	0.00364133	0.0381354	0.431708	-0.86255	-1.75293	6	cg08903121	cg08037383	cg01054832	cg12719144	cg25149699
HNMT	0.00370203	0.0385204	0.431708	-0.810079	-1.75195	8	cg10136008	cg25241102	cg12092718	cg08742578	cg05407171	cg11081049
C16orf47	0.00381337	0.0394149	0.431708	-0.80786	-1.74715	8	cg21327509	cg04507174	cg12341694	cg12495059	cg11337369	cg25696050
DMRTC2	0.0042844	0.0431072	0.407018	-0.591783	-1.74678	22	cg14403020	cg20858443	cg10052914	cg15142488	cg21557875	cg00913900	cg11849132	cg03117556	cg15430781	cg10428302
LOC100129550	0.00398347	0.0407331	0.407018	-0.859308	-1.74634	6	cg05502766	cg09150647
KCNU1	0.00490802	0.0476416	0.407018	-0.773422	-1.74397	9	cg16364344	cg27030380	cg17421626	cg06816107	cg00277690	cg08254266	cg05693450
TAS2R40	0.00422785	0.0427036	0.407018	-0.857419	-1.7425	6	cg24780236	cg00694315	cg04437821	cg02341670
CCR7	0.00289627	0.0325406	0.431708	-0.894372	-1.74241	5	cg13504059	cg07388018
TMPRSS15	0.0030331	0.0337071	0.431708	-0.893969	-1.74163	5	cg20839025	cg01201172	cg06457749
CTF1	0.0043256	0.0434256	0.407018	-0.856074	-1.73977	6	cg24519001	cg06159340	cg27239280
LCN15	0.00456998	0.0451559	0.407018	-0.855103	-1.7378	6	cg14164262	cg13021629	cg06522390	cg04408841	cg16536450
OR6K3	0.00344359	0.0366342	0.431708	-0.891633	-1.73708	5	cg20268857	cg08918576	cg12811284	cg00920395
CYP2B6	0.00353481	0.037378	0.431708	-0.891425	-1.73667	5	cg11539883	cg01124941	cg18115248	cg19756068	cg07291917
LOC101929753	0.00358042	0.0376493	0.431708	-0.891118	-1.73608	5	cg06834666	cg06126503	cg10843827
NEK6	0.00200172	0.0248903	0.431708	-0.490429	-1.7355	45	cg18158658	cg24841879	cg06362176	cg07838324	cg06467473	cg14954575	cg14082739	cg25901841	cg11010932	cg16416819	cg14556677	cg07257300
DSCR4	0.00362603	0.0380189	0.431708	-0.890577	-1.73502	5	cg07064066	cg27374199	cg11551577	cg18539325	cg25816610
LINC00974	0.00367164	0.0382325	0.431708	-0.88987	-1.73364	5	cg13328217	cg12675415	cg10038386	cg26640594
CD33	0.00367164	0.0382325	0.431708	-0.889854	-1.73361	5	cg11122968	cg24809544	cg01425709
KRTAP13-4	0.00367164	0.0382325	0.431708	-0.889554	-1.73303	5	cg24082983	cg10335589	cg00510098
IGSF23	0.00475974	0.0465502	0.407018	-0.801022	-1.73236	8	cg06505783	cg18371789	cg21981107	cg09408355	cg05087193	cg25030844
HMHB1	0.00481541	0.0469683	0.407018	-0.800782	-1.73184	8	cg15823954	cg10678215	cg14461752	cg17142072	cg21268503	cg04225775	cg09560590	cg22107429
GNAQ	0.00399091	0.040765	0.407018	-0.887478	-1.72898	5	cg14420982	cg06692957
LOC400867	0.004447	0.0443019	0.407018	-0.884873	-1.72391	5	cg03992040	cg09238890	cg22351602
SYNJ2	0.0022167	0.0267036	0.431708	-0.542179	-1.71919	30	cg23693078	cg19331059	cg11540979	cg02689008	cg03171472	cg17915486	cg05099299	cg21350324	cg14815476	cg01000602	cg00221805
FLJ34503	0.00508779	0.0487361	0.407018	-0.88181	-1.71794	5	cg06085518	cg09977284	cg19815376	cg06236987
KIFC3	0.00222135	0.0267036	0.431708	-0.485255	-1.71476	44	cg27360206	cg26909988	cg17023341	cg26552696	cg06326971	cg27026192	cg27561818	cg07417326	cg15684600	cg07685869	cg07925311	cg17951372	cg13352096	cg12078458	cg26927427	cg13750905	cg04084026	cg15627357	cg03661817	cg27312338
CDH12	0.00466756	0.0459701	0.407018	-0.553962	-1.71388	26	cg17818996	cg15044486	cg02663548	cg26498936	cg06216853	cg26620032	cg09228052	cg19021559
PTPRE	0.000209007	0.00477981	0.518848	-0.447206	-1.71154	78	cg07806979	cg27382910	cg18166144	cg24925313	cg10874314	cg03095321	cg27074367	cg13470291	cg25719126	cg12434312	cg05214947	cg20434905	cg24824686	cg19665390	cg11254297	cg25460273	cg05524354	cg15621651	cg19538203	cg01325448	cg16601813	cg18265435	cg05130541	cg04592505
TSPAN9	0.00043822	0.00820861	0.498493	-0.452847	-1.69968	71	cg25175887	cg11303115	cg08125202	cg01751681	cg12562403	cg10039504	cg17072132	cg00354996	cg04689999	cg20164964	cg14129589	cg07303577	cg12508696	cg07248242	cg08972009	cg19859729	cg15704270
PACSIN2	0.000642331	0.0108851	0.477271	-0.441811	-1.63082	63	cg20216961	cg25664606	cg10132627	cg06279014	cg21123446	cg13450954	cg07004292	cg27104398	cg24363732	cg01094982	cg01445487	cg00188488	cg21380990	cg11727570	cg00873704
FHIT	0.00201439	0.0249659	0.431708	-0.422072	-1.57126	65	cg00506250	cg15238012	cg22688399	cg13962612	cg03610148	cg09207726	cg13315362	cg26154042	cg07817824	cg07866443	cg08223225	cg06744823	cg13548862	cg14399284	cg23277699	cg12452608	cg16471253	cg01519017	cg15570148	cg04942632	cg21541638	cg16633394	cg04812106	cg04383442	cg16468604	cg19282443
PAG1	0.00396788	0.0406194	0.407018	-0.436426	-1.56736	48	cg22562591	cg10609868	cg23348679	cg23561220	cg01235518	cg16753539	cg12715235	cg00062703	cg10290737	cg12422484	cg08035557	cg06568848	cg00650954	cg14080071	cg02520639	cg25089941	cg27377353	cg24310463
NR3C1	0.00436176	0.043668	0.407018	-0.424902	-1.5568	55	cg23430507	cg12969488	cg23776787	cg16224829	cg21979215	cg14438279	cg07589972	cg08423118	cg03906910	cg17349736	cg01294526	cg07528216	cg16219186	cg12466613	cg26720913	cg07733851	cg00294552	cg18019515
DDAH1	0.00409558	0.0417387	0.407018	-0.394276	-1.48324	73	cg12278705	cg02254587	cg07165167	cg11420771	cg12278431	cg03938477	cg17276103	cg13871826	cg13547559	cg11341440
DLGAP1	0.00468994	0.0461406	0.407018	0.536888	1.54191	65	cg27602828	cg27318000	cg20123962	cg04214965	cg11244603	cg12631169	cg14450972	cg23756536	cg06809621	cg22846976	cg22530061	cg05643281	cg06291743	cg09864151	cg25358264	cg13436049
PRKCZ	0.000291614	0.00621552	0.498493	0.508963	1.56437	153	cg03754143	cg03089488	cg11345323	cg22865720	cg21137823	cg17254222	cg16735509	cg01970427	cg18451382	cg17426766	cg26610624	cg02587648	cg00095688	cg03001333	cg12085265	cg24557048	cg08510499	cg12718519	cg03732007	cg06227939	cg16653138	cg08000672	cg23803603	cg16599817	cg05239544	cg14417954	cg12973665	cg22332339	cg08106205	cg09560161	cg18188739	cg00443516	cg06164957	cg19906777	cg00666247	cg14418633	cg17318853	cg04023573	cg06176608	cg19255464	cg12711627	cg02293396	cg06157219
PKHD1L1	0.00509298	0.0487601	0.407018	0.755614	1.56879	11	cg10131657	cg26545268	cg07184148	cg19906741	cg14594459	cg15433297
GPR3	0.00504074	0.0484386	0.407018	0.75594	1.56947	11	cg13380502	cg01512026	cg23230486	cg01048751
SERHL2	0.00504074	0.0484386	0.407018	0.756302	1.57022	11	cg26489358	cg00559018	cg06247015	cg11341438	cg04416895	cg09233315	cg14886794	cg19042136	cg08157579
CENPB	0.00472733	0.0463551	0.407018	0.758388	1.57456	11	cg18571156	cg22595230	cg08461941	cg26602804	cg03046371	cg23948071	cg01727435
ZNF785	0.00472733	0.0463551	0.407018	0.758726	1.57526	11	cg06274917	cg26140708	cg10826808	cg23893032	cg11346537	cg16489547	cg10976172	cg04206329	cg27030234	cg06114471	cg05993488
GRB10	0.000898322	0.0139117	0.477271	0.533669	1.57542	92	cg23776146	cg06386517	cg00350885	cg22281380	cg06790324	cg23104539	cg24302095	cg18454288	cg16450086	cg24183958	cg15774495	cg09795520	cg02204205	cg27006764	cg21408624	cg19740223	cg16945249	cg23023285	cg25829805	cg13338445	cg12288551	cg12358041	cg12999836	cg26163537	cg19392396	cg26050906	cg21517389	cg23742152	cg09150232
PRR34	0.00498551	0.0480093	0.407018	0.905883	1.57615	5	cg06446412	cg25855753	cg17959307	cg10800572	cg19130511
C7orf52	0.00441392	0.0440689	0.407018	0.759627	1.57713	11	cg26916297	cg19528976	cg09679945	cg25006079	cg19828791	cg07113802
IDNK	0.00479971	0.0468655	0.407018	0.906473	1.57718	5	cg00363112	cg24253771	cg21587750	cg06364487
SFXN4	0.00425722	0.0429287	0.407018	0.760271	1.57846	11	cg16130975	cg20605045	cg00039793	cg20254282	cg23274030	cg09733103	cg23788592	cg18395988	cg05878797
LPPR5	0.00425722	0.0429287	0.407018	0.760445	1.57883	11	cg14991984	cg03120289	cg18623672	cg26266842	cg19365673	cg20857364	cg10159215	cg24270716	cg03593336
TMEM238	0.00482939	0.047055	0.407018	0.867613	1.58094	6	cg23333337	cg27014286	cg10458226	cg10930293
MACROD2	0.00443286	0.0442094	0.407018	0.557967	1.58297	58	cg05677624	cg01552272	cg26059153	cg06571075	cg04624110	cg05678584	cg25557432	cg23169957	cg00081270	cg21856067	cg11077499	cg09047188	cg18935477	cg07930825	cg11734508
HTRA3	0.00420498	0.0425436	0.407018	0.762596	1.58329	11	cg09495977	cg18043867	cg10712173	cg21737039	cg02577436	cg26022526
LY75	0.00410051	0.0417439	0.407018	0.76305	1.58423	11	cg10699296	cg13557231	cg02280532	cg18514922	cg14819504	cg01092293	cg00268019
FTSJD2	0.00459236	0.0453278	0.407018	0.87001	1.58531	6	cg03458162	cg02377690
C21orf88	0.00459236	0.0453278	0.407018	0.870133	1.58553	6	cg17900854	cg03701992	cg23057648	cg08448665	cg04119593
CYP4X1	0.00389157	0.0399056	0.431708	0.763861	1.58592	11	cg00255821	cg03021048	cg26558485	cg10387890	cg16689634
SNORD36C	0.00447385	0.0444476	0.407018	0.870386	1.58599	6	cg15009131	cg14557554	cg05300414	cg13529086
ZNF561	0.00389157	0.0399056	0.431708	0.763912	1.58602	11	cg08676534	cg02196116	cg03255868
TRIM14	0.00389157	0.0399056	0.431708	0.764033	1.58627	11	cg02827328	cg22602910	cg16559475	cg04284128	cg06561590	cg12960296	cg05754808	cg14903171	cg01709933
TCERG1L	0.00387075	0.0398494	0.431708	0.912501	1.58767	5	cg03109827	cg23632875	cg03943081	cg18138206
LOC101927964	0.00387075	0.0398494	0.431708	0.912982	1.58851	5	cg02836987	cg08790138	cg04799865
C10orf108	0.00387075	0.0398494	0.431708	0.913114	1.58874	5	cg01263942	cg11722581	cg17198320	cg05585149	cg19683608
C6orf186	0.00380882	0.0393903	0.431708	0.913228	1.58893	5	cg25146017	cg01431340	cg20931973	cg20737185	cg16655765
COX4I2	0.00357816	0.0376473	0.431708	0.765913	1.59018	11	cg17116120	cg26070540	cg08918020	cg21543589	cg12033622	cg27413508	cg17996391	cg09027725
ZAR1	0.00522068	0.049617	0.407018	0.846165	1.5914	7	cg14249348	cg18342279	cg22773661	cg07522516	cg19770541	cg15299388	cg17953764
SYPL2	0.00357816	0.0376473	0.431708	0.766615	1.59163	11	cg12465704	cg02238388	cg13673164	cg20591472	cg07725836	cg12515325	cg13141442	cg24460301
ELMOD2	0.00357816	0.0376473	0.431708	0.76664	1.59169	11	cg09422220	cg12291509	cg06671387	cg04195136
HUS1	0.0038813	0.0398903	0.431708	0.873625	1.59189	6	cg14171882	cg03216229	cg18845277	cg07721756	cg27019250	cg04794120
HIST1H2AJ	0.0035611	0.0375329	0.431708	0.915572	1.59301	5	cg10184431	cg21771891	cg03221914	cg20478264	cg05759148
NPTX1	0.00376279	0.0389808	0.431708	0.874288	1.5931	6	cg25924217	cg02241363	cg00623953	cg13355248	cg17775235
MT1M	0.0035611	0.0375329	0.431708	0.915895	1.59358	5	cg18909924	cg05581701	cg00916884	cg02160530
SLC22A3	0.0035611	0.0375329	0.431708	0.916374	1.59441	5	cg07237939	cg17364114	cg07883823
LOC100270746	0.00358502	0.0376759	0.431708	0.875427	1.59518	6	cg23532300	cg23053175	cg06781135	cg11369071	cg04020984	cg06664930
EMX1	0.00342146	0.0364628	0.431708	0.768348	1.59523	11	cg18704110	cg26704870	cg05707704	cg26898166	cg23851476	cg14848284	cg14940308	cg21433086	cg23061718
SNX31	0.00342146	0.0364628	0.431708	0.768385	1.59531	11	cg10715223	cg18582180	cg13277380	cg24546463	cg27043726	cg17808631
TTC38	0.00331699	0.0357693	0.431708	0.768661	1.59588	11	cg10541313	cg27118809	cg01287605	cg08796741	cg07387570	cg03036452	cg08674025	cg27014625	cg06041363	cg03949306
SLBP	0.00331699	0.0357693	0.431708	0.769385	1.59739	11	cg14822966	cg14241672	cg15459122	cg20428245	cg00003091	cg22112476	cg21441505	cg23453228
C6orf150	0.00340726	0.0364182	0.431708	0.877254	1.59851	6	cg17162475	cg27279904	cg24713667	cg20758982	cg05525106	cg09527362
PPP1R3G	0.00316028	0.0345919	0.431708	0.769978	1.59862	11	cg18252067	cg21789044	cg18796531	cg07005356	cg12150111	cg05098876	cg09138115
SHISA2	0.00316028	0.0345919	0.431708	0.770315	1.59932	11	cg20193324	cg17830985	cg00109356	cg16572375	cg27332855	cg23142799	cg08386692	cg03099431	cg00099976
ZNF677	0.00475919	0.0465502	0.407018	0.850426	1.59942	7	cg04154138	cg25404339	cg06506966	cg18335068	cg24685755	cg21907914
ZNF681	0.00331338	0.0357693	0.431708	0.919349	1.59959	5	cg23257184	cg25352134	cg07460376	cg27517351
ZNF808	0.00317024	0.0346674	0.431708	0.878292	1.6004	6	cg23197935	cg09448982	cg11330104	cg00028487	cg02247561	cg20541137
MYL9	0.00519362	0.0494631	0.407018	0.812742	1.6008	9	cg26287345	cg15371711	cg22853588
KBTBD5	0.00316028	0.0345919	0.431708	0.771511	1.6018	11	cg25129124	cg10361095	cg02900978	cg20954484	cg13056927
NMUR1	0.00508485	0.0487361	0.407018	0.813461	1.60221	9	cg21424120	cg18877969	cg19187155	cg16297948	cg13312387
CLEC2L	0.00296299	0.0331817	0.431708	0.879626	1.60283	6	cg18873914	cg08832906	cg24617914	cg04679031	cg24570541
ERICH6-AS1	0.00285026	0.0320871	0.431708	0.92178	1.60381	5	cg17503779	cg21048416	cg09281528
CPLX3	0.00517555	0.0493687	0.407018	0.75881	1.60416	12	cg25049597	cg09672464	cg04636748	cg08995719	cg24789199	cg23458174	cg12791555
NELL1	0.00517555	0.0493687	0.407018	0.758857	1.60426	12	cg06873316	cg12071328	cg23861668	cg07854207	cg02510267	cg05768331	cg10824063	cg10964385	cg17371081
STXBP2	0.00497609	0.0479581	0.407018	0.814582	1.60442	9	cg27550982	cg25431026	cg24479032	cg04770751	cg21541083	cg27508769	cg09354444
CISD3	0.00278864	0.0316716	0.431708	0.922418	1.60492	5	cg06549479	cg02812793	cg27492942
ANKRD35	0.00507152	0.0486828	0.407018	0.759284	1.60516	12	cg18762736	cg26783464	cg03961800	cg11672099	cg20525831	cg26261172	cg12424475
C19orf59	0.00275661	0.0314364	0.431708	0.881084	1.60549	6	cg07723365	cg17661462	cg03470073	cg18732541	cg01556075	cg12571879
MIR659	0.00435539	0.0436523	0.407018	0.853733	1.60564	7	cg04076760	cg00565075	cg07059402	cg24578493	cg18702576	cg11245928
GRIN3A	0.00305581	0.0338767	0.431708	0.77381	1.60657	11	cg18794577	cg13724160	cg14123942	cg10114494	cg16162905	cg14653281	cg08997253	cg04189005	cg18799510	cg25514301
CTSL	0.00266538	0.0305737	0.431708	0.923406	1.60664	5	cg20257143	cg07911944	cg10289843	cg01978221	cg02104500
INPP4B	0.00312044	0.0343418	0.431708	0.581308	1.60701	49	cg04500577	cg00183107	cg25337766	cg15200680	cg16013295	cg23542770	cg20972369	cg17087414	cg08664736	cg09238520	cg00529656	cg07451097	cg20845461	cg18380967	cg04084236	cg05431701	cg10978346	cg14287071	cg09451747	cg07853246	cg15970736	cg07061779
TUBB4A	0.00418233	0.0423615	0.407018	0.854588	1.60724	7	cg00988426	cg23171184	cg10758328
SLCO2A1	0.00516063	0.0492781	0.407018	0.829427	1.60726	8	cg12118082	cg26556923	cg19591206	cg07780818	cg17839113	cg05430989
EHBP1L1	0.00496749	0.0479581	0.407018	0.7604	1.60752	12	cg18765439	cg03024517	cg05113000	cg14189782	cg02532488	cg10006762	cg07611000	cg15217978	cg17304336	cg03899103	cg16053334	cg19446777
HCCA2	0.00470417	0.0462306	0.407018	0.816278	1.60776	9	cg22079043	cg14250138	cg15017982	cg12007048	cg01936565	cg15232290
ADAMTS14	0.00470417	0.0462306	0.407018	0.816382	1.60796	9	cg24427089	cg14612544	cg10975049	cg02503850	cg18679544	cg26971530	cg08337623
P4HA3	0.00300358	0.0334608	0.431708	0.774533	1.60807	11	cg25756853	cg08017858	cg00211630	cg23519626	cg19975933	cg26758986
ZNF454	0.00496749	0.0479581	0.407018	0.760936	1.60866	12	cg24843380	cg10575261	cg16536329	cg23037403	cg10902717	cg02165355	cg03234732	cg03355526
PLA2G16	0.00454102	0.044943	0.407018	0.816897	1.60898	9	cg12066398	cg16484943	cg06235847	cg15219506	cg14114326	cg03627015	cg13916322	cg06102777
LOC375190	0.00300358	0.0334608	0.431708	0.774994	1.60903	11	cg17497419	cg18740718	cg23056047	cg04076037	cg08063864	cg07265300	cg01003959
B3GNT7	0.00454102	0.044943	0.407018	0.817202	1.60958	9	cg26146617	cg06745030	cg19419515	cg20034202	cg12588323
ALX3	0.00493986	0.047806	0.407018	0.830687	1.6097	8	cg22896493	cg08478074	cg05622465	cg16127759
MIR935	0.00418233	0.0423615	0.407018	0.85602	1.60994	7	cg25235766	cg18055623	cg07785717	cg03593550	cg02694017	cg01666793	cg09422614
FBXO27	0.00454102	0.044943	0.407018	0.817413	1.61	9	cg21849790	cg09464194	cg02197293	cg19318209	cg19767709	cg08404221	cg02992311	cg24068229
G0S2	0.00284687	0.0320688	0.431708	0.775518	1.61012	11	cg14824901	cg27176828	cg10671306	cg08185241	cg17710021	cg24933191	cg13460643	cg06616057
POU4F3	0.00284687	0.0320688	0.431708	0.775559	1.6102	11	cg14144460	cg18369866	cg01386275	cg27309276	cg23303408	cg10627091	cg01593834	cg17871749	cg19974854	cg26932154
ELAVL4	0.00527026	0.0499652	0.407018	0.604891	1.61044	38	cg02623400	cg19098763	cg22932804	cg05697849	cg15539697	cg18202449	cg10989897	cg08538032	cg16754374	cg26227005	cg06329447	cg05894355	cg12227258	cg04732872	cg17191367	cg22188450
IFIT3	0.00284687	0.0320688	0.431708	0.775751	1.6106	11	cg06460983	cg21587506	cg27027427	cg22510215
MSLNL	0.00482947	0.047055	0.407018	0.831177	1.61065	8	cg02485642	cg08581018	cg08931647	cg05058809	cg04905557	cg12950066
GDF5	0.00412464	0.0419173	0.407018	0.85705	1.61187	7	cg17326609	cg16131304	cg09618904	cg14947478	cg07378350	cg03547924
GLRA3	0.00279464	0.0316964	0.431708	0.776558	1.61228	11	cg09841488	cg23697278	cg15104299	cg26226802	cg22045888	cg27517702	cg16592586	cg05990549
BACE2	0.00279464	0.0316964	0.431708	0.77676	1.6127	11	cg00734483	cg27595610	cg16334795	cg04804434	cg04931063	cg23125898	cg04774158	cg14570236	cg25906419	cg04135270
TRIM67	0.00470741	0.0462374	0.407018	0.762933	1.61288	12	cg27504802	cg17137424	cg19806849	cg17095728	cg09308842	cg07850592	cg03350439	cg10504365	cg22667972	cg21178978
PCDHB18	0.00234386	0.027834	0.431708	0.885728	1.61395	6	cg18661205	cg04511041	cg06302533	cg11286063	cg27086874
RSPH9	0.00449831	0.0446418	0.407018	0.833308	1.61478	8	cg17536595	cg11034626	cg20582800	cg01344171
DBX2	0.00460338	0.0454119	0.407018	0.764014	1.61516	12	cg07469402	cg02332982	cg19788831	cg27523310	cg15697849
IL15	0.00527106	0.0499652	0.407018	0.592133	1.61539	43	cg26269613	cg25546588	cg19492315	cg24270157	cg08600395	cg14837919	cg25690285	cg25612054	cg02934500	cg17291383	cg15613153	cg04178574	cg14471619	cg26867774	cg10912126	cg07199536	cg07421119	cg16655388	cg27430612	cg25789723	cg05368283	cg18193378
FAM160B1	0.00432349	0.0434256	0.407018	0.820677	1.61642	9	cg00177239	cg08206898	cg07216976	cg25645310	cg12417938	cg25209674
PIP4K2C	0.00449831	0.0446418	0.407018	0.83469	1.61746	8	cg11599569	cg05876918	cg16790682	cg04211916	cg09188868
RNF175	0.00426911	0.0430009	0.407018	0.821243	1.61754	9	cg02647878	cg18355902	cg22393952	cg08660876	cg01440841	cg09973105
FRMD8	0.00253398	0.0295511	0.431708	0.779256	1.61788	11	cg15829826	cg15830290	cg06211255	cg12206093	cg04212338	cg21864105	cg26186665	cg02344238	cg26170077
MFSD6L	0.00429129	0.0431527	0.407018	0.765498	1.6183	12	cg05730038	cg11685316	cg18432414	cg25045113	cg07796220	cg18561560
C1orf173	0.00426911	0.0430009	0.407018	0.821721	1.61848	9	cg15386773	cg13341453	cg27268184	cg27393126	cg03513964	cg22427475	cg03035538
KIAA1755	0.00515713	0.0492705	0.407018	0.799536	1.61856	10	cg02379107	cg07149296	cg14003035	cg20472707	cg03378876	cg25257903	cg02019922
C14orf102	0.00505024	0.0485042	0.407018	0.800556	1.62063	10	cg24072283	cg14067014	cg13784763	cg27310761	cg01139586	cg19930885	cg12686842	cg24998815	cg00128654	cg15901216
LASS1	0.00213749	0.0260817	0.431708	0.889399	1.62064	6	cg03351460	cg00773902	cg04384638	cg10556682	cg12054341	cg19114310
TCL1A	0.00416034	0.0422094	0.407018	0.822843	1.62069	9	cg19992633	cg04398720	cg27089768	cg04313756	cg17717124	cg14127336	cg23114311	cg10586471
MIR663	0.00438792	0.0438334	0.407018	0.836649	1.62126	8	cg04150495	cg20395967	cg10715092	cg27138951	cg11220245
DHH	0.00237804	0.028093	0.431708	0.781043	1.62159	11	cg03549571	cg08575922	cg13109300	cg27108362	cg14445076	cg25651283	cg19523287	cg01933416
ZMYND10	0.00232606	0.0277193	0.431708	0.781183	1.62188	11	cg06704605	cg21847393	cg16621790	cg02495395	cg11270070	cg00460268	cg23208152	cg20881888
SYNC	0.00438792	0.0438334	0.407018	0.837039	1.62201	8	cg04765926	cg06387822	cg04779013	cg19296960
GPX3	0.00232606	0.0277193	0.431708	0.781257	1.62204	11	cg14237894	cg26638444	cg08891071	cg13081720	cg07699362	cg21504918	cg22005145
BLOC1S1	0.00494336	0.047806	0.407018	0.801589	1.62272	10	cg12683929	cg12191764	cg13558328	cg04402803
BCAT2	0.00331703	0.0357693	0.431708	0.863008	1.62308	7	cg18873530	cg13057681	cg23455517
HIST4H4	0.00494336	0.047806	0.407018	0.801837	1.62322	10	cg18776463	cg20498043	cg24405537	cg02094237	cg18656667	cg09425640	cg12890694	cg26362488	cg13064062
SNORD36A	0.00438792	0.0438334	0.407018	0.837676	1.62325	8	cg15009131	cg14557554	cg05300414	cg00386386	cg01605984	cg20017995
NUDT19	0.00438792	0.0438334	0.407018	0.837722	1.62333	8	cg27628601	cg21518056	cg02283691	cg18693421	cg00830526	cg07201929
POLR2D	0.00408323	0.0416595	0.407018	0.767908	1.6234	12	cg10243004	cg01200177	cg14584865	cg19921829	cg01685843	cg00606472	cg00906167	cg19566038
ONECUT1	0.00494336	0.047806	0.407018	0.802026	1.6236	10	cg26158897	cg20056542	cg15628498	cg13877670	cg01196531	cg17500265	cg22908434	cg14816805
CIART	0.00149478	0.0202612	0.45506	0.933339	1.62392	5	cg18487723	cg24978679	cg06259248	cg20099340
CNTNAP5	0.00222211	0.0267036	0.431708	0.782179	1.62395	11	cg13358636	cg11712936	cg18582824	cg08523865	cg16198087	cg03696599	cg01308258
PARD3	0.00388843	0.0399056	0.431708	0.824514	1.62398	9	cg00906319	cg19192223	cg24138862	cg25098002
C8orf56	0.00422234	0.0426717	0.407018	0.838215	1.62429	8	cg21131024	cg14025053	cg18168101	cg23816247	cg19790640	cg13094252
VAX2	0.00514879	0.0492167	0.407018	0.673974	1.62455	21	cg26334672	cg22827124	cg15846787	cg25413843	cg25032342	cg23644992	cg05164666	cg14606431	cg07094440	cg07300178	cg21637670	cg20518889	cg20699736	cg02558364
ALPK3	0.00219612	0.0265419	0.431708	0.782664	1.62496	11	cg22387369	cg06532379	cg25895948	cg20318166
CACNG8	0.00411196	0.0418352	0.407018	0.838647	1.62513	8	cg24415208	cg08653692	cg23752563	cg22049569	cg05354099	cg19905050
CHRM2	0.00343087	0.0365417	0.431708	0.592164	1.62646	46	cg04842426	cg25150440	cg22426570	cg19630629	cg09121402	cg02866106	cg05327864	cg24845274	cg24575234	cg13102079	cg24889058	cg07664198	cg08323651	cg21127286	cg24228819	cg04748704	cg26188365	cg02440199	cg05680531	cg23300659	cg06708107	cg10454514	cg10418044	cg15381133
FAM83F	0.00483648	0.047098	0.407018	0.80359	1.62677	10	cg19609502	cg08298757	cg03132166	cg12068816	cg14041714	cg25532589
ADAP2	0.00387517	0.0398724	0.431708	0.769546	1.62686	12	cg20543676	cg00160505	cg16478254	cg02434059	cg22485810	cg17570483
ALOX15	0.00214414	0.0261453	0.431708	0.783674	1.62705	11	cg10227358	cg23358572	cg15653044	cg22280258	cg07057744	cg22249932	cg11369867	cg17328062	cg18874912
FLJ16779	0.0036709	0.0382325	0.431708	0.826098	1.6271	9	cg21258057	cg07785314	cg18412834	cg09196068	cg15571277	cg14760620	cg01883482	cg05544271
C15orf26	0.0036709	0.0382325	0.431708	0.826114	1.62713	9	cg25029264	cg27136994	cg14380111	cg27419860	cg18837035	cg27045999	cg26546864	cg09236163
EFEMP1	0.00382316	0.0394712	0.431708	0.769912	1.62763	12	cg03817671	cg05168033	cg16118212	cg25968367	cg24719005	cg25046074	cg08130988	cg05385513	cg16100120
ELN	0.0047296	0.0463551	0.407018	0.804306	1.62822	10	cg05822532	cg04620466	cg17314888	cg03897712	cg26153045	cg18227107
AJAP1	0.0047296	0.0463551	0.407018	0.804345	1.6283	10	cg15484532	cg17741689	cg09175749	cg11835068	cg12475759	cg01982088	cg10146268	cg13495205	cg04027805
CD2AP	0.00462271	0.0455778	0.407018	0.804578	1.62877	10	cg08556822	cg20196966	cg02130027	cg17021265
EPGN	0.00181319	0.0230367	0.45506	0.894176	1.62934	6	cg07796901	cg19747465	cg07643762	cg21092682
ESR2	0.00480991	0.0469398	0.407018	0.627644	1.62962	32	cg19675664	cg01773059	cg16792632	cg11059483	cg01015652	cg21434113	cg20793562	cg21029932
SCPEP1	0.00204018	0.0251816	0.431708	0.784952	1.62971	11	cg07833382	cg00864424	cg21927122
ADCK1	0.00366711	0.0382325	0.431708	0.77106	1.63006	12	cg02557136	cg25884781	cg26325935	cg24987170
MYO5C	0.00204018	0.0251816	0.431708	0.785347	1.63053	11	cg24321039	cg06840283	cg20793089	cg23539846	cg18279337	cg03326689
TDRP	0.00356003	0.0375329	0.431708	0.841447	1.63055	8	cg01556227	cg14853194	cg17218498	cg04023548	cg21833144	cg15408828	cg14905261	cg20195882
CASD1	0.00350775	0.0371646	0.431708	0.827864	1.63058	9	cg02350627	cg12610972	cg02208902	cg26659349	cg21974766
AIFM3	0.00475747	0.0465502	0.407018	0.676641	1.63097	21	cg11101474	cg16590005	cg10348922	cg11782550	cg07960806	cg02510428	cg17072519	cg18720232	cg05156805	cg02549424
HSPB8	0.0036151	0.0379262	0.431708	0.771557	1.63111	12	cg27469154	cg08748671	cg25481538	cg22189286	cg07861564	cg22646861	cg05361406	cg05831308
RPS12	0.0036151	0.0379262	0.431708	0.771721	1.63146	12	cg24658452	cg25830679	cg06335542	cg18384235
C10orf57	0.00169526	0.0220626	0.45506	0.895731	1.63217	6	cg10577284	cg05377034	cg20451369	cg02599225
HDHD3	0.00288453	0.0324528	0.431708	0.867862	1.63221	7	cg21006514	cg04987474
TOX3	0.00465989	0.0459194	0.407018	0.677303	1.63257	21	cg10895426	cg26817217	cg09678615	cg17103171	cg05550276	cg03745002	cg00455216	cg02709321	cg01883578
GALNTL1	0.00340704	0.0364182	0.431708	0.772405	1.6329	12	cg20937016	cg23928824	cg05049361	cg05908587	cg21210994	cg15065139
VSTM2B	0.00103486	0.0154219	0.45506	0.938752	1.63334	5	cg16055378	cg18802754	cg01464835	cg02012703	cg04711162
NIPSNAP3B	0.00318145	0.0346983	0.431708	0.82928	1.63337	9	cg10113373	cg08839904	cg10503867	cg13423151	cg17868994
ATHL1	0.00333925	0.0359118	0.431708	0.843296	1.63414	8	cg18727742	cg08829299	cg13880677
MMP14	0.00183227	0.0231819	0.45506	0.787166	1.6343	11	cg05931439	cg10599444	cg23656957	cg01508380	cg08321366	cg27020028	cg13094752
SPEG	0.00495265	0.0478704	0.407018	0.672786	1.63431	22	cg07921384	cg25925023	cg15634877	cg20174636	cg18984724	cg12213062	cg10496184	cg18963236	cg07820064
C11orf93	0.00503221	0.0484077	0.407018	0.686782	1.63479	20	cg23882862	cg15081566	cg07354861	cg18547942	cg20322876	cg20465794	cg09213929	cg10267925	cg23591869
TAP1	0.00417329	0.0423171	0.407018	0.602721	1.63485	41	cg14286550	cg25524784	cg27652200	cg12762680	cg01547742	cg09374375	cg05826626	cg14925994	cg23922920	cg11012835	cg09968749	cg01170201	cg08880054	cg07250080
LHX2	0.00183227	0.0231819	0.45506	0.787662	1.63533	11	cg05649614	cg07109287	cg13964092	cg06890720	cg18904346	cg21195468	cg04456155	cg10755973
EDNRB	0.00246451	0.0289079	0.431708	0.583663	1.63563	53	cg16571983	cg06179060	cg21364111	cg03086857	cg23316360	cg04390523	cg27647038	cg07974719	cg09152886	cg09786383	cg13937208	cg16739796	cg19759502	cg08321129	cg15836660	cg10389399	cg13432560	cg06106063
EPHA10	0.00309495	0.0341647	0.431708	0.773807	1.63587	12	cg20510207	cg21439231	cg14002285	cg21306240	cg12128017	cg10122079	cg00667938	cg18537001	cg26653529
SH2D3A	0.00312707	0.034394	0.431708	0.830586	1.63594	9	cg17440836	cg27505026	cg12791939	cg19323647	cg12024969	cg07821354	cg01036779
C19orf23	0.00328406	0.035519	0.431708	0.844449	1.63637	8	cg02281970	cg02644867	cg26552621	cg09400566	cg08902698	cg14198101	cg03834909	cg23042318
FAM150B	0.00307269	0.0340223	0.431708	0.830886	1.63653	9	cg08856347	cg08677375	cg13137176	cg09985832	cg02736505	cg07800384	cg17109036
SCARF2	0.00309495	0.0341647	0.431708	0.774182	1.63666	12	cg08748948	cg15243570	cg19840066	cg03448766	cg14998335	cg04608146	cg03143742	cg14785479
NRXN1	0.00317909	0.0346983	0.431708	0.614773	1.63675	38	cg14875171	cg17526573	cg05495351	cg05378233	cg15384060	cg03168108	cg13999106	cg13594075	cg26281685	cg25717438	cg22324022	cg27042719	cg03295083	cg05579077	cg18201351	cg23273041	cg13276165	cg05001009	cg10099415	cg08008931	cg15134685	cg25699602	cg13906811
SHE	0.00307269	0.0340223	0.431708	0.831037	1.63683	9	cg18081940	cg02457680	cg02856953	cg16899920	cg05637536	cg19970699	cg24889998	cg07911225
NPAS4	0.00301831	0.0335837	0.431708	0.831276	1.6373	9	cg09835239	cg22134325	cg23484234	cg02055483	cg24435401	cg10087138	cg14699728	cg13215078
KCTD12	0.00490386	0.0476266	0.407018	0.674025	1.63732	22	cg00931644	cg25968569	cg20248204	cg24515970	cg15901783	cg12448989	cg11004501	cg27275523	cg03976650	cg02481778	cg19938422	cg09687025
VWA1	0.00309495	0.0341647	0.431708	0.774532	1.6374	12	cg17491622	cg16784215	cg00702126	cg20138749	cg08589721	cg27391934	cg07898743	cg14271665	cg02896318
BHLHE23	0.00180628	0.0230034	0.45506	0.788799	1.63769	11	cg27501878	cg14060496	cg26492446	cg01057741	cg01699217
WNT2B	0.00254531	0.0295956	0.431708	0.615812	1.63772	37	cg23923856	cg27181253	cg14186963	cg08739433	cg11806528	cg01592752	cg06848942	cg23369455	cg04270312	cg00468144	cg00255837
TNFRSF18	0.00296392	0.0331817	0.431708	0.831588	1.63792	9	cg08641866	cg06097659	cg14886269	cg15706223	cg04343794	cg07671976	cg00086243
HS3ST4	0.00398142	0.0407331	0.407018	0.809123	1.63797	10	cg01353586	cg18261013	cg27312986	cg00592151	cg26734696
DDB2	0.00311848	0.0343411	0.431708	0.845294	1.63801	8	cg22081008	cg19486271	cg12858746	cg09800963
RYR1	0.00172831	0.0223329	0.45506	0.78904	1.63819	11	cg04571321	cg02026160	cg11297107	cg06740600	cg14182621	cg11288278	cg05471297	cg27049517	cg15517609	cg05304622
BMP3	0.00172831	0.0223329	0.45506	0.789059	1.63823	11	cg02621694	cg26917673	cg26699569	cg20631104	cg16939356	cg20276585	cg01941671	cg01049530	cg26105156
C17orf108	0.00172831	0.0223329	0.45506	0.78924	1.63861	11	cg25536787	cg02502358	cg11270042	cg25445749
THUMPD2	0.0038211	0.0394712	0.431708	0.809495	1.63872	10	cg01035000	cg16273524	cg20224517	cg27611263	cg22354234	cg23269021	cg13254588
HRH3	0.00170232	0.0221387	0.45506	0.789598	1.63935	11	cg08186362	cg27143370	cg12452364	cg10605520	cg24121172	cg01121211	cg01567503
MAFA	0.00304294	0.0337545	0.431708	0.775541	1.63953	12	cg16896847	cg21884905	cg04905434	cg21638161	cg16899498	cg06187336	cg01403246	cg11080551
EIF4E3	0.00313268	0.0344349	0.431708	0.615926	1.63982	38	cg13026730	cg17123508	cg04087740	cg26802641	cg22315533	cg22631938	cg20863339	cg22823146	cg02462499	cg04408595	cg03604840	cg04874261	cg02995710
TMEM120A	0.00167633	0.0219262	0.45506	0.789951	1.64008	11	cg06293365	cg15507475	cg17367518	cg03214087	cg06856563
ABHD15	0.00311848	0.0343411	0.431708	0.846426	1.6402	8	cg23473955	cg12729307	cg23112192
KRT7	0.00167633	0.0219262	0.45506	0.790137	1.64047	11	cg25313172	cg09670128	cg14537533	cg14482313	cg10369242	cg22813430	cg07967679	cg08975803
PRTG	0.00371421	0.0386096	0.431708	0.810387	1.64053	10	cg18132228	cg13778723	cg20074142	cg21834123	cg06877762	cg20951555	cg13333185	cg03420286	cg20102432
KCNH7	0.00280078	0.0317264	0.431708	0.833036	1.64077	9	cg08315168	cg21302951	cg19965810	cg12302070	cg09454925	cg07150045	cg10132588
NKAIN1	0.00283488	0.0319931	0.431708	0.776189	1.6409	12	cg21854165	cg24354039	cg20291363	cg20249402	cg07221201
SWAP70	0.00283488	0.0319931	0.431708	0.776228	1.64098	12	cg23993697	cg15044073	cg24378048	cg23440095	cg22172230	cg15058894	cg05011526	cg01786828	cg07226193	cg07527631	cg17867497
KDR	0.00165034	0.0217112	0.45506	0.790535	1.6413	11	cg08048933	cg19712746	cg25722465	cg25130433	cg10740902
HS3ST6	0.00162435	0.0214158	0.45506	0.79068	1.6416	11	cg05417127	cg14158665	cg20383903	cg16322033	cg14936269	cg03739411	cg12615235	cg09070371	cg00245635
NSUN7	0.00259752	0.0299844	0.431708	0.873055	1.64198	7	cg01143804	cg19545623	cg07312445	cg14426001
MTNR1B	0.00355389	0.0375329	0.431708	0.811198	1.64217	10	cg07105285	cg05803237	cg15260349	cg01722932	cg06337557	cg07609862	cg12600858	cg03970229	cg15842276
CRYGN	0.00162435	0.0214158	0.45506	0.790969	1.6422	11	cg23273694	cg05551889	cg02512352	cg06288696	cg08273785	cg22830895
GPR149	0.0030081	0.0334906	0.431708	0.847467	1.64222	8	cg08447525	cg26856316	cg04919274	cg18097189	cg02589901
LOC100190940	0.00256881	0.0297665	0.431708	0.87333	1.64249	7	cg15584445	cg10233825	cg13576883	cg02681173	cg24642065	cg04745161
VAX1	0.00162435	0.0214158	0.45506	0.791149	1.64257	11	cg08833577	cg26595643	cg09123368	cg23374964	cg16043357	cg19425332	cg18646207
MIR203	0.00254011	0.0295847	0.431708	0.87346	1.64274	7	cg01520867	cg23960324	cg13673833	cg10059536	cg03401997	cg06218726
SLC39A1	0.00303306	0.0337071	0.431708	0.603275	1.64297	42	cg09895920	cg06600967	cg09335321	cg02223139	cg11011468	cg18517824	cg01387743	cg11411904
SERP2	0.0029529	0.0330991	0.431708	0.847889	1.64304	8	cg24079361	cg12379940	cg22667178	cg05873889
WDR36	0.00162435	0.0214158	0.45506	0.791544	1.64339	11	cg18807895	cg02656525	cg00601387
SNCAIP	0.00377296	0.0390639	0.431708	0.613821	1.64372	39	cg23308222	cg07195301	cg24802899	cg13327936	cg26144658	cg18633141	cg18637698	cg16731970	cg07289841	cg16549964	cg09232055	cg20469275	cg04747322	cg01547400	cg01116059	cg02795084
KCNH8	0.00350045	0.0371089	0.431708	0.812102	1.644	10	cg23011597	cg24668089	cg01398050	cg18500192	cg07657236	cg24997944	cg19691993	cg25849262	cg02210104
FRK	0.00289771	0.0325406	0.431708	0.848442	1.64411	8	cg15226275	cg26557270	cg09563657	cg18764771	cg05304507	cg26893134	cg23286972
FAM78A	0.00251141	0.0293408	0.431708	0.874256	1.64423	7	cg17232003	cg24303394	cg12998491	cg27163099	cg09374774	cg09445448
HMCN2	0.00271934	0.031075	0.431708	0.834921	1.64448	9	cg04065856	cg06294392	cg11627314	cg06478481	cg15997535	cg04299757
FAM151B	0.00344701	0.0366492	0.431708	0.812377	1.64456	10	cg06313483	cg00068622	cg14699895	cg00368363	cg15434896	cg19184518
ZNF761	0.00118084	0.0170523	0.45506	0.902608	1.64471	6	cg19342764	cg18682615	cg19270197
NHSL1	0.0045623	0.0451045	0.407018	0.677161	1.64494	22	cg21543918	cg16292132	cg02705163	cg01615880	cg04850961	cg00224202	cg17996092	cg15390527	cg07699068	cg03735592	cg25989075
CYTH1	0.00518772	0.0494329	0.407018	0.649811	1.64514	28	cg16199176	cg10000837	cg13668327	cg26066951	cg23725139	cg12408363	cg00774077	cg26467270
LYRM7	0.00339357	0.0363574	0.431708	0.813271	1.64637	10	cg26614600	cg13982568	cg00606818
SERHL	0.0023966	0.0282756	0.431708	0.875557	1.64668	7	cg17725123	cg11313765	cg05686503	cg19547200	cg00996986	cg25303446	cg03855656
GRM6	0.00267883	0.0306893	0.431708	0.778953	1.64674	12	cg12483476	cg14859460	cg02229543	cg11983323	cg25181655	cg23003783	cg01281157	cg23586332	cg25423752
C11orf49	0.0015204	0.0204758	0.45506	0.793642	1.64775	11	cg24347903	cg07104919	cg18100564	cg08941576
C8orf47	0.00103416	0.0154219	0.45506	0.904292	1.64778	6	cg12845520	cg26989202	cg03126821	cg20327862	cg05087842
ZNF665	0.00334013	0.0359118	0.431708	0.814049	1.64794	10	cg17169289	cg07686635	cg01620580	cg23930923	cg11265561	cg25526475	cg07950216	cg05748662	cg12360029
TM2D3	0.0025951	0.0299755	0.431708	0.850558	1.64821	8	cg04783832	cg17115258	cg25863289
SLC25A10	0.00103416	0.0154219	0.45506	0.904558	1.64826	6	cg24196592	cg06242126	cg07845392	cg25889797
ZNHIT2	0.00508669	0.0487361	0.407018	0.708477	1.64836	17	cg23934909	cg23519269	cg07100411	cg17095929	cg25304775	cg23600533	cg05129039	cg16209630	cg26098818	cg02964845	cg03990565
ATPGD1	0.00328669	0.0355263	0.431708	0.814416	1.64869	10	cg23125542	cg17025232	cg13899320	cg26800893	cg14761876	cg25414605	cg13708910
UCN	0.00257506	0.0298009	0.431708	0.779886	1.64872	12	cg06536868	cg05113927	cg20028470	cg22129545	cg05231308	cg20442078	cg13833437	cg21752601	cg04527918
RHOB	0.00257506	0.0298009	0.431708	0.77997	1.64889	12	cg02938429	cg16258854	cg17125688	cg25840926
DLG1	0.00231203	0.0276183	0.431708	0.620149	1.64926	37	cg20835807	cg14214865	cg11077561	cg04309489	cg13534832	cg02722272	cg14958505	cg25830660	cg17696750	cg22515971	cg14858717	cg00808121
PRR36	0.00100482	0.015123	0.45506	0.905241	1.6495	6	cg11719447	cg00111040	cg16056784	cg13394845	cg01153261	cg01589972
G3BP1	0.00475963	0.0465502	0.407018	0.651785	1.65014	28	cg00977110	cg13373406	cg19516279	cg12924095	cg20775840	cg07145930	cg25923777
C15orf57	0.00317981	0.0346983	0.431708	0.815334	1.65054	10	cg05636663	cg14935369	cg17146877	cg25985323
ERGIC1	0.00317981	0.0346983	0.431708	0.81537	1.65062	10	cg01560676	cg10996127	cg10602537	cg02855432
FRAT1	0.00409023	0.0417075	0.407018	0.693513	1.65082	20	cg16501237	cg25877195	cg01805759	cg16271424	cg04428185	cg20280386	cg13331626	cg10705379	cg12074985	cg25527915	cg03097111	cg05013695	cg17270843
C22orf36	0.00212407	0.0259353	0.431708	0.838411	1.65135	9	cg24159891	cg03478533	cg02267795	cg05729118	cg04077199	cg12444390	cg02875953	cg05513908	cg21712830
SCCPDH	0.00209701	0.0257085	0.431708	0.838524	1.65158	9	cg23613205	cg20478514	cg07245558	cg13723763
LOC731789	0.000946144	0.0145286	0.477271	0.906419	1.65165	6	cg00241002	cg09571345	cg13837822	cg02879836
CKB	0.00254918	0.0295956	0.431708	0.781346	1.6518	12	cg14022570	cg18329187	cg11345719	cg05786809	cg02248320	cg11468522	cg03703356	cg16947881	cg13714067
LRRC8E	0.00399107	0.040765	0.407018	0.693944	1.65184	20	cg13465955	cg09147392	cg24000285	cg06327917	cg27615578	cg19281083	cg11851604	cg21215336	cg24321467
STX12	0.00206995	0.0254971	0.431708	0.838672	1.65187	9	cg24717891	cg26411822	cg26016712	cg24185492	cg00668034
THCAT158	0.00043098	0.00812456	0.498493	0.949412	1.65189	5	cg09880780	cg08593077	cg20437221
NIPAL4	0.00254918	0.0295956	0.431708	0.781405	1.65193	12	cg23483765	cg22213386	cg22145810	cg18243757	cg15611624	cg25090510	cg06778202	cg13941669
MEF2B	0.004973	0.0479581	0.407018	0.700954	1.65209	19	cg12558012	cg19540702	cg24446071	cg15207422	cg01726393	cg26152485	cg15174905	cg21766955
RNF180	0.00254918	0.0295956	0.431708	0.781494	1.65211	12	cg09839635	cg23537959	cg17621438	cg23008153	cg16485558	cg07850154	cg10012394	cg17370163	cg08521800	cg10372047
LMX1A	0.0039415	0.040372	0.407018	0.694207	1.65247	20	cg09748853	cg10623918	cg02885925	cg09248345	cg04351049	cg03077645	cg09069138	cg26436962	cg27440715	cg08460041	cg11494337	cg23971170
BDP1	0.00296604	0.033185	0.431708	0.816422	1.65275	10	cg09567642	cg18478038	cg24804705
KRT18	0.0015204	0.0204758	0.45506	0.796133	1.65292	11	cg16747714	cg19270858	cg01510903	cg03870777	cg10227191	cg17165266	cg06024289
LRRFIP1	0.00492302	0.0477617	0.407018	0.7014	1.65315	19	cg17815538	cg02367660	cg15674193	cg09084163	cg14162912	cg03892838	cg18621311	cg19442696	cg06289479	cg15579587	cg24656153	cg26271045
LAMA1	0.00216699	0.0263709	0.431708	0.879026	1.6532	7	cg07846220	cg03159124	cg19909349	cg18764577	cg14950072
MAPT	0.000727707	0.011834	0.477271	0.579148	1.65344	62	cg26606256	cg19156875	cg04382470	cg11909912	cg14202850	cg10224600	cg04194328	cg23926235	cg16520312	cg11117266	cg13137533	cg12633764
TSPAN15	0.00201583	0.0249659	0.431708	0.839528	1.65355	9	cg11279933	cg12712771	cg26465120	cg08831594	cg25141064	cg13358349
GPR137	0.00494049	0.047806	0.407018	0.641687	1.65358	31	cg10498429	cg21778598	cg16877933	cg02792333	cg13642791	cg14391469	cg25400358	cg26968245	cg23397278	cg13620770	cg04056144	cg07588779
CHST9	0.00518388	0.0494222	0.407018	0.762084	1.65362	13	cg13523654	cg05624445	cg16933181	cg13533151	cg10397941	cg18083794	cg24981220	cg23113176	cg21895526
BICC1	0.00198878	0.0247488	0.431708	0.839612	1.65372	9	cg09696939	cg13875194	cg26181664	cg26860771	cg19940537
ALDH2	0.00249742	0.0292373	0.431708	0.782269	1.65375	12	cg22326588	cg06735406	cg13955512	cg21470387	cg18780217	cg04520581	cg19186356	cg23812204	cg10449070
TFCP2L1	0.00237541	0.0280824	0.431708	0.853444	1.6538	8	cg20025003	cg20870885	cg10899637	cg27359308	cg00741946	cg02906238	cg16629158
ATP6V1C2	0.0029126	0.0326675	0.431708	0.817045	1.65401	10	cg22243662	cg14035550	cg14580982	cg00454409	cg03967192	cg22834096	cg11205166	cg21879157
LYL1	0.00234795	0.0278643	0.431708	0.853573	1.65405	8	cg02964396	cg04432009	cg02011446	cg08806632
SERPINB9	0.00210959	0.0257932	0.431708	0.879516	1.65413	7	cg13722431	cg18676237	cg07844977	cg22336806
ISLR2	0.00299483	0.0334248	0.431708	0.606056	1.65426	44	cg07216112	cg25705558	cg02378847	cg00781110	cg08036502	cg19592934	cg02709205	cg07917269	cg08703540	cg17785214	cg24374861	cg12017911	cg08528709	cg21322819	cg04920649	cg26091142	cg11977693	cg27200833	cg12289885	cg06041677	cg15126879	cg05547902	cg26115393	cg04138492	cg25828462
GDF1	0.00363521	0.0380932	0.431708	0.686348	1.65437	21	cg03351460	cg00773902	cg00094597	cg04384638	cg10556682	cg12054341	cg19114310	cg06275867	cg02005505	cg20917477
ALS2CR11	0.0015204	0.0204758	0.45506	0.796926	1.65457	11	cg03020006	cg24845679	cg04411541	cg22981993	cg26355357	cg11052143
MIF4GD	0.0051323	0.0490849	0.407018	0.762632	1.65481	13	cg22326353	cg12449496	cg16299822	cg12000848	cg05906777	cg21029030	cg13380419	cg12999837
SIM2	0.00477308	0.0466556	0.407018	0.702191	1.65501	19	cg00616687	cg13694867	cg22976224	cg21152177	cg26938272	cg22729973	cg03194923	cg17040303	cg14845410	cg02672220
ZNF260	0.00488623	0.0475316	0.407018	0.711346	1.65503	17	cg15601652	cg06454848	cg21060925	cg06920214	cg15048437	cg06054168	cg18105335	cg01434810	cg22164251	cg07797438	cg16885608	cg18882201	cg19990402	cg15017907
ABCB1	0.00335233	0.0360217	0.431708	0.610182	1.65508	41	cg04710402	cg00031165	cg04599912	cg12706075	cg15759056	cg17406148	cg12040846	cg27507700	cg12270822	cg00141548	cg09105881	cg05496710	cg12039935	cg20331654	cg15414833	cg18542829	cg26835636	cg16703576	cg16772035	cg10600178	cg00001224	cg25438493	cg19298543	cg07872519	cg17960051	cg18892718
LGTN	0.000343466	0.0069077	0.498493	0.951399	1.65535	5	cg21936179	cg16639185	cg21155316	cg16966520
ADAM12	0.00508072	0.0487361	0.407018	0.762911	1.65541	13	cg14621053	cg05237641	cg13488201	cg02327997	cg11668923	cg01904414	cg05181041	cg03948236	cg04892170	cg16257029
LY6G5C	0.00372696	0.0386978	0.431708	0.633969	1.65568	33	cg22708150	cg25136988	cg11679268	cg08412885	cg02733847	cg22786465	cg00965469	cg18581937	cg09295695	cg22404450	cg07151644
SLC24A2	0.000814126	0.0129159	0.477271	0.908727	1.65586	6	cg24366383	cg08116728	cg02203420	cg14442421
CENPA	0.00497756	0.0479581	0.407018	0.763144	1.65592	13	cg26925097	cg21360828	cg22284448	cg21450708	cg10315993	cg21023052
COL9A2	0.0015204	0.0204758	0.45506	0.79774	1.65626	11	cg23847109	cg06063903	cg26011014	cg14844588	cg18186394	cg26710722
FIGNL1	0.00497756	0.0479581	0.407018	0.763383	1.65644	13	cg03731078	cg14240098	cg00418284	cg22303909	cg23111338	cg18090103	cg00517001	cg19570435	cg02741811	cg23461567
C2CD2	0.00387918	0.0398903	0.431708	0.681952	1.65657	22	cg21742872	cg20685823	cg00584530	cg11930531	cg06052485	cg09550494	cg17078790	cg09428349	cg13149600	cg18565216	cg23600500	cg07538206	cg16037983	cg27164381
EIF4E	0.00339124	0.0363538	0.431708	0.687369	1.65683	21	cg15633390	cg21341586	cg26235292	cg21554861	cg18160135	cg14972143	cg19168309	cg11037477	cg23048334	cg00876501	cg12527684
HOXB13	0.00234214	0.0278317	0.431708	0.783815	1.65702	12	cg17462165	cg26101366	cg15786837	cg23470128	cg21842478	cg05830141
PODN	0.00234214	0.0278317	0.431708	0.783872	1.65714	12	cg01394819	cg00674864	cg13764106	cg04765848	cg07803474	cg23537747	cg04918175	cg16028753
TET2	0.00371755	0.0386221	0.431708	0.631577	1.65721	34	cg01210909	cg14330655	cg11878490	cg24671348	cg09381178	cg08924430	cg10819199	cg05865911	cg17862558	cg10313147	cg12683454
TTC6	0.00149441	0.0202612	0.45506	0.798372	1.65757	11	cg11648070	cg22731882	cg07231100	cg16434243	cg04154354	cg03248814
ISPD	0.0019076	0.0240137	0.45506	0.841624	1.65768	9	cg16185831	cg22745781	cg26466856	cg18247307	cg23903591	cg01002560
TNFSF11	0.00423868	0.0427892	0.407018	0.655004	1.65829	28	cg24534742	cg18546689	cg04922681	cg13975523	cg00880018	cg02099194	cg04536296	cg24287239	cg26224671	cg21476299	cg24115264	cg06452665
MCOLN2	0.00234214	0.0278317	0.431708	0.784434	1.65833	12	cg25375340	cg05177459	cg07478468	cg23106912	cg15639684	cg06402325
C7orf65	0.0021008	0.0257376	0.431708	0.855822	1.65841	8	cg15978778	cg14825872	cg13447933	cg13164238	cg21289191	cg24941195	cg06203307
LONRF2	0.00269884	0.0308795	0.431708	0.819251	1.65847	10	cg14675211	cg14348439	cg14997226	cg23977631	cg07304692	cg06964132
THRA	0.00335617	0.0360415	0.431708	0.65043	1.65881	29	cg26536070	cg17467752	cg11502135	cg06083020	cg07360990	cg11512009	cg16644567	cg20717932	cg04272820	cg02368765
CRHR2	0.00319606	0.0348367	0.431708	0.688237	1.65892	21	cg24214442	cg21773872	cg01718447	cg13094036	cg27430726	cg14896516	cg04923928
CLUH	0.00207334	0.0255116	0.431708	0.856328	1.65939	8	cg18736067	cg17330878	cg22379462	cg23941688
C1orf106	0.0044732	0.0444476	0.407018	0.704054	1.6594	19	cg03841028	cg01957515	cg08692937	cg00909514	cg17733100	cg15250507	cg22213391	cg26525767	cg14850412	cg18019070
ABCB4	0.00267225	0.0306331	0.431708	0.819732	1.65945	10	cg13338827	cg25679366	cg14785615	cg04438814	cg19041648	cg25823085	cg25952573
ENO2	0.00521564	0.049595	0.407018	0.736986	1.65949	15	cg02531908	cg17303299	cg02230244	cg19594606	cg23199063	cg22977254	cg09692396	cg04604946	cg12119858	cg19056004	cg14834260	cg18912645	cg17754830
VPS16	0.00521564	0.049595	0.407018	0.737017	1.65956	15	cg06726390	cg04787211	cg22442910	cg00306090
PI4K2B	0.00261907	0.0301915	0.431708	0.820095	1.66018	10	cg05965402	cg01722343	cg25018951	cg02450646
NKX1-1	0.000240997	0.00539601	0.518848	0.954345	1.66047	5	cg09155209	cg24902111	cg13391652	cg24188526	cg09827139
ABHD10	0.00521564	0.049595	0.407018	0.737453	1.66054	15	cg08979515	cg20200594	cg07495858	cg15059162	cg10672681	cg22488352	cg12908055
ZER1	0.0044732	0.0444476	0.407018	0.704614	1.66072	19	cg17617223	cg04522714	cg11899970	cg24468501	cg05824762	cg04934436
RTEL1-TNFRSF6B	0.00182258	0.0230915	0.45506	0.883053	1.66078	7	cg15320416	cg15542777	cg04871384	cg18287711	cg14304809
NSMCE2	0.0044732	0.0444476	0.407018	0.70468	1.66087	19	cg05326756	cg07220523	cg19403939
SDHAF1	0.00223862	0.0268649	0.431708	0.785665	1.66093	12	cg26643967	cg15584071	cg19389372	cg04579398	cg12416033	cg26551346	cg05925971	cg12189851	cg13775856
FSCN2	0.00144243	0.0197651	0.45506	0.800086	1.66113	11	cg18919720	cg13468858	cg16201883	cg00221012	cg15774065	cg13700073	cg20932150	cg01890401	cg18447174	cg16507479
HOXC12	0.00221274	0.0266776	0.431708	0.785785	1.66119	12	cg26931862	cg23582836	cg10810799	cg05589246	cg07771316	cg19928450	cg12346068
FLJ42875	0.0025393	0.0295847	0.431708	0.821038	1.66209	10	cg04241652	cg17173498	cg19356825	cg07348009	cg01908338	cg08528984	cg08541612
RNF219	0.00179937	0.0229897	0.45506	0.843888	1.66214	9	cg01819759	cg05295671	cg21838488	cg16288713	cg07926092
CILP2	0.00451334	0.0447557	0.407018	0.766146	1.66244	13	cg09386096	cg26732615	cg13674885	cg21073520	cg10669058	cg10313673	cg01487433	cg23479742
ARHGAP27	0.00326782	0.0354231	0.431708	0.675471	1.66255	24	cg27244773	cg10094238	cg14805839	cg05314706	cg07511859	cg20163478	cg11189268	cg22462702
ATCAY	0.00413451	0.0419941	0.407018	0.714649	1.66272	17	cg17773349	cg19563288	cg17097950	cg10825521	cg09528496
DGKA	0.00326782	0.0354231	0.431708	0.67554	1.66272	24	cg02916964	cg14921691	cg06762403	cg25716657	cg24868790	cg10292893	cg02002664	cg20051772
PGAM2	0.00190857	0.0240137	0.45506	0.858097	1.66282	8	cg07075347	cg01953390	cg16627090	cg23616741	cg21088488	cg03470754	cg20284000
ECEL1	0.00251271	0.0293408	0.431708	0.82141	1.66284	10	cg00949869	cg09736968	cg03422579	cg19047707
KLC3	0.00221274	0.0266776	0.431708	0.786728	1.66318	12	cg03883348	cg18304472	cg10741283	cg23528933	cg27074720	cg16855440	cg17786468	cg11262637	cg16977983
GRIN2D	0.00446176	0.0444245	0.407018	0.766493	1.66319	13	cg01565028	cg08746775	cg12965344	cg09248655	cg05173782	cg11953334	cg15692476	cg06869158	cg16675644
SLC24A4	0.00326782	0.0354231	0.431708	0.67575	1.66324	24	cg02240446	cg18229521	cg03242511	cg01802258	cg22138430	cg17075048	cg24766334	cg07285995	cg25331196	cg23755704	cg15052901	cg14512346	cg24195486
FADS6	0.00251271	0.0293408	0.431708	0.821968	1.66397	10	cg06257708	cg00266322	cg07048649	cg10536067	cg01143309	cg09300623
LOC375196	0.000182219	0.00435338	0.518848	0.956382	1.66402	5	cg22158769	cg11176990	cg12206199
YPEL3	0.00218686	0.0265062	0.431708	0.78714	1.66405	12	cg01812463	cg00917335	cg04895065	cg18243040	cg13547250	cg20247596
PAX1	0.00435859	0.0436604	0.407018	0.766905	1.66408	13	cg01783070	cg08448701	cg19079845	cg04811512	cg22906273	cg22837767	cg03140968	cg19054524	cg17620199
BMP8A	0.00139045	0.0193271	0.45506	0.801602	1.66427	11	cg09232440	cg15947940	cg08748615	cg19494946	cg13806070	cg04287168
DCDC2C	0.000170889	0.00415366	0.518848	0.956639	1.66447	5	cg16350349	cg20066118	cg01510609	cg13411645
ZNF167	0.0017182	0.0222656	0.45506	0.845111	1.66455	9	cg25805709	cg08846783	cg21867345	cg13540256	cg03795847	cg13212382
PPP2R4	0.00339614	0.0363635	0.431708	0.699321	1.66464	20	cg02678739	cg12080085	cg06039722	cg26805528	cg22192879
EFCAB4B	0.00499999	0.0481232	0.407018	0.722834	1.66481	16	cg09172548	cg03397307	cg26955987	cg16133088	cg04804877	cg21723903	cg12710510	cg05972871	cg17904739	cg03485694	cg03535793
KCNJ2	0.0029033	0.0325833	0.431708	0.690782	1.66506	21	cg06653045	cg26779716	cg16284626	cg00797102	cg06942027	cg20680592	cg18673401	cg09440298	cg08214584	cg23855063	cg19042062	cg22251354	cg13432451	cg12484037	cg25724441	cg14594330
ZNF652	0.0024156	0.0284259	0.431708	0.675065	1.66553	25	cg14811778	cg26931934	cg19709878	cg25122608	cg24048517	cg17712400	cg08112188	cg23220372	cg01302022	cg13382694
SULF1	0.0035305	0.037378	0.431708	0.635112	1.66648	34	cg17524017	cg20169702	cg10995640	cg24743426	cg20418312	cg24502391	cg00541476	cg11549094	cg05754641	cg23202028	cg03613662	cg07051728	cg11463292	cg24873157
C22orf27	0.00156426	0.0209314	0.45506	0.886178	1.66666	7	cg15425811	cg08837037	cg07459594	cg17468100	cg08467687	cg27480553	cg03113871
CRB3	0.00216098	0.0263154	0.431708	0.788437	1.66679	12	cg25637722	cg09761352	cg14782015	cg27072749	cg03258472	cg11715228	cg26644059	cg03455276	cg17799295
EIF3L	0.00133847	0.0187191	0.45506	0.802917	1.667	11	cg04076760	cg00565075	cg07059402	cg24578493	cg11245928
MLKL	0.00240636	0.0283355	0.431708	0.823468	1.66701	10	cg09830308	cg01046070	cg27459981	cg00270291	cg19450240	cg24482427	cg08357850
TNFSF13	0.00479899	0.0468655	0.407018	0.72388	1.66722	16	cg23161218	cg18021070	cg05872923	cg00816039	cg01011453	cg08607423	cg04742185	cg05514680	cg07184062	cg13358186	cg13829089	cg02294411	cg10479431
MAP2	0.000907781	0.0140224	0.477271	0.603106	1.66727	49	cg10861541	cg00050984	cg17346639	cg23253654	cg14361132	cg10562586	cg12072320	cg01132589	cg01488084	cg24753473	cg11421132	cg13255083	cg10350436	cg08250746	cg15550769	cg22036003	cg15832957	cg24507384
TTYH2	0.00288679	0.032458	0.431708	0.653784	1.66737	29	cg14506834	cg15566554	cg19598544	cg05264148	cg19008858	cg02186277	cg05770762	cg23632849
THEM4	0.00410069	0.0417439	0.407018	0.76862	1.6678	13	cg13395410	cg23231729	cg03147210	cg14539788	cg05927068	cg07017477	cg25969599	cg24540521	cg02813207	cg05340162
PPP1R9A	0.003171	0.0346674	0.431708	0.677668	1.66796	24	cg08073166	cg09956907	cg17034088	cg19435621	cg03289906	cg06445343	cg10111450	cg19221959	cg11164400	cg26062037	cg27335100
RHBDL1	0.00133847	0.0187191	0.45506	0.803506	1.66823	11	cg27326823	cg07847424	cg06525293	cg02026235	cg07919131	cg07379557
UNC5D	0.00129955	0.0183015	0.45506	0.803565	1.66835	11	cg13867963	cg26872137	cg13561879	cg08000065	cg04629898	cg05385453	cg06638129	cg17889086
C14orf118	0.00166408	0.0218258	0.45506	0.847138	1.66854	9	cg18373317	cg16333262	cg26082202
HR	0.00232659	0.0277193	0.431708	0.824561	1.66922	10	cg13160221	cg12748258	cg08510885	cg20996314	cg15054699	cg26045434	cg26702929	cg17753427
PAMR1	0.00210922	0.0257932	0.431708	0.789617	1.66929	12	cg14346208	cg20027133	cg20014960	cg14542839	cg19489174	cg13191599	cg00740813	cg27635267	cg05237259	cg07469075
CTSV	0.00049994	0.00909851	0.477271	0.916301	1.66966	6	cg11585769	cg17490973	cg01795621	cg24546976
KCNJ12	0.00419045	0.0424201	0.407018	0.648142	1.67022	31	cg11413133	cg00350003	cg08310866	cg22146252	cg16087412	cg26857910	cg22639895	cg20961366	cg16897885	cg13765368	cg22266009	cg02125219	cg22210294	cg27056599	cg03928539	cg21026553	cg10478435
C8orf48	0.00208334	0.0256101	0.431708	0.790155	1.67043	12	cg09485007	cg12583128	cg02718516	cg22693065	cg03566418	cg23089838	cg06448090	cg15971100	cg07603922
COASY	0.00314825	0.0345434	0.431708	0.701857	1.67068	20	cg19618279	cg15138339	cg25135457	cg05465955	cg13187651	cg00685795	cg01756799
MTMR7	0.00203158	0.0251096	0.431708	0.79061	1.67139	12	cg12296772	cg06763054	cg08231493	cg04792712	cg15600488	cg15852516	cg17909464
ADRA2B	0.00333268	0.0358741	0.431708	0.718417	1.67148	17	cg04280485	cg10816249	cg02867574	cg06970461	cg25869950	cg12211827	cg21542793	cg01036697	cg21385616	cg21974102	cg25074764
UHRF2	0.0012349	0.0176092	0.45506	0.80517	1.67168	11	cg13428749	cg14078101	cg24119045	cg07221250
TMEM173	0.0012349	0.0176092	0.45506	0.805225	1.6718	11	cg04560810	cg03317505	cg10167460	cg26037505	cg12116266	cg16983159	cg16532438	cg08321103	cg23255964	cg09944760
SCNN1G	0.00333268	0.0358741	0.431708	0.718629	1.67198	17	cg12065594	cg00315391	cg02067405	cg09094674	cg04256910	cg20377627	cg08681432	cg15311711	cg09552652	cg13148742	cg05118482	cg19757827	cg02784301	cg10272534
SEMA3E	0.0012349	0.0176092	0.45506	0.80536	1.67208	11	cg21187258	cg02572463	cg23889875	cg08274234	cg06742101	cg08498191	cg07390069
DCBLD1	0.00140662	0.0194922	0.45506	0.889061	1.67208	7	cg27642470	cg14611402	cg01883195	cg23172480	cg11412288	cg07643096
RELN	0.00353331	0.037378	0.431708	0.770638	1.67218	13	cg13142279	cg13566610	cg03203223	cg20880031	cg07482935	cg18011364	cg17923358	cg10386016	cg19478298	cg09949949	cg17999686	cg27456945	cg06022318
HBM	0.00198093	0.0247188	0.431708	0.826028	1.67219	10	cg08393070	cg06319822	cg26540367	cg01744019	cg09812623	cg01558909	cg24407589	cg05057452	cg07466193	cg07893512
FBXO30	0.00333268	0.0358741	0.431708	0.718741	1.67224	17	cg05347473	cg13319975	cg23095615	cg09094393	cg04639844	cg25399367	cg20998770
SLC7A14	0.00219711	0.0265419	0.431708	0.677914	1.67256	25	cg05937737	cg14051544	cg17306814	cg04386206	cg14873240	cg12047268	cg21154627	cg07766263	cg18774195	cg03719789	cg03658578	cg05663573	cg24977541	cg21884231	cg16894338	cg21369231
COL8A1	0.00220518	0.0266218	0.431708	0.628307	1.67278	38	cg19968403	cg05283542	cg02441647	cg09782454	cg16759218	cg17918158	cg24198004	cg18056266	cg08243711	cg13409084	cg01443549	cg25162651	cg21900069	cg15164782	cg25199192	cg21175685	cg18114034	cg22366214
SLC1A3	0.00297735	0.033291	0.431708	0.679627	1.67278	24	cg16610086	cg21612334	cg11283983	cg15841415	cg05314054	cg25316853	cg26689886
SPAG8	0.00149666	0.0202612	0.45506	0.86331	1.67292	8	cg04109220	cg14622801	cg02852544	cg07654450	cg26943001
MSI2	0.00434673	0.0436136	0.407018	0.726375	1.67296	16	cg00439288	cg24219308	cg05856931	cg12325286	cg15632808
MAL	0.00149666	0.0202612	0.45506	0.863364	1.67302	8	cg16956943	cg05142617	cg21245652	cg09983051	cg04804539	cg17919358	cg05314420
PCDP1	0.00192775	0.0242214	0.45506	0.826459	1.67306	10	cg02629106	cg07393857	cg13833596
SMOC2	0.000441554	0.00825066	0.498493	0.918188	1.6731	6	cg05897091	cg09214254	cg19628299
CDH1	0.00144762	0.0197651	0.45506	0.849485	1.67317	9	cg05785947	cg16739895	cg04398983	cg15653892	cg11255163	cg23989635	cg11667754	cg24310695	cg17655614
NIPAL3	0.00300089	0.0334608	0.431708	0.68892	1.6735	22	cg10150518	cg18323236	cg21298759	cg05589027	cg08507462	cg03156636	cg27029507	cg11081247	cg12209494	cg04671726
SLC15A1	0.00132094	0.0185451	0.45506	0.890104	1.67404	7	cg18478319	cg03859162	cg20908674	cg08390696	cg18153630	cg12824139
DNAH11	0.00187457	0.0236842	0.45506	0.826994	1.67415	10	cg01122187	cg16474297	cg06270661	cg26658650	cg05285902	cg08570341
AOC2	0.00144174	0.0197651	0.45506	0.864136	1.67452	8	cg04675774	cg19317715	cg05529039	cg11961813
C1orf203	0.00144762	0.0197651	0.45506	0.850242	1.67466	9	cg25743043	cg15572086	cg17179875	cg17182302	cg07220554	cg21268653	cg07822305
CR1L	0.00129238	0.0182286	0.45506	0.890554	1.67489	7	cg09557387	cg11752769	cg00115980	cg24557058	cg26750487
RSPO4	0.00142056	0.0195958	0.45506	0.850467	1.6751	9	cg10806040	cg19937938	cg23697417	cg05336115	cg17870408	cg26515460	cg22709307
ZNF528	0.00179867	0.0229897	0.45506	0.792599	1.67559	12	cg27258025	cg09267217	cg14025336	cg03091337	cg16601569	cg22935432	cg13672300	cg08525430	cg03077453
FLI1	0.000729398	0.0118403	0.477271	0.58774	1.67596	61	cg11017065	cg19296671	cg12940747	cg02216246	cg17091363	cg09421620	cg14570838	cg20374917	cg17872757	cg17476271	cg03847470	cg15763258	cg02666257	cg02758236	cg08825225	cg11057802	cg27028555	cg10729106	cg06072021	cg04590730	cg11832408	cg18142615	cg19765472	cg19215102	cg05761734	cg11307857	cg01534808	cg04782822
HIST1H4I	0.0012781	0.0181094	0.45506	0.891173	1.67605	7	cg12349884	cg02599464	cg21269897	cg07636194	cg16991515
POU2F2	0.00111852	0.0163472	0.45506	0.807305	1.67612	11	cg06419476	cg21608489	cg07716663	cg01027750	cg04647080	cg20508523	cg13990355
MIR1470	0.00110559	0.0162496	0.45506	0.807394	1.6763	11	cg08269119	cg27569742	cg06553422	cg15448064	cg02849766	cg20702935	cg07531072
ADH1C	0.000383168	0.00747466	0.498493	0.920089	1.67656	6	cg25997474	cg03415545	cg15785860	cg05816188	cg07031219	cg00689360
NEK10	0.00200289	0.0248903	0.431708	0.679723	1.67702	25	cg01056889	cg02501882	cg05435286	cg22415969	cg06932211	cg17191919
C6orf138	0.00129914	0.0183015	0.45506	0.851445	1.67703	9	cg27250236	cg03709091	cg24035447	cg00457913	cg21292008	cg23618440	cg20116804	cg09816507
GJB2	0.00283212	0.0319931	0.431708	0.68136	1.67705	24	cg00347757	cg13528344	cg07921371	cg09195389	cg08001383	cg26883974	cg03523077	cg04405176	cg09219142	cg10560060	cg05850327	cg03689120	cg27326226	cg10939579
SNORD33	0.000383168	0.00747466	0.498493	0.920426	1.67717	6	cg11252555	cg24082526	cg15531369	cg27321942	cg17857881
ZNF763	8.59642e-05	0.00251273	0.538434	0.963997	1.67727	5	cg25599269	cg22791632	cg17317439	cg10366407	cg02690491
GDF10	0.00182139	0.0230915	0.45506	0.828765	1.67773	10	cg08103199	cg02974931	cg20186445	cg24636477	cg07773116	cg00414835	cg14588178	cg15179825
TMEM185B	0.00128568	0.0181623	0.45506	0.851971	1.67806	9	cg14776093	cg05274172	cg07988989	cg06194119
SNX7	0.00166927	0.0218653	0.45506	0.793782	1.67809	12	cg14720236	cg14859204	cg24841257	cg07436823	cg02331772	cg11952714	cg00834587
TLR2	0.00415701	0.0421991	0.407018	0.745438	1.67852	15	cg16547110	cg15801357	cg06618866	cg15852258	cg19037167	cg24295442	cg03523945	cg06405222
HMOX1	0.00182139	0.0230915	0.45506	0.829231	1.67867	10	cg10357721	cg24199189	cg09240119	cg15724965
PRDM8	0.00202046	0.0249891	0.431708	0.630543	1.67873	38	cg16117799	cg04343891	cg12572049	cg20142271	cg07857469	cg27018912	cg10694470	cg06307913	cg19595012	cg05059566	cg01304890	cg21082141	cg10695325	cg26299084	cg18624348
BRINP3	0.00182139	0.0230915	0.45506	0.829534	1.67929	10	cg20710502	cg23563684	cg10006933	cg27635797	cg12037100	cg15050627	cg15659284	cg06060327	cg05777089
PCDHGA5	0.00337366	0.0361867	0.431708	0.712493	1.67929	19	cg13307880	cg00882725	cg17451176	cg07520649	cg15829642	cg14738170	cg19192159	cg07870307	cg11453601	cg06575035	cg04773864
GPR85	0.00522987	0.0496783	0.407018	0.753294	1.67936	14	cg06369352	cg20513548	cg24786658	cg20019019	cg13251269	cg21852992	cg19382688	cg17405856	cg10129816	cg09506675
C5orf35	0.000321366	0.00654971	0.498493	0.92164	1.67939	6	cg08400814	cg12654349	cg17809284	cg24531977	cg20203395	cg12311346
PENK	0.0032737	0.0354281	0.431708	0.712626	1.6796	19	cg15064393	cg18331519	cg04612444	cg09015433	cg21694941	cg04598121	cg07080864	cg27531336	cg24645221	cg16419235	cg20885738	cg19149681
TNFRSF10C	0.00116385	0.016874	0.45506	0.893233	1.67992	7	cg23965061	cg08309809	cg14015044	cg23831143	cg27090216	cg16175263	cg17790241
ST8SIA5	0.00116385	0.016874	0.45506	0.893233	1.67993	7	cg19751300	cg15049968	cg23129478	cg26155939	cg01059449	cg23302884
EGFL8	0.000314104	0.00648209	0.498493	0.921977	1.68	6	cg13705888	cg13836183	cg22101249
RND2	0.00159163	0.0211356	0.45506	0.79475	1.68014	12	cg10162691	cg05270634	cg16879222	cg20071259	cg22325646
AGPS	0.00512832	0.0490727	0.407018	0.753711	1.68029	14	cg16421294	cg20716311	cg04627186	cg02961200	cg09715123	cg07742319	cg07513188	cg04721582	cg06455606	cg15996499
ATP2C2	0.00322372	0.0350961	0.431708	0.713052	1.68061	19	cg08974450	cg12896437	cg14298503	cg06242150	cg26395976	cg01635618	cg27459353	cg03085712	cg16748739	cg09618407	cg23453589
EML1	0.00171504	0.0222404	0.45506	0.830263	1.68076	10	cg14185025	cg07003632	cg10040196	cg20686551	cg02727423	cg01260820
TAGLN3	0.00374372	0.0388275	0.431708	0.729782	1.68081	16	cg25183613	cg14098532	cg13441378	cg20925462	cg14770958	cg10053169	cg11104313	cg08570199	cg04671541	cg20126106
OLIG2	0.00390507	0.0400215	0.431708	0.74651	1.68093	15	cg27357571	cg23253569	cg14843922	cg05724110	cg08729810	cg27254482	cg17013986	cg08870743	cg22593533
ADAMTS4	0.00156575	0.0209314	0.45506	0.795169	1.68103	12	cg15418246	cg14382215	cg07354440	cg10493436	cg14164556	cg04263215	cg20838362	cg17904988	cg02756922	cg14448116	cg08545169	cg17166812
SLC6A2	0.00451471	0.0447557	0.407018	0.685733	1.68106	23	cg01277542	cg20325131	cg16941715	cg09321400	cg25601695	cg16629702	cg04490714	cg09746736	cg13088144	cg03226000	cg14112935	cg24261673
RBM4B	0.00374372	0.0388275	0.431708	0.730149	1.68166	16	cg11945801	cg18962105	cg12329914	cg23403782	cg01463819	cg11291978
PFN3	0.00119144	0.0171917	0.45506	0.853922	1.6819	9	cg06847624	cg00642460	cg01287088	cg20095656	cg24935953	cg16457797	cg08772232	cg14621323	cg22097416
IFITM5	0.00171504	0.0222404	0.45506	0.831077	1.68241	10	cg24503261	cg16406611	cg24018756	cg05733139	cg00369241	cg14402017
NKAIN4	0.00133216	0.0186689	0.45506	0.868296	1.68258	8	cg01911708	cg08111446	cg02165799	cg05768532	cg15974634	cg23942897
CXCL12	0.00281119	0.0318245	0.431708	0.775434	1.68259	13	cg06048524	cg17267805	cg26267854	cg00353773	cg10927719	cg26718433
MEG3	0.00256174	0.0297224	0.431708	0.692666	1.6826	22	cg14070323	cg09280976	cg22940816	cg23870378	cg16567044	cg02982753	cg14119337	cg10540302	cg20952167	cg12967319
ZSCAN12L1	0.00107817	0.0159758	0.45506	0.89486	1.68298	7	cg02631126	cg11517269	cg09156207	cg12623302	cg17849569	cg18105139
OTUB1	0.00375391	0.038911	0.431708	0.747524	1.68322	15	cg03457485	cg20687940	cg04643969	cg08231730	cg10465028	cg19233923
PIAS1	0.000950424	0.0145329	0.477271	0.810999	1.68378	11	cg06740710	cg14212266	cg22382663
HAGLR	5.02637e-05	0.00169757	0.557332	0.96778	1.68385	5	cg11101542	cg10431880	cg23157415	cg01923073	cg24386890
CNGA3	0.0026029	0.0300275	0.431708	0.707546	1.68422	20	cg13933835	cg03015784	cg10583000	cg21488538	cg02076785	cg18404308	cg19370054	cg11959694
FAM188B	0.00108374	0.0160383	0.45506	0.855276	1.68457	9	cg00676509	cg24139009	cg20801130	cg11576574	cg14911460	cg00690143	cg11670109
MUL1	0.00275961	0.0314364	0.431708	0.77638	1.68464	13	cg25307881	cg07116393	cg11904887	cg06965071	cg25729922	cg09354021
C15orf41	0.00176012	0.0226795	0.45506	0.682848	1.68473	25	cg24504999	cg00659991	cg09443311	cg26285502	cg24116974	cg00220492	cg21868992	cg17900188	cg13063673	cg25426584	cg17491517
FUT4	0.00226994	0.0271846	0.431708	0.699019	1.68491	21	cg13556659	cg03543495	cg00796728	cg19625116	cg26959982	cg02709181	cg05229803	cg03341697	cg16095615	cg20515751	cg12631737	cg19147295
ZNF426	0.00275961	0.0314364	0.431708	0.776519	1.68494	13	cg02478789	cg25715328	cg21569090	cg25227274	cg12104707	cg21285525	cg25438415	cg11845033	cg19380663	cg25380465
EREG	0.000937493	0.0144201	0.477271	0.811582	1.685	11	cg18021716	cg05868023	cg10607692	cg04941721	cg15198000	cg10248357	cg19308222	cg25886076	cg08649765	cg06575193
CCDC19	0.00127751	0.0181094	0.45506	0.869676	1.68526	8	cg02849695	cg09753657	cg09476130	cg00099427	cg25153824	cg17239103
CCDC107	0.00100677	0.0151399	0.45506	0.896086	1.68529	7	cg14231674	cg13560136	cg11326613
EYA4	0.0012681	0.018012	0.45506	0.609147	1.68554	47	cg06393563	cg20980055	cg06181518	cg08712932	cg06132028	cg01805282	cg11664500	cg14287112	cg01162672	cg05085230	cg26449787	cg26501369	cg24535176	cg20787173	cg05062333	cg20286200	cg20093099	cg12152919	cg14270292	cg22871668
SH3BP2	0.000959444	0.0146217	0.477271	0.602646	1.68612	52	cg18967534	cg18085400	cg11392855	cg25047753	cg12960305	cg07462790	cg22198044	cg26493054	cg12953200	cg04862097	cg10745272	cg01413404
FN3K	0.000978211	0.014796	0.45506	0.896653	1.68636	7	cg26295503	cg27289460	cg03077331	cg21644856
GRWD1	0.00265645	0.0305097	0.431708	0.777183	1.68638	13	cg04988514	cg16875863	cg26362197	cg22242216	cg14594362	cg11659327
CAMK1G	0.00150232	0.0203227	0.45506	0.833066	1.68644	10	cg14034757	cg15892180	cg11804335	cg27337148	cg01530981
C15orf38	0.000978211	0.014796	0.45506	0.896729	1.6865	7	cg22410057	cg01087294	cg27294796	cg01256846
FLJ43390	0.00101643	0.0152347	0.45506	0.856318	1.68662	9	cg01779765	cg14926717	cg15897970	cg01613638	cg18655384	cg05173737
KANK3	0.00344222	0.0366342	0.431708	0.732366	1.68676	16	cg12244581	cg08341673	cg04744134	cg06277481	cg13785536	cg22886512	cg26837043	cg27209722	cg19708659
C19orf76	0.00147573	0.0200526	0.45506	0.83323	1.68677	10	cg00507154	cg00711496	cg23668335	cg18770579	cg14440600	cg12559228	cg19309676	cg21205305
CALCR	0.00172028	0.0222766	0.45506	0.633576	1.68681	38	cg12510028	cg19524362	cg03722243	cg16589214	cg01108106	cg07969984	cg23061150	cg13095704	cg20276156	cg06155077	cg12665742	cg00819619	cg05384712	cg05876738	cg12615334	cg24821928	cg12929755	cg01786985	cg01460227	cg06908855	cg05284750	cg17530610	cg19704043	cg21756194	cg06934092	cg17449465
MIR152	0.00122286	0.0175337	0.45506	0.870642	1.68713	8	cg06598332	cg10382221	cg09111258	cg05096161
ST14	0.00120919	0.0173927	0.45506	0.870718	1.68727	8	cg26021246	cg26918099	cg18373354	cg21029769	cg03457673
C8orf45	0.000978211	0.014796	0.45506	0.897166	1.68732	7	cg02096492	cg02845890	cg02472291	cg26030713
HNF1B	0.00147573	0.0200526	0.45506	0.833558	1.68743	10	cg14487292	cg04433035	cg05611300	cg10772489	cg05222347	cg19378036
PTPRT	0.00120919	0.0173927	0.45506	0.870861	1.68755	8	cg07167168	cg21672843	cg17859110	cg03403065	cg27625055	cg13168820	cg04541293
HIST1H2BE	0.00147573	0.0200526	0.45506	0.833622	1.68757	10	cg12169977	cg12392684	cg26256916	cg12018485	cg06616678	cg22942804	cg22036966	cg21146268
C1orf190	0.000245111	0.00546122	0.498493	0.926203	1.6877	6	cg06787764	cg23431851	cg08160980	cg15696662	cg01431908
IHH	0.000911632	0.0140699	0.477271	0.812921	1.68778	11	cg25908985	cg17178336	cg08957652	cg12565637	cg07045816	cg01267262	cg03292754	cg14692768	cg11348293
CCDC37	0.00268119	0.0306969	0.431708	0.725447	1.68784	17	cg01815671	cg09686443	cg11229862	cg00891278	cg23816347	cg19628148	cg20312228	cg21109744	cg20707970	cg20151215
HES5	0.00144914	0.0197651	0.45506	0.83406	1.68845	10	cg06839900	cg20430847	cg18040786	cg17755964	cg09827752	cg15923947	cg01116067	cg10005581
NKX2-3	0.000885771	0.0137525	0.477271	0.813322	1.68861	11	cg05949800	cg09788492	cg05432973	cg06854084	cg09956859	cg02030034	cg17042009
IRAK3	0.00141047	0.0195158	0.45506	0.798831	1.68877	12	cg10389229	cg01263292	cg10384554	cg09071340	cg26279550	cg20395892	cg18177616	cg11487663
PFN4	0.00442098	0.0441151	0.407018	0.757735	1.68926	14	cg17497419	cg18740718	cg23056047	cg04076037	cg27343007	cg08063864	cg07265300	cg01003959	cg26518134
C19orf55	0.00144914	0.0197651	0.45506	0.834497	1.68934	10	cg13558754	cg24673765	cg10790747	cg15125472
CFTR	0.000895265	0.0138762	0.477271	0.85771	1.68937	9	cg09626894	cg21461649	cg17616554	cg06081199	cg00735923	cg17204129	cg25509184
SPIRE1	0.00219711	0.0265419	0.431708	0.700924	1.68951	21	cg09954411	cg13487748	cg25027374	cg00122968	cg06585214	cg05490642	cg14126777	cg07364737	cg15920762	cg07897354
NME5	0.00144914	0.0197651	0.45506	0.834668	1.68968	10	cg04233770	cg09047573	cg17954695	cg13707560	cg14416451	cg25507001	cg20452230	cg22656956
KIRREL2	0.00247655	0.0290304	0.431708	0.778793	1.68988	13	cg07802624	cg05138188	cg22675324	cg21057435	cg20231769	cg05497567	cg00519185	cg09479015	cg22339278	cg17975002	cg06945936
SLC5A7	0.00133284	0.0186689	0.45506	0.79936	1.68988	12	cg05311412	cg18771173	cg14613271	cg26001902	cg16232126	cg07186154	cg11355135
MIR1247	0.00130696	0.0183915	0.45506	0.799504	1.69019	12	cg10590512	cg22325330	cg01693026	cg18301891
TRPA1	0.00116821	0.0169101	0.45506	0.872406	1.69055	8	cg14703605	cg27528660	cg01610488	cg12668482	cg19439706	cg17352610	cg27619291	cg09514401
ZBTB8B	0.00314072	0.0345023	0.431708	0.734087	1.69073	16	cg11619390	cg06846752	cg00987080	cg10316989	cg22007227	cg09302274	cg21003249	cg22604123	cg10201297	cg13666729	cg16677955	cg06892952	cg09768093
TGFB2	0.00263107	0.0302659	0.431708	0.726725	1.69081	17	cg23889054	cg02361229	cg24763568	cg05193512	cg16899280	cg09167119	cg21387604	cg16658719	cg06674304	cg06369583
ENPP4	0.00431993	0.0434166	0.407018	0.758745	1.69151	14	cg03113285	cg08211306	cg08608836	cg06768203	cg00567696	cg20570410	cg05725531	cg25681688	cg09874467	cg16131459
MIR124-2	0.00144914	0.0197651	0.45506	0.835671	1.69171	10	cg02226645	cg07792478	cg04104463	cg25900085	cg05474726	cg14590098	cg16189671	cg20653075	cg27313642
ADCY8	0.00242522	0.0285023	0.431708	0.77975	1.69195	13	cg07557260	cg17907547	cg03120091	cg02812947	cg22762091	cg21998264	cg16696270	cg05229355	cg22060073	cg12446629	cg02842496	cg26351229
MIR193B	0.000835409	0.0131208	0.477271	0.899655	1.692	7	cg07665535	cg06273075	cg09918657	cg21396064	cg04018325	cg10420310	cg00138641
GIPC2	0.00239956	0.0282876	0.431708	0.779899	1.69228	13	cg04912843	cg24496666	cg25288420	cg09662920	cg00347563	cg01074657
LRRC67	0.000841416	0.0131667	0.477271	0.859203	1.69231	9	cg15744359	cg27465717	cg21707311	cg23668806	cg10838789	cg03780545	cg03024587	cg26623455	cg21189727
TTBK2	0.00222805	0.0267557	0.431708	0.68765	1.69253	24	cg20066496	cg06616029	cg04826071	cg26277454	cg23779992	cg12390360	cg03412411	cg21579239	cg21934878	cg08839306	cg24129947	cg04773262
TTLL9	0.0023739	0.0280824	0.431708	0.780066	1.69264	13	cg05801882	cg16313278	cg27225570	cg21578322	cg27303886	cg06102403	cg27475076	cg19705764	cg03513363
ZNF800	0.000821117	0.0129702	0.477271	0.815513	1.69316	11	cg08137040	cg09162751	cg16738846	cg09283635	cg24161286	cg12736128
RSPO2	0.00309047	0.0341647	0.431708	0.735145	1.69316	16	cg17945440	cg12922129	cg00997551	cg16845394	cg22600043	cg04549460	cg13700897
PDCD1	0.00108623	0.0160558	0.45506	0.873953	1.69354	8	cg20805133	cg27051683	cg17322655	cg03889044	cg00795812
NKX2-4	0.00304022	0.0337449	0.431708	0.735464	1.6939	16	cg22204479	cg01798261	cg18736063	cg05194972	cg14907598	cg06440305	cg08983248	cg05227131	cg11667020	cg21200656	cg12688121	cg04655510	cg21200408	cg23984929
C10orf58	0.00252402	0.0294539	0.431708	0.718906	1.69441	19	cg26773567	cg01851208	cg23668805	cg03623770	cg19862899	cg05014245	cg25372335	cg09425356	cg27268110	cg12069540	cg14791866	cg16751764
PEX2	0.00227124	0.0271846	0.431708	0.780883	1.69441	13	cg22944540	cg21856807	cg05205432	cg03179020	cg01791597	cg22875784	cg26157534	cg09960596	cg13690605
HSPB1	0.000749728	0.0121163	0.477271	0.901155	1.69482	7	cg03122505	cg27376817	cg15337700	cg21115527	cg05800928	cg27425193
SLC2A8	0.00128987	0.0182074	0.45506	0.837218	1.69484	10	cg20758474	cg04016166	cg12281690	cg19021975	cg21401932
TMEM121	0.000821117	0.0129702	0.477271	0.816404	1.69501	11	cg01545587	cg23886551	cg11597832	cg07037750	cg14714811	cg21492832	cg26382173	cg11042361	cg22634689
KIAA0895L	0.00258096	0.0298501	0.431708	0.728586	1.69515	17	cg16548780	cg09758204	cg11238564	cg06361057	cg15321396	cg01568244
FAM83H	0.00279655	0.0316983	0.431708	0.752948	1.69543	15	cg23556533	cg22231908	cg26039042	cg02995271	cg11896633	cg01529149	cg08975720	cg07118139	cg05425877
ST6GAL2	0.00326082	0.0354151	0.431708	0.672506	1.69544	27	cg14209299	cg06906472	cg20483857	cg20803857	cg08236767	cg21649258	cg11141673	cg08528626	cg16935065	cg04571163	cg14507868	cg19302831	cg17615908	cg04434339	cg26840082	cg16115841
SNORD32A	0.000721168	0.0117698	0.477271	0.90165	1.69575	7	cg24082526	cg15531369	cg27321942	cg17857881
GPRC5C	0.00144452	0.0197651	0.45506	0.687415	1.696	25	cg23953396	cg23296983	cg15437528	cg11627196	cg19213955	cg04372942	cg23679018	cg03236939	cg26979167	cg07789083	cg23479221	cg26588812	cg10924077	cg06060595	cg04657588	cg15949830
DLEU7	0.00216859	0.0263726	0.431708	0.781659	1.6961	13	cg17241776	cg13846270	cg06679720	cg08274637
TMEM176A	0.00304022	0.0337449	0.431708	0.73642	1.6961	16	cg09272992	cg04861380	cg19336959	cg02244695	cg07769074	cg18368820	cg05404625	cg00417408	cg25124476	cg08359956
KIAA1614	0.000721168	0.0117698	0.477271	0.901837	1.69611	7	cg26280553	cg23056823	cg12604950	cg04578935	cg01022200	cg07730364	cg23217419
PGM3	0.00217961	0.0264458	0.431708	0.669945	1.69611	28	cg26933736	cg04749631	cg22814048	cg18674899	cg19119071	cg04887278
ZNF304	0.00401678	0.0410045	0.407018	0.761009	1.69656	14	cg22376081	cg03699054	cg03049220	cg10157975
NR4A3	0.00222138	0.0267036	0.431708	0.698427	1.69659	22	cg13636189	cg05933762	cg13639936	cg21205987	cg12348501	cg11403906	cg13796392	cg03277560	cg14569576
ARSG	0.00141654	0.0195551	0.45506	0.644696	1.69676	35	cg07407787	cg02227503	cg17916916	cg00940786	cg04672538	cg23406407	cg10509187	cg05767426	cg11879514	cg15642209	cg05163093	cg08238388
CTSL1	0.000721168	0.0117698	0.477271	0.902234	1.69685	7	cg14236855	cg14243623	cg14557714	cg11154542	cg15242570	cg11306701	cg13985445
CYP26A1	0.00298997	0.033391	0.431708	0.736838	1.69706	16	cg00429402	cg02078870	cg11310684	cg14539900	cg04609350	cg18080906	cg15055355	cg17712828	cg10145436	cg24849846	cg04082461	cg03099492
PTF1A	0.00206593	0.0254649	0.431708	0.782173	1.69721	13	cg03220366	cg25684999	cg22746058	cg04829946	cg17076890	cg09795588	cg06550984	cg11327656	cg19161112
CCNB1	0.000743533	0.0120376	0.477271	0.817487	1.69725	11	cg25474616	cg13441429	cg00290373	cg13849825
FLJ41350	0.00298997	0.033391	0.431708	0.736922	1.69726	16	cg11727383	cg03285457	cg19547319	cg23574897	cg04130185	cg10396484	cg14374861
SLC40A1	0.00116532	0.0168818	0.45506	0.802933	1.69744	12	cg13394305	cg21660960	cg11483915	cg09606941	cg11692477	cg14126583	cg14499385
LOC644145	0.000158087	0.00393723	0.518848	0.931917	1.69811	6	cg13985817	cg16606320	cg21478047	cg21056723
ACSS1	0.00217283	0.0264066	0.431708	0.699064	1.69814	22	cg06817113	cg24585477	cg20874992	cg03075307	cg02086310	cg17781515	cg03321508	cg14695804	cg11124262	cg04194678	cg06922269	cg15988792	cg26325723
PET117	0.00112669	0.0164269	0.45506	0.803392	1.69841	12	cg22136753	cg25554935	cg25310294	cg18396157	cg09042678
FAAH	0.000659773	0.0111068	0.477271	0.862362	1.69853	9	cg16610041	cg16267850	cg20271029	cg06911238	cg19921581	cg18261491	cg12671744	cg23538557
KCNK13	0.00243111	0.028553	0.431708	0.730062	1.69858	17	cg22819502	cg23900774	cg01172965	cg05330297	cg05182249	cg12212555	cg00881552	cg13509849
ZNF329	0.00201461	0.0249659	0.431708	0.782809	1.69859	13	cg24884572	cg17532392	cg21877656	cg08687515	cg14853367	cg21294424
WIT1	0.000717671	0.0117444	0.477271	0.818199	1.69873	11	cg13450005	cg19570244	cg19074340	cg07193766	cg19126300	cg14657517	cg15107670	cg13663793	cg25563456	cg01952234	cg21548155
HCK	0.00201127	0.0249659	0.431708	0.690241	1.69891	24	cg13042543	cg24606935	cg03414321	cg20547606	cg02648166	cg11393847	cg17112155	cg00992385	cg17326769	cg17508991	cg05876826	cg25151359	cg02179592	cg08623947
MIR124-3	0.000704741	0.0116059	0.477271	0.818294	1.69893	11	cg18627360	cg19267861	cg03387135	cg01052879	cg15028514	cg15699267	cg20277905	cg02065637	cg08737296	cg04927004
DUSP2	0.000949596	0.0145329	0.477271	0.876931	1.69931	8	cg04882937	cg05732530	cg24297695	cg23612030
MIR9-1	0.000949596	0.0145329	0.477271	0.876938	1.69933	8	cg26371731	cg09793584	cg20582655	cg15270145	cg10778599	cg13149127	cg06609427	cg22630361
CHRNA3	0.00201461	0.0249659	0.431708	0.783157	1.69935	13	cg25739259	cg16901840	cg23250494	cg05239311	cg04603031	cg08798127	cg09413615	cg01879437
TEF	0.0012503	0.017787	0.45506	0.688833	1.6995	25	cg26297819	cg23609049	cg19765630	cg08461229	cg02589672	cg20534570	cg21298070	cg20180585	cg10169194	cg01066936	cg23915792
SLC6A15	0.0020618	0.0254312	0.431708	0.671332	1.69962	28	cg25434174	cg17222500	cg00154888	cg19952303	cg02492791	cg14510812	cg11409659	cg19021466	cg18023283	cg09802076	cg14449051	cg24418420	cg04394707
OVOL1	0.00113112	0.0164651	0.45506	0.839622	1.69971	10	cg08296831	cg20315951	cg07435294	cg19961803	cg23220533	cg23989516	cg16787065	cg17447877
HOXA10	0.00345244	0.0366854	0.431708	0.693355	1.69974	23	cg18416576	cg16857858	cg13703049	cg05210501	cg21172377	cg18243072	cg01397139	cg01215762
MMP11	0.000646377	0.0109319	0.477271	0.863013	1.69981	9	cg02836840	cg13361393	cg22418565	cg21251794	cg19934709	cg21246624	cg23850277
ENO3	0.000949596	0.0145329	0.477271	0.877215	1.69987	8	cg02107251	cg19506535	cg01505700	cg26404745	cg17820591
DDOST	0.00111381	0.016344	0.45506	0.804151	1.70001	12	cg08911391	cg24876897	cg00223445	cg03218019	cg15335973
USP4	0.000678879	0.0112929	0.477271	0.818864	1.70011	11	cg18886444	cg12384572	cg26353296	cg06624156	cg14582888	cg16347136
ZNF660	0.000678879	0.0112929	0.477271	0.818877	1.70014	11	cg01139508	cg22598028	cg20469035	cg03340649	cg15372508	cg21771463	cg11542789	cg17536166
KCNK6	0.00113112	0.0164651	0.45506	0.839932	1.70034	10	cg06526320	cg24900663	cg11682124	cg24968336	cg20958753	cg23998662	cg16525281	cg05841440
NEK9	0.00278896	0.0316716	0.431708	0.73828	1.70038	16	cg09944325	cg17261830	cg20071051	cg01992424	cg08310116	cg14426084	cg09945151	cg12368090	cg01952931	cg12412636	cg18184349	cg08847533	cg11812906
SAMD13	0.00278896	0.0316716	0.431708	0.738334	1.70051	16	cg03204322	cg22063022	cg22246155	cg17142950	cg19869443	cg08614152	cg23694882	cg24905334	cg13831082	cg20466954
DCP2	0.00110093	0.0162205	0.45506	0.8044	1.70054	12	cg21539223	cg19409242	cg16456337	cg15956794
PTPN21	0.00379909	0.0393121	0.431708	0.678385	1.70056	26	cg24708350	cg08062555	cg08347595	cg19838041	cg13037201	cg23683759	cg26765467	cg18747853	cg16099690	cg05174283	cg23413085	cg20265748	cg25074426	cg20255590	cg23574802	cg26678575	cg26320760
GSX1	0.00108806	0.0160699	0.45506	0.804543	1.70084	12	cg26609631	cg11444278	cg11508413	cg14168923	cg11571585	cg14973588	cg05344430	cg10071824	cg17352540	cg11354629	cg03388293
FAM150A	0.000633717	0.0107679	0.477271	0.819561	1.70156	11	cg13451025	cg05965392	cg22535992	cg17162024	cg09442654	cg10094616	cg07076175	cg02490516
LIMD2	0.000619584	0.010597	0.477271	0.863934	1.70163	9	cg02236651	cg07836815	cg04380519	cg04918402	cg02988947
FGFR2	0.00115034	0.016718	0.45506	0.639909	1.70181	37	cg18566515	cg17337672	cg10314760	cg07877847	cg15049101	cg17681491	cg01385327	cg13175830	cg02412684	cg22762615	cg13437682	cg05368033	cg25052156	cg10362842	cg16030006	cg03471571	cg23444251	cg17710779	cg04716933	cg00730832	cg06791446	cg07250222	cg14856220	cg17028039
FGF4	0.000619584	0.010597	0.477271	0.864056	1.70187	9	cg02237244	cg18947739	cg24199112	cg02882381	cg03631755	cg20621635
A2BP1	0.000530467	0.00947389	0.477271	0.599772	1.70204	59	cg00853103	cg09508665	cg27376707	cg03072621	cg08466740	cg02230017	cg01680674	cg08545287	cg14642432	cg06233376	cg08015447	cg07568233	cg07944396	cg03586879	cg27256528	cg19378133	cg01610605	cg08249698	cg06447474	cg02119348	cg04973802	cg12310850	cg03934713
UBE2L3	0.00111789	0.0163472	0.45506	0.840871	1.70224	10	cg06850285	cg20486603	cg26844104	cg17274080	cg25421647	cg26979056
SUMO1	0.000881281	0.0137062	0.477271	0.878646	1.70264	8	cg18309752	cg08267047	cg24811161	cg18446690
GALNT9	0.00370352	0.0385204	0.431708	0.679224	1.70267	26	cg19724555	cg13063344	cg27483007	cg27654319	cg14463857	cg09879122	cg06343669	cg09085411	cg15128141	cg05143633	cg07736602	cg02228111	cg08418900	cg21759570	cg12075445	cg04606861
SLC26A9	0.00198573	0.0247428	0.431708	0.715305	1.70269	20	cg14783790	cg15063808	cg13172432	cg15796641	cg16130408	cg09852221	cg05749351	cg27432686	cg26763948	cg00204735
HRAS	0.00244434	0.0286898	0.431708	0.756243	1.70285	15	cg05798318	cg08141873	cg06921282	cg01325426	cg22174486	cg08350024	cg17342834
C3orf14	0.0019364	0.0242797	0.45506	0.715473	1.70309	20	cg01309665	cg25119986	cg14444849	cg02221302	cg01384143	cg15423991	cg22182612	cg07212940	cg12845975	cg01832005	cg11120913	cg19537495	cg18080370	cg01181009	cg22751696
RHBG	0.000586094	0.010199	0.477271	0.864679	1.70309	9	cg07702888	cg02603168	cg15120454	cg17935233	cg03917423	cg13423770
HSPA4L	0.00111789	0.0163472	0.45506	0.841313	1.70313	10	cg06321381	cg16574924	cg24084422	cg24667608
FAIM	0.0019364	0.0242797	0.45506	0.715505	1.70317	20	cg25201910	cg09429345	cg18178505	cg00104131	cg13538845	cg15916166	cg01025283	cg04148458	cg18195384	cg02712878	cg16629637	cg00374927
NEFH	0.00111789	0.0163472	0.45506	0.841524	1.70356	10	cg18129621	cg02994956	cg15937957	cg10188823	cg09828714	cg22766080	cg01907106
FOXC2	0.000985048	0.0148624	0.45506	0.805975	1.70387	12	cg04510512	cg23708296	cg09195198	cg03613339	cg02187214	cg09360770	cg01296593	cg26948907
SLC16A7	0.0017844	0.0229435	0.45506	0.706902	1.70392	21	cg26879023	cg08112766	cg17089486	cg03130877	cg06140250	cg00178984	cg16483670	cg26561973	cg24924875	cg23283063	cg14029881
DMRTA2	0.00421762	0.0426476	0.407018	0.726298	1.7048	18	cg26560222	cg19030579	cg06921573	cg21592065	cg00152008	cg11448896	cg18198999	cg04431629
CNTD2	0.000972172	0.0147538	0.477271	0.806452	1.70488	12	cg11800832	cg12210286	cg12099279	cg11866303	cg25406779	cg24354624	cg02666638	cg12564097
CENPV	0.0018093	0.0230034	0.45506	0.785736	1.70494	13	cg13180678	cg23401912	cg11152364	cg17046823	cg02627657	cg09414187	cg12074093	cg00435606	cg05238069	cg18185665
PLA2R1	0.000607983	0.0104628	0.477271	0.821419	1.70542	11	cg20257553	cg26873705	cg10825876	cg12991125	cg22279027	cg25997500	cg15703221	cg14584448	cg11228250	cg24235037
CTHRC1	0.0018093	0.0230034	0.45506	0.786103	1.70574	13	cg20447655	cg20392240	cg11889769	cg04219247	cg07529715	cg26952662	cg21936543
WNT1	0.00236913	0.0280824	0.431708	0.757556	1.70581	15	cg09158990	cg16844403	cg27196808	cg02771661	cg21631669	cg02067983	cg22884792	cg21948783	cg11701621	cg22153114	cg22573917	cg25190001	cg08430409	cg01778926
AQP5	0.000552603	0.00978321	0.477271	0.866072	1.70584	9	cg15336765	cg26335476	cg26328335	cg08266366	cg03020208	cg23855989
LOC642597	0.000799303	0.0127924	0.477271	0.880304	1.70585	8	cg03278146	cg25349154	cg26355573	cg03250019	cg00247557	cg23234640
PKD2L2	9.12396e-05	0.00263725	0.538434	0.936185	1.70589	6	cg21051519	cg01644338	cg06330157	cg14697642
CD34	0.00341048	0.0364312	0.431708	0.765363	1.70627	14	cg04292718	cg16115720	cg21455438	cg16785803	cg00472099	cg17080825	cg26266618	cg22843663	cg24888243	cg02733698
OPRL1	0.00102835	0.0153734	0.45506	0.667097	1.7064	30	cg22476268	cg19266578	cg03774988	cg02452635	cg23205874	cg19059142	cg10087092	cg20985561	cg15300457	cg17839259	cg01256165	cg07246713	cg04660147	cg13277040	cg21290745	cg00717190
SSTR1	0.00175797	0.0226679	0.45506	0.786445	1.70648	13	cg02712811	cg27590397	cg04346113	cg06558069	cg19398812	cg21263122
ACVRL1	0.00229392	0.02742	0.431708	0.757963	1.70672	15	cg12193731	cg07170824	cg26372400	cg10999429	cg27360691	cg25749512
LHX3	0.000522227	0.0093543	0.477271	0.907507	1.70677	7	cg02787166	cg21174055	cg22866061	cg05376147	cg12250872
KIF12	0.000959296	0.0146217	0.477271	0.807364	1.7068	12	cg14326196	cg13983319	cg13426307	cg14305907	cg14014506
MTMR11	0.00170665	0.0221791	0.45506	0.786754	1.70715	13	cg16348820	cg01331754	cg05576235	cg00777271	cg17353890	cg02086349	cg03659817	cg26142265	cg24620905	cg26645700
MOCOS	0.000959296	0.0146217	0.477271	0.807545	1.70719	12	cg10539034	cg09082095	cg18559136	cg22487177	cg19264123	cg04434653	cg07924892	cg07412079	cg10666119	cg18438509
FAM132A	0.000771977	0.0124316	0.477271	0.881061	1.70732	8	cg25594899	cg04719903	cg06136878	cg06443533	cg14089984	cg20747739	cg02751993
DNAH12	0.00093268	0.0143582	0.477271	0.843773	1.70811	10	cg17011132	cg21637884	cg16797020	cg06850558	cg24847554	cg05073620
ATXN7L1	0.00197694	0.024703	0.431708	0.724744	1.70817	19	cg18527241	cg05803296	cg15474047	cg14917096	cg19303980
DKK3	0.00168729	0.0220156	0.45506	0.708784	1.70845	21	cg19867649	cg05106294	cg24543696	cg22082397	cg01286655	cg12778215	cg16915821	cg18768414	cg13216057	cg06188670	cg12668155	cg25787984
TASP1	0.00219364	0.0265419	0.431708	0.758853	1.70873	15	cg13806095	cg24027320	cg23708607	cg17555272
ACCN1	0.00180867	0.0230034	0.45506	0.70343	1.70875	22	cg24613080	cg16368008	cg14603098	cg25033990	cg19942495	cg02423064	cg09152943	cg23976464	cg14321697	cg12810096	cg13298963	cg15368771	cg07142461
EFCAB13	0.000920667	0.0141973	0.477271	0.80837	1.70893	12	cg09880780	cg08593077	cg20437221	cg02656472	cg24458874	cg12673151
GREB1L	0.00180867	0.0230034	0.45506	0.70355	1.70904	22	cg03735496	cg12473406	cg03536375	cg07653946	cg03959369	cg06711831	cg20575845	cg05109245	cg20726001	cg09967523	cg01562349	cg23205561	cg04704878	cg03403107
KCTD20	0.00180867	0.0230034	0.45506	0.703571	1.70909	22	cg13409888	cg11021305	cg14713034	cg06218124	cg23709674	cg17959549	cg02887679	cg04286043	cg21181087	cg17784808	cg14233666	cg10984505	cg24170535
B3GNT9	0.000556514	0.00981213	0.477271	0.823242	1.7092	11	cg05527491	cg08659394	cg20244056	cg06212637	cg20984188	cg25634196	cg02771381	cg02724047	cg26522057	cg02451853
KCNC2	0.00325891	0.0354151	0.431708	0.76684	1.70956	14	cg25258740	cg10148473	cg27154343	cg21500166	cg09726046	cg18573383	cg16370491	cg11308277	cg26074603	cg11631518	cg04523261	cg14421503	cg19309056
C3orf67	0.00164997	0.0217112	0.45506	0.694578	1.70958	24	cg00256923	cg19103398	cg16696536	cg16011470	cg11658637	cg05260767	cg10055034	cg15747723	cg19830192	cg00183647	cg04246167	cg13044118	cg06028917	cg26466970	cg07510387	cg02948332	cg02162166
IFIH1	0.00325891	0.0354151	0.431708	0.766852	1.70959	14	cg00531628	cg07348311	cg09755666	cg16971745	cg21810130	cg23280745	cg02276086	cg06347928	cg24885055	cg02029939
KCNC3	0.00219364	0.0265419	0.431708	0.759263	1.70965	15	cg13670833	cg02854695	cg25482411	cg19753794	cg13378394	cg13379419	cg07919466	cg18408676	cg17838026
MOGAT1	0.000906221	0.0140191	0.477271	0.84464	1.70987	10	cg17560493	cg22891868	cg14334298	cg05172912	cg08301633	cg16598292	cg12678667
BARX2	0.00165532	0.0217295	0.45506	0.788122	1.71012	13	cg04299135	cg04094148	cg17692125	cg08893585
ATOX1	0.00055008	0.00975708	0.477271	0.823706	1.71017	11	cg08501622	cg00451649	cg21101222	cg06746171	cg19821940
DHX40	0.00165532	0.0217295	0.45506	0.788166	1.71021	13	cg16969368	cg07584066	cg25635591	cg16686175	cg26897150	cg18062196
TEKT1	0.000879763	0.0136943	0.477271	0.844908	1.71041	10	cg20663042	cg15615160	cg07989568	cg20354430	cg15727185	cg13337865	cg00414171
COL19A1	0.00198229	0.0247188	0.431708	0.735166	1.71045	17	cg09809276	cg02981992	cg12788755	cg25893238	cg06321883	cg06638966	cg12647932	cg20729107	cg21064080
SFTA3	0.00198229	0.0247188	0.431708	0.735206	1.71055	17	cg11178281	cg26325131	cg23058435	cg22945387	cg01611862	cg24905268	cg10385303	cg04330513	cg09307564	cg04926361	cg16478719	cg03653841	cg23542968	cg21844029	cg27294268
FLJ22536	0.000465387	0.00860753	0.498493	0.909791	1.71106	7	cg15932013	cg06213964	cg25792714	cg10086104	cg11900861	cg07553475	cg27387063
UQCRC1	0.000882038	0.0137063	0.477271	0.809394	1.7111	12	cg24330379	cg04890406	cg07511109	cg12309479
C9orf129	0.000465387	0.00860753	0.498493	0.909861	1.7112	7	cg02196220	cg12059257	cg23839761	cg05790550	cg10065823
LAMP3	0.000662808	0.011127	0.477271	0.883065	1.7112	8	cg02072885	cg01698108	cg24615528	cg07334977
AKR1E2	0.00055008	0.00975708	0.477271	0.824252	1.7113	11	cg20282550	cg13218425	cg19392551	cg12255897	cg19165274	cg00700969
RIMS2	0.00325891	0.0354151	0.431708	0.767703	1.71148	14	cg25744484	cg01566592	cg18218371	cg20129213	cg01482645	cg05341878	cg22649534	cg18603434	cg20800509	cg09637757
ISL2	0.00157833	0.0210169	0.45506	0.78876	1.7115	13	cg26674943	cg25255795	cg19464917	cg00942017	cg09778794	cg22031614	cg17271180
ZNF833	0.000642414	0.0108851	0.477271	0.88334	1.71173	8	cg15209566	cg21771200	cg26590664	cg05950877	cg25394203	cg04598224	cg00777011
C3orf15	2.16271e-06	0.000153595	0.627257	0.983953	1.71199	5	cg02202980	cg01663469	cg24514773	cg25955359	cg21372329
KIAA1257	0.00209336	0.0256984	0.431708	0.760397	1.7122	15	cg14768782	cg27640833	cg14881178	cg04740599	cg24301690	cg06196147	cg20354580	cg13740709	cg02727530
ATOH1	0.00195736	0.0245257	0.431708	0.735927	1.71223	17	cg13511000	cg00335712	cg15076145	cg02778418	cg13316430	cg03369807	cg00752099	cg06100370	cg22604636
C6orf154	0.000787158	0.0126202	0.477271	0.845826	1.71227	10	cg20419110	cg00142670	cg03203274	cg00424690	cg26590603	cg01316923
SLC18A3	0.00386823	0.0398494	0.431708	0.729501	1.71232	18	cg11389172	cg26813646	cg06108782	cg16494192	cg18592174	cg24109980	cg08996579	cg22749288	cg23987444	cg27500798	cg01295399	cg14008883	cg17284779	cg02728050
EHD3	0.00209336	0.0256984	0.431708	0.760518	1.71248	15	cg24743639	cg25840208	cg13795465	cg01163837
SCIN	0.00105692	0.0156992	0.45506	0.694318	1.71303	25	cg04205943	cg05311388	cg20552487	cg17262025	cg21875547	cg02273970	cg08912317	cg18078387	cg02924053	cg19876226	cg07541786	cg10915772
FAM159A	0.000422757	0.00801475	0.498493	0.910859	1.71307	7	cg18146843	cg17526999	cg11279444	cg05651283	cg09068158
STK3	0.00163873	0.0215897	0.45506	0.705246	1.71316	22	cg13967521	cg01470156	cg26788191	cg17019898	cg18505241	cg26143609	cg00189137	cg26217936	cg20673075	cg10944297	cg19847182
HOXA9	0.00366858	0.0382325	0.431708	0.729873	1.71319	18	cg26521404	cg21001184	cg05065989	cg22055728	cg07778029	cg16104915	cg26476852	cg27009703	cg25999578	cg20399871	cg26365299	cg01381846	cg03464573
LIN7A	0.000524346	0.00937378	0.477271	0.82527	1.71341	11	cg21152690	cg05647859	cg06963692
ZNF483	0.000608424	0.0104628	0.477271	0.884279	1.71355	8	cg27596538	cg13340327	cg07061823	cg02612963	cg13570660
PPM1M	0.00175314	0.0226216	0.45506	0.727088	1.71369	19	cg06044809	cg04595163	cg20276750	cg08438690	cg27547378	cg21386373	cg07773769	cg11159295
COL24A1	0.000415652	0.00790478	0.498493	0.911434	1.71416	7	cg24700222	cg13683218	cg21913319	cg24395801	cg21841239	cg09264282
SEPHS1	0.00143319	0.0197101	0.45506	0.696546	1.71442	24	cg10526556	cg25370231	cg23097415	cg20514132	cg07803482
SCG2	0.000511479	0.00921932	0.477271	0.825776	1.71446	11	cg20101489	cg24428758	cg18840330	cg14508379	cg21616047	cg23988310	cg18710587	cg26636541
KLF14	0.00193242	0.0242634	0.45506	0.736932	1.71456	17	cg06038655	cg17317023	cg08719712	cg06533629	cg03914913	cg20426994	cg22285878	cg18645297	cg09529138
ANGPTL4	0.00310733	0.0342806	0.431708	0.769189	1.7148	14	cg17793059	cg10811474	cg01983185	cg24803730	cg00850068	cg16745616	cg06620911	cg15927328	cg13159723	cg02505409
NID1	0.000438735	0.00820861	0.498493	0.871003	1.71555	9	cg04837025	cg16549308	cg07157830	cg00095594	cg23028178	cg04507775	cg00912793	cg02957057
GALNTL6	0.00346894	0.0368177	0.431708	0.730909	1.71562	18	cg03413465	cg12604364	cg03107551	cg15124215	cg15533075	cg06288727	cg09772954	cg14307443	cg26814276	cg05678100	cg26588943
PLTP	0.00168973	0.0220156	0.45506	0.720766	1.71569	20	cg06768188	cg11331678	cg27280575	cg13949692	cg13140564	cg23611945	cg24182521	cg24037479	cg12385722	cg17152789	cg07321191	cg00210548
NXNL2	0.000760699	0.0122827	0.477271	0.847575	1.71581	10	cg14347199	cg10833311	cg15650274	cg08415370	cg24917037	cg00755043	cg04363734	cg14299675	cg18619452
SLC12A4	0.00104261	0.0155121	0.45506	0.652071	1.71617	35	cg04822405	cg03061352	cg08877617	cg20109637	cg22825944	cg26417167	cg23656386
C6orf145	0.000734241	0.0118977	0.477271	0.847935	1.71654	10	cg16743811	cg11939283	cg08597764	cg25211525	cg04557883	cg04889106	cg14444140
ZNF311	0.00263159	0.0302659	0.431708	0.70027	1.71669	23	cg08390760	cg26127652	cg15171221	cg22748740	cg22185558	cg21310336	cg00105025	cg26883712	cg20594345
PLLP	0.000472877	0.00870082	0.498493	0.826919	1.71684	11	cg02916932	cg08054078	cg26879945	cg03777804	cg06579271	cg08737152	cg04439516	cg05100596
CCDC68	0.00168973	0.0220156	0.45506	0.721252	1.71685	20	cg12974637	cg02545294	cg26630735	cg02699761	cg08332635	cg12955441	cg07177852	cg03778029	cg03262811	cg04979685	cg03613525
PDE1C	0.00151735	0.0204758	0.45506	0.706847	1.71705	22	cg20897776	cg02914422	cg14604568	cg08754025	cg15988350	cg04402991	cg18786720	cg16903225	cg03538593	cg11933094	cg09198448
PLBD1	0.00191787	0.024114	0.45506	0.762597	1.71716	15	cg00355212	cg19929788	cg00262776	cg20734421	cg27488348	cg20219035
CLDN11	0.00142435	0.0196183	0.45506	0.791393	1.71722	13	cg11145160	cg20449692	cg13333304	cg13879776	cg03916832	cg20924286	cg02241055	cg07434518	cg07137845	cg09281405
RNF13	0.00166506	0.0218258	0.45506	0.721419	1.71724	20	cg12461469	cg03678701	cg27358667	cg03731171	cg01952793	cg14896139
THBS4	0.00341902	0.0364628	0.431708	0.731719	1.71752	18	cg00795341	cg06107909	cg03336086	cg04360099	cg18110483	cg16871393	cg10784386	cg10471452
RLTPR	0.000707783	0.0116285	0.477271	0.848518	1.71772	10	cg00846114	cg04180299	cg15802073	cg03314195	cg25406773	cg14403906	cg01978105	cg19243632	cg23195510
SLC6A3	0.00341902	0.0364628	0.431708	0.731859	1.71785	18	cg14502484	cg27037018	cg15212349	cg04210284	cg04146458	cg26205131	cg04598517	cg13202751	cg27348223	cg12882697
C6orf35	0.000574434	0.0100705	0.477271	0.886502	1.71786	8	cg24931561	cg04083234	cg21420474	cg00948114
INSC	0.00151985	0.0204758	0.45506	0.678599	1.71802	28	cg02434443	cg13997645	cg12828075	cg04044490	cg22792646	cg23463269	cg23930945	cg12170314	cg01406482	cg02277453
TTC23L	0.000766152	0.0123488	0.477271	0.812761	1.71822	12	cg13000136	cg07895169	cg11183001	cg18708375	cg04269964	cg21744723	cg16453665
CA3-AS1	0.000391848	0.00760319	0.498493	0.872362	1.71823	9	cg15042246	cg23957792	cg04007017
ADAM5P	0.00055404	0.00979865	0.477271	0.886979	1.71879	8	cg07387286	cg14742937	cg10327428	cg19659741	cg11199639	cg10242788	cg03000503
C10orf95	0.000681324	0.0113021	0.477271	0.849134	1.71897	10	cg13977486	cg04703950	cg01422796	cg19694241	cg19018709	cg15541611	cg02507296
RAET1L	0.000681324	0.0113021	0.477271	0.849144	1.71899	10	cg09575280	cg12858693	cg01878724	cg27590105	cg08119607	cg20226154	cg23231670	cg08631427	cg15282732	cg07579404
QPCT	0.000378452	0.0074065	0.498493	0.872842	1.71917	9	cg08786077	cg15162392	cg09839443	cg22629987
SOX21	0.00134741	0.0188295	0.45506	0.713355	1.71947	21	cg12533095	cg27442308	cg15482872	cg23111830	cg02736420	cg16201674	cg26538556	cg01212887	cg14493161	cg11699435	cg18368297	cg24051481	cg23333915	cg00800383	cg19184934	cg27253670	cg19063972	cg10738239
ASS1	0.00170802	0.022181	0.45506	0.739225	1.7199	17	cg22791453	cg14350382	cg23282771	cg11045524	cg09810437	cg17616012	cg06561514	cg13597397	cg13835114	cg07608267
TTK	0.00168308	0.0219987	0.45506	0.739287	1.72004	17	cg10799475	cg01684562	cg14346672	cg25501891	cg08044663	cg08205370	cg21568731	cg22244118	cg08020962	cg07549059
ZFP28	0.000365056	0.0072775	0.498493	0.873394	1.72026	9	cg21970554	cg25963041	cg24152605	cg22054362	cg23722187	cg23850212	cg12973930
ADAMTSL5	0.0018928	0.0238814	0.45506	0.764003	1.72032	15	cg25183896	cg26732521	cg13918430	cg14678203	cg26745770	cg05072175	cg23572813	cg23295637	cg04529543	cg21558068	cg17720286	cg10095020
AVPR1A	0.00157907	0.0210169	0.45506	0.730266	1.72118	19	cg09040797	cg10906284	cg19987210	cg26727693	cg09208611	cg04827692	cg23335356	cg10862431	cg16668728	cg27032502	cg16352140	cg13631391
SNORD35A	0.000714648	0.011716	0.477271	0.814255	1.72137	12	cg11252555	cg08570691	cg21293902	cg24082526	cg15531369	cg27321942	cg17857881	cg07592513
PTPRM	0.000506455	0.00918031	0.477271	0.888423	1.72158	8	cg11814464	cg05870479	cg22141456	cg16474170	cg07075930	cg22828723
DRD2	0.00127282	0.0180649	0.45506	0.675162	1.72189	29	cg23881278	cg05345697	cg20629239	cg26132809	cg16823554	cg20016411	cg12176709	cg12758687	cg19730798	cg00525373	cg18248586	cg25028849	cg19804476	cg02332042	cg16845257	cg06778429	cg21330703	cg03691958	cg25022311	cg02198192
TP53I3	0.00157907	0.0210169	0.45506	0.730589	1.72194	19	cg08714407	cg03566479	cg14696038	cg21723004	cg08965143	cg04585112	cg11605325	cg00605408	cg02605178	cg27108711
LOC100130522	0.000334067	0.00675603	0.498493	0.915615	1.72202	7	cg19774868	cg16244155	cg20191338	cg06092953	cg05251669	cg13704680
LOC222699	3.73453e-05	0.0013392	0.557332	0.945065	1.72207	6	cg01553661	cg12898275	cg12560527	cg11399099	cg18247552
LPAR2	0.00275366	0.0314277	0.431708	0.772469	1.72211	14	cg19306047	cg10376598	cg08778659	cg10521852	cg13556491	cg15160859	cg16692998	cg12992720	cg17419241	cg26954625	cg18458431
SORCS3	0.00275366	0.0314277	0.431708	0.77249	1.72216	14	cg10778841	cg08768569	cg14752336	cg08495770	cg16787600	cg18326021	cg03958798	cg23797411	cg10601616	cg01874697	cg20482521	cg09551147
RTBDN	0.00154914	0.0207553	0.45506	0.66834	1.72227	31	cg03303162	cg10265570	cg18646072	cg20653999	cg05113618	cg22679360	cg10812508	cg26715644	cg25230566	cg15722151	cg08694544	cg02605370	cg20354054	cg25242423	cg24076083	cg19793697	cg00643392	cg19055803
PGAP2	0.000867876	0.0135325	0.477271	0.654408	1.72232	35	cg25455598	cg20042248	cg19654882	cg13839293	cg07192240	cg16204216	cg00147424	cg06245997	cg18041482	cg17344149	cg12008370	cg16828648	cg11478158	cg21091629	cg07355080	cg16130454	cg02940164
ZNF880	0.000427842	0.00807746	0.498493	0.829615	1.72243	11	cg09313053	cg01572741	cg05028795	cg22080027	cg14224937	cg13393110	cg26436200	cg03005603	cg17650272	cg02627531	cg02677592
SLC16A5	0.00211977	0.0259002	0.431708	0.68328	1.7226	27	cg20737287	cg17733616	cg21306329	cg10829727	cg27619475	cg23402926	cg09300114	cg05410341	cg04305621	cg10766341	cg06594281	cg13424870
ATP2B4	0.000660508	0.0111076	0.477271	0.632605	1.72285	42	cg26253438	cg17721249	cg15732851	cg27173151	cg04148762	cg17589633	cg13558971	cg03161476	cg06637618	cg21397588
WIF1	0.00128327	0.0181423	0.45506	0.79405	1.72298	13	cg21383810	cg03509412	cg26397188	cg24166864	cg19427610	cg22120988	cg16137423	cg26733786	cg21671595
C13orf36	0.00154172	0.0206725	0.45506	0.723892	1.72313	20	cg04341210	cg25072733	cg21121616	cg25217100	cg21341822
BEST1	0.00196267	0.0245753	0.431708	0.748235	1.72331	16	cg16084190	cg09726693	cg09317928	cg23584647	cg15456821	cg17198663	cg05481452	cg20584555
BMP4	0.00121641	0.017455	0.45506	0.700168	1.72334	24	cg08162372	cg08046044	cg08169864	cg18975764	cg00883329	cg01873886	cg18951977	cg15318690	cg16389901	cg18686155	cg24526899	cg09226388	cg16277510	cg03054480	cg02254554	cg04937184	cg19534551
GRIN1	0.000338263	0.00682571	0.498493	0.874996	1.72341	9	cg04305133	cg16850173	cg09228303	cg10538151	cg00350942	cg11667847
MOBKL2C	0.000608856	0.0104628	0.477271	0.851343	1.72344	10	cg11798658	cg15933935	cg01823416	cg05965334	cg05376185	cg07347511	cg03409548	cg00950809
PTPRB	0.00179252	0.0229506	0.45506	0.765425	1.72352	15	cg09133028	cg06003296	cg17000356	cg27604626	cg10988187	cg12388583	cg12056977	cg17080277	cg24941763	cg13117031
AIM1	0.00124496	0.0177248	0.45506	0.794378	1.72369	13	cg05873285	cg23413349	cg09184502	cg25944720	cg06025938	cg09404643	cg12448860	cg23052020
SFRP1	0.00157907	0.0210169	0.45506	0.731534	1.72417	19	cg15839448	cg01495122	cg24319902	cg21517947	cg01074584	cg22418909	cg13398291	cg10406295	cg14904908	cg07935886	cg03133371	cg00000321	cg03575666	cg14824386	cg04255616
CAMK1	0.00123219	0.0176092	0.45506	0.794652	1.72429	13	cg25949513	cg00841408	cg14558573	cg09417137	cg23243617	cg01396022	cg09511906	cg23451076	cg06730340	cg13896608	cg10836985	cg04695796
WDR69	0.000305786	0.0064018	0.498493	0.916896	1.72443	7	cg00063174	cg23807890	cg20647610	cg08034379
C16orf86	0.00123219	0.0176092	0.45506	0.79477	1.72455	13	cg10238213	cg07064331	cg25544729	cg05215424	cg10578265	cg27653831	cg11296880	cg03675884	cg26335299	cg22424366	cg20444098	cg03980541
MUC15	0.000650267	0.0109773	0.477271	0.815866	1.72478	12	cg22072332	cg07956154	cg02400001	cg19625796	cg10602561	cg06056884	cg16215361	cg27388130	cg03087937
RAP1GAP	0.000426073	0.00805243	0.498493	0.615477	1.72479	53	cg18438124	cg21694350	cg10497692	cg15601228	cg00631482	cg23958942	cg01424901	cg07138512	cg04142080	cg06218770	cg22396755	cg17184245	cg24001246	cg01360093	cg03132729	cg06993467	cg03727673	cg04346477	cg12179939	cg09975259
FIBIN	0.000582527	0.010164	0.477271	0.852017	1.7248	10	cg15621260	cg10418755	cg07777008	cg20119891	cg02565993	cg07042914	cg13694680	cg00748092	cg04622802
KLK7	0.00179252	0.0229506	0.45506	0.76602	1.72487	15	cg05070709	cg13096980	cg06707544	cg27497839	cg15732230	cg19953406	cg26172504	cg19471655	cg12667315	cg00935026
DPP10	0.00141295	0.0195352	0.45506	0.652737	1.72524	36	cg04617755	cg06139786	cg21678377	cg03753331	cg01718116	cg12666279	cg05215127	cg02393663	cg10865628	cg02501261	cg04075191	cg02396380	cg01343900	cg18880175	cg17683525
RANBP17	0.000402107	0.00771987	0.498493	0.831088	1.72549	11	cg23128634	cg00871487	cg01579024	cg02091185	cg17955564	cg22792350	cg22375518	cg07570641	cg08358803	cg20780811
CDC25B	0.00117941	0.0170452	0.45506	0.676623	1.72561	29	cg09592603	cg03524627	cg03701745	cg08770869	cg04441987	cg26009195	cg08461941	cg14945578	cg26602804	cg00314018	cg21611056
FBXO44	0.00160828	0.0212965	0.45506	0.741707	1.72567	17	cg25752723	cg07426195	cg16077279	cg21515751	cg22697136	cg25430671	cg08587480	cg01420388	cg05796704
GNAS	2.45408e-06	0.000172269	0.627257	0.561117	1.72568	149	cg13231951	cg07516978	cg23249369	cg24617313	cg07105596	cg17414107	cg10302550	cg07824914	cg04019914	cg04257105	cg04779428	cg18300848	cg21222634	cg14564778	cg19116006	cg04457481	cg03908391	cg27661264	cg07947033	cg05309239	cg15160445	cg04677683	cg14176797	cg18224653	cg20528838	cg08587534	cg10144604	cg06693667	cg22989942	cg26811638	cg19589727	cg27262796	cg27304369	cg21938532	cg14309385	cg01715551	cg05558390	cg25326570	cg22860367	cg01748573	cg26534489	cg22290117	cg06324048
FKBP4	0.00179252	0.0229506	0.45506	0.766425	1.72578	15	cg21542650	cg15260466	cg03310242	cg08306740	cg13846563	cg04611395
ITPR2	0.00139372	0.0193282	0.45506	0.72504	1.72586	20	cg19407459	cg09257092	cg04837533	cg26320601	cg10603826	cg14847975	cg14081884	cg10037905	cg20787196
IL1B	0.000431677	0.00812456	0.498493	0.89065	1.7259	8	cg18773937	cg07935264	cg23149881	cg20157753
SPEF2	0.000431677	0.00812456	0.498493	0.890672	1.72594	8	cg18856198	cg27003682	cg01581237	cg24675098	cg16336751	cg11438448	cg16578742
PLIN2	0.0003216	0.00654971	0.498493	0.876438	1.72625	9	cg14291622	cg06363488	cg04028107	cg06130315	cg11131994	cg22713379
SLIT3	0.00160828	0.0212965	0.45506	0.742084	1.72655	17	cg11732619	cg17386093	cg07136998	cg22305257	cg14658804	cg15637465	cg00849183	cg10165167	cg15927720	cg26492514	cg26570448
DEPDC7	0.000395674	0.00763667	0.498493	0.83166	1.72668	11	cg26527782	cg12818067	cg08354889	cg07491796	cg12691382	cg00035630
USP18	0.000395674	0.00763667	0.498493	0.831671	1.7267	11	cg01963623	cg18699242	cg27281093	cg08205655	cg10685559	cg02518889
RASSF10	0.00178766	0.0229436	0.45506	0.74978	1.72687	16	cg21048159	cg19587420	cg25431736	cg16408715	cg08876434	cg03437436	cg05817758	cg25344734	cg22740547	cg26005578	cg19665644	cg05095158	cg09596429
AIRE	0.00139372	0.0193282	0.45506	0.72548	1.72691	20	cg08089567	cg09510531	cg27251412	cg16717549	cg11923631	cg18689454	cg17356252
IRF7	0.00158335	0.021043	0.45506	0.742267	1.72697	17	cg06770435	cg18956798	cg09703963	cg16541031	cg13406746	cg22559350	cg05460606	cg01842473	cg24064264	cg07652350	cg13145591	cg13378284	cg09396517
ZNF709	0.00112156	0.0163783	0.45506	0.665182	1.72709	32	cg05022378	cg19719312	cg08060902	cg15829294	cg20952784	cg01612478	cg16075020	cg08204783	cg13147257	cg22637867	cg21298174	cg02878907	cg24152683	cg01559901	cg23989004
TBX15	0.000730049	0.0118403	0.477271	0.620935	1.72712	51	cg04550737	cg21392341	cg26104752	cg14272433	cg02177231	cg21295088	cg24475782	cg27262412	cg00173504	cg23588217	cg13655674	cg06158650	cg14415885	cg18944010	cg25755283
FUCA2	0.00240073	0.0282876	0.431708	0.774811	1.72733	14	cg00480749	cg08084692	cg13380562	cg14274896	cg18540871
FOXP4	0.000809959	0.012861	0.477271	0.648798	1.72733	38	cg18912520	cg03431741	cg01916088	cg18497508	cg10571987	cg20046343	cg10719970
CAV2	0.00139372	0.0193282	0.45506	0.725663	1.72735	20	cg02799643	cg00917413	cg16847315	cg16553024	cg04696780	cg19453818	cg13029199	cg14426015
VIPR1	0.000722578	0.0117813	0.477271	0.649597	1.72757	37	cg19965088	cg27510539	cg12828331	cg12173907	cg16181080	cg25534072	cg08289987	cg04322483	cg00026302	cg04435001	cg10809309	cg26531424	cg23003500	cg08761786
KSR2	0.00237559	0.0280824	0.431708	0.774925	1.72758	14	cg27380999	cg26365508	cg16803088	cg00056578	cg16122782	cg20573222	cg18303049	cg14357426	cg05658717	cg08271494
TNFRSF10D	0.00030827	0.00640377	0.498493	0.877153	1.72766	9	cg22783363	cg04134048	cg11947493	cg01031400	cg15244327
APRT	0.000599015	0.0103327	0.477271	0.817327	1.72787	12	cg27322556	cg16603012	cg10125625	cg27262702	cg02024433	cg08079136	cg07443485	cg27454894
DGAT1	0.000376373	0.00737615	0.498493	0.83234	1.72809	11	cg13438334	cg07103819	cg25027167	cg06636189	cg11127482	cg20114350
MT1DP	0.000256295	0.00562073	0.498493	0.918864	1.72813	7	cg05799507	cg27334900	cg14474580	cg02898915	cg09477740	cg06182274	cg19338148
CYP27A1	0.000536452	0.00954996	0.477271	0.853858	1.72853	10	cg21612644	cg10147666	cg01872077	cg08111152	cg22811307	cg03460682	cg14553243	cg25480102
TBX20	0.00178766	0.0229436	0.45506	0.75053	1.7286	16	cg26673012	cg17985646	cg24061141	cg18011916	cg02008154	cg18249173	cg10778441	cg23602974	cg02524946	cg06128028
ZNF662	0.00176266	0.0226961	0.45506	0.75065	1.72887	16	cg17619311	cg24384244	cg02556969	cg26523005	cg04146745	cg24701270
SLC6A11	0.00237559	0.0280824	0.431708	0.775625	1.72914	14	cg10527010	cg09022422	cg21123160	cg22331862	cg07744841	cg18290624	cg26836233	cg16435571	cg00605982
ZFR2	0.000370496	0.00731378	0.498493	0.892383	1.72926	8	cg15823845	cg21376204	cg13786089	cg16543247	cg24876786	cg08098382
ATPAF1	0.00153348	0.0206062	0.45506	0.743279	1.72933	17	cg11528978	cg00832994	cg23254733	cg22617213	cg04879861	cg04138976
NES	0.000592608	0.0102514	0.477271	0.818114	1.72953	12	cg11723801	cg04671462	cg06355129	cg01146314	cg17331738	cg21838334	cg12356261	cg16588073
SLC25A39	0.00114281	0.0166219	0.45506	0.797148	1.7297	13	cg09691340	cg23623270	cg26989291	cg03192551	cg25281743	cg00641632	cg25269247	cg19481596	cg22760295	cg20045910
CHORDC1	0.00161703	0.0213813	0.45506	0.768214	1.7298	15	cg07449543	cg26138821	cg22332266	cg22650867	cg26834418	cg10363578	cg09488196	cg24247865	cg05067963	cg04351018
CECR2	0.00222224	0.0267036	0.431708	0.705638	1.72985	23	cg07197230	cg01010211	cg08627849	cg03408904	cg24074477	cg13762691	cg19243398
C17orf57	0.000370496	0.00731378	0.498493	0.892789	1.73004	8	cg19079546	cg26284982	cg20046964	cg07515367	cg25173405	cg17124509
ANO8	0.000370496	0.00731378	0.498493	0.893	1.73045	8	cg00363845	cg09808187	cg03665970
FOXI3	0.000496959	0.0090624	0.477271	0.854843	1.73052	10	cg17556563	cg23511613	cg19544662	cg11859010	cg13491584	cg13535212	cg23917057	cg08871855	cg23539933	cg23044079
SNRPN	0.000282739	0.00606905	0.498493	0.609965	1.73097	59	cg02305723	cg22678136	cg12298755	cg25682399	cg02152271	cg15688828	cg11073032	cg03858387	cg25978208	cg22491305	cg19803984	cg24785225	cg04689398	cg12509344	cg27233338	cg23075611	cg14851390	cg27304225	cg08372135	cg23088318	cg10271763	cg13797219	cg21870668	cg01240229	cg01432432	cg09206878
CDK5	0.000581025	0.0101476	0.477271	0.676769	1.73114	30	cg21533727	cg12653649	cg27384352	cg15879755	cg06198351	cg25142501	cg05032788	cg13301722
C6orf132	0.00036994	0.00731378	0.498493	0.833812	1.73115	11	cg19906164	cg05207526	cg08498942	cg02382532	cg15679527	cg16669650
DUS1L	0.00111727	0.0163472	0.45506	0.797818	1.73116	13	cg27530439	cg10801102	cg07343027	cg06191348	cg26512468	cg07441462	cg19576556	cg10000250	cg14115324	cg07617361
CLEC14A	0.00161703	0.0213813	0.45506	0.768864	1.73127	15	cg05057720	cg16404157	cg25292550	cg23288059
CTD-2194D22.4	2.30335e-05	0.000930088	0.57561	0.950147	1.73133	6	cg12740438	cg12039072	cg18561688	cg25614907	cg24654765	cg06140361
FOXE3	0.000579795	0.0101441	0.477271	0.819024	1.73146	12	cg01281911	cg19809499	cg22796507	cg18815943	cg20320283
ZNF569	0.00148361	0.0201445	0.45506	0.74423	1.73154	17	cg13361779	cg03839789	cg05218976	cg08630279	cg02794244	cg09307284	cg25451874	cg06328724	cg18244915	cg08888354	cg27123533	cg03884783	cg24034620
PARVG	0.00178819	0.0229436	0.45506	0.686904	1.73174	27	cg02911509	cg08271031	cg13429423	cg25353896	cg17542751	cg09080522	cg20728514	cg12065986	cg16664429	cg21864869	cg12555844	cg11260259	cg04017276	cg19653345	cg12605333	cg03467405	cg11257728	cg15818715	cg01311181
CMYA5	0.000483795	0.00885788	0.498493	0.855444	1.73174	10	cg23279355	cg04154027	cg15197065	cg09655403	cg11438310	cg10257870	cg09481121	cg03546977
ERGIC3	0.000483795	0.00885788	0.498493	0.855521	1.7319	10	cg24176425	cg00340102	cg09693358	cg13010299	cg26310456	cg16329897
LSP1	0.00101051	0.0151585	0.45506	0.638789	1.73268	41	cg07049086	cg04650653	cg08276062	cg27261733	cg26388177	cg20331155	cg26158194	cg05850752	cg24552015	cg22043296	cg26663525	cg15079934	cg11675225	cg09762533	cg09989681	cg21529477	cg26868156	cg11331221	cg17501754	cg03286387	cg14063402	cg03818430
FAM110C	0.00282008	0.0318855	0.431708	0.738183	1.7327	18	cg19145730	cg24968425	cg14255256	cg09796908	cg23574281	cg20318662	cg13187130	cg12937150	cg18876145	cg04252744	cg01880096
NCAN	0.00156689	0.0209314	0.45506	0.770127	1.73411	15	cg22681934	cg08249988	cg13724788	cg14316898	cg08181476	cg02918253	cg17767542	cg13312094	cg21204606	cg15976079	cg19731597	cg26856607
SFRP5	0.00168765	0.0220156	0.45506	0.752925	1.73412	16	cg10914555	cg05937453	cg22831607	cg07834955	cg17820890
LOC389458	0.000316246	0.00650416	0.498493	0.894922	1.73418	8	cg08482215	cg06994692	cg04336379	cg24626554	cg09263325	cg01830900	cg03454541	cg18848287
SORBS2	1.49697e-05	0.000665438	0.593325	0.569704	1.73418	118	cg04392082	cg03775892	cg12066473	cg13921444	cg07965335	cg02790305	cg04348265	cg26583078	cg09881261	cg25844222	cg00503451	cg24944853	cg09554514	cg16177556	cg01321419	cg10468550	cg26481249	cg13418769	cg06559421	cg08455826	cg09277074	cg00341878	cg01933073	cg18566313	cg02715705	cg16433265	cg18464809	cg26785346	cg04367617	cg12303954	cg18928051	cg23736397	cg07880787	cg03968618	cg22362069	cg11956467	cg03143395	cg01945119	cg12309668	cg19358738	cg11076487	cg07072728	cg15883603
SH3RF3	0.00156689	0.0209314	0.45506	0.770204	1.73429	15	cg06083965	cg12518410	cg27005794	cg09392940	cg21893842	cg10654819	cg16117910	cg22959667	cg23046629	cg02294055
ZNF560	0.00138387	0.0192504	0.45506	0.745427	1.73433	17	cg04062391	cg15222651	cg05221167	cg10457843	cg19254119	cg18568589	cg19544372	cg16646743	cg24818573	cg18712973	cg10638780	cg16132804	cg22645278
RIPK4	0.000444302	0.00829348	0.498493	0.856736	1.73436	10	cg13588023	cg09323136	cg05025514	cg01618781	cg09160881	cg11719297	cg14947929	cg27600107
KIAA0196	0.00282008	0.0318855	0.431708	0.738948	1.73449	18	cg05326756	cg07220523	cg19403939
SSPN	0.00110523	0.0162496	0.45506	0.719666	1.73468	21	cg07725355	cg02593205	cg03206503	cg25968571	cg02058108	cg19461392	cg05008496	cg11332519	cg10980999	cg04951947	cg21574649	cg03946438
TEC	0.00227063	0.0271846	0.431708	0.692044	1.7348	26	cg26888836	cg06798642	cg26064895	cg22761704	cg07849581	cg08999291	cg17566936	cg01007345	cg07278705	cg11449840	cg15367070	cg24686357	cg10307212	cg19929355	cg10879955
PAPLN	0.00135894	0.0189616	0.45506	0.745639	1.73482	17	cg26147351	cg23316449	cg23425316	cg11884004	cg15079605	cg19411803	cg23497377	cg14480262	cg21912093	cg21603806	cg02913246	cg10300255
DBX1	0.00227504	0.0272122	0.431708	0.778234	1.73496	14	cg18242712	cg11831238	cg06340987	cg16338768	cg17821375	cg16938805	cg03299487	cg02878244	cg10614045
TNFAIP8L1	0.00110523	0.0162496	0.45506	0.719817	1.73504	21	cg04765929	cg02436098	cg08692006	cg00384910	cg15231794	cg21974972	cg15264712	cg11708963	cg09918674	cg10447491
BCL6B	0.000321704	0.00654971	0.498493	0.835776	1.73523	11	cg24720583	cg24435986	cg06700146	cg03738253	cg15165676	cg11353035	cg10137837	cg22975671
ENO4	1.65782e-05	0.000724538	0.57561	0.952319	1.73529	6	cg27552023	cg09684529	cg04895904	cg00850823	cg25629947	cg07718119
FAM83B	0.00104066	0.0154957	0.45506	0.799869	1.73561	13	cg21227040	cg03024372	cg18532076	cg04690482	cg05155704	cg19716238	cg07267782
SRRM4	0.00154182	0.0206725	0.45506	0.770792	1.73561	15	cg24809072	cg02345991	cg01070209	cg12878812	cg15348869	cg14843800	cg01750714	cg05677041	cg09562322	cg11670651
ZNF470	0.000321704	0.00654971	0.498493	0.835999	1.73569	11	cg09265529	cg16722964	cg03153658	cg03025337	cg24334111	cg26982279	cg15170743	cg12432761	cg27544219	cg22935456
NFXL1	0.00154182	0.0206725	0.45506	0.771061	1.73622	15	cg18719814	cg05421328	cg19320263	cg06297145	cg16107617
ZNF771	0.00130907	0.018407	0.45506	0.746518	1.73687	17	cg01402814	cg19415738	cg20662014	cg05731156	cg09946496	cg12943364	cg13315261	cg09756132
FBN1	0.000315302	0.00649207	0.498493	0.836713	1.73717	11	cg22535307	cg09211701	cg15385562	cg10480343	cg08151731
CYP2S1	0.000315302	0.00649207	0.498493	0.83679	1.73733	11	cg04291888	cg23008047	cg02997111	cg16643152	cg19834071	cg17693865	cg21480043	cg18105767	cg21117476	cg03620853
TM7SF3	0.000248283	0.00550492	0.498493	0.882139	1.73748	9	cg21380452	cg08487985	cg02927655
MIAT	0.000509323	0.00920478	0.477271	0.82196	1.73766	12	cg08506260	cg15454895	cg23345500	cg03612722	cg13765939	cg04385144	cg12041056	cg00289081	cg18940588	cg17625532
CYP24A1	0.00217449	0.0264091	0.431708	0.779582	1.73796	14	cg05120028	cg03307911	cg14595058	cg02143877	cg18956481	cg12978433	cg23685712	cg02604290	cg06368932	cg10671478
NALCN	0.0010086	0.0151424	0.45506	0.721163	1.73829	21	cg18115507	cg25670685	cg10774877	cg15202954	cg18686498	cg02932669	cg25201811	cg04117435	cg23056157	cg11621911	cg05673756	cg11147919
RNF212	0.000976817	0.014796	0.45506	0.801181	1.73846	13	cg10491410	cg23462514	cg00268953	cg12414557	cg04686953	cg11773831	cg19563619	cg16684029
OR4S2	0.000258748	0.00564741	0.498493	0.897155	1.7385	8	cg13746184	cg17557172	cg04317927	cg09493985	cg02420003	cg20434604
NPBWR1	0.000509323	0.00920478	0.477271	0.822398	1.73859	12	cg02640612	cg18755296	cg02237470	cg21381280	cg24857620	cg07770968	cg21001487	cg06528306	cg26205771	cg02115041
SYT9	0.000417973	0.00794062	0.498493	0.859026	1.73899	10	cg02269161	cg18560328	cg16437728	cg22723056	cg03226737	cg26945996	cg14243481
DNAJC4	0.00207393	0.0255116	0.431708	0.780091	1.7391	14	cg27389549	cg05774787	cg07682656	cg22025816	cg07977178	cg03845863	cg04369964	cg16855422
TGFBI	0.000964048	0.014655	0.477271	0.801495	1.73914	13	cg03625177	cg14120129	cg09873933	cg11482794	cg15146621	cg21034676	cg05802994	cg18418457	cg09584591
HOXA3	0.00018214	0.00435338	0.518848	0.605943	1.73916	64	cg18680977	cg10794257	cg19999161	cg16748008	cg24360871	cg02627455	cg19240213	cg00921266	cg00431187	cg16406967	cg23806243	cg01027532	cg07942135	cg01820751	cg02000808	cg14072564	cg22772747	cg22798849	cg21134232	cg04778178	cg08164294	cg13172549	cg12434681	cg03536885	cg08101036	cg25768734	cg12305431	cg22962123	cg04351734	cg07917150	cg26297005	cg00727675
PAPD5	0.0003089	0.00640377	0.498493	0.837754	1.73933	11	cg06634750	cg06730718	cg10988348	cg26658371
ARSI	0.0003089	0.00640377	0.498493	0.837819	1.73947	11	cg25780607	cg15101980	cg12281328	cg24782979	cg17953141	cg16546703	cg26292378	cg26530201	cg20745493
MEGF10	0.00100239	0.0150989	0.45506	0.687091	1.73952	28	cg23018092	cg04280969	cg06940792	cg27372162	cg08589600	cg03721362	cg26465611	cg27346707	cg08874609	cg26429266	cg20922656	cg04609576	cg05648672	cg02295821
ST8SIA3	0.0003089	0.00640377	0.498493	0.837906	1.73965	11	cg13096208	cg16902385	cg22070406	cg24811864	cg05826255	cg09036612	cg26066975	cg04017533
SPTBN4	0.000523212	0.00936271	0.477271	0.680247	1.74003	30	cg19396878	cg19653594	cg00608548	cg17847861	cg26147746	cg14950834	cg02718654	cg26920327	cg15627410	cg10724442	cg05260811	cg07530681	cg27461310
ULK2	0.000411391	0.00786037	0.498493	0.85961	1.74017	10	cg26917540	cg12324629	cg09795194	cg17665699	cg16462237	cg04568592
CRABP2	0.00146264	0.0199342	0.45506	0.755874	1.74091	16	cg13091799	cg10314943	cg02363950	cg15119100	cg09552128	cg27493997	cg24598126	cg03734660	cg04763992	cg03757547	cg17165580	cg24251193
TPM4	0.00112299	0.0163861	0.45506	0.731471	1.74117	20	cg07810884	cg16283751	cg27174787	cg08917058	cg17744295	cg22041417	cg01925424	cg00068745	cg23183906
ASPG	0.00049651	0.0090624	0.477271	0.823724	1.74139	12	cg00685291	cg03809622	cg15797223	cg07150062	cg10761315	cg23794278	cg25307074	cg26400597	cg04829485
CYTL1	0.000391645	0.00760319	0.498493	0.860503	1.74198	10	cg00442112	cg01114088	cg13255282	cg04887807	cg17563034
TMEM155	0.00128067	0.0181198	0.45506	0.739129	1.74207	19	cg10863741	cg08553437	cg04638468	cg21077559	cg07978472	cg19197515	cg17898196	cg16733855	cg16790291
SYCP1	0.00197338	0.0246866	0.431708	0.781624	1.74252	14	cg18396987	cg04987755	cg27332337	cg18087477	cg07832006	cg07724623	cg24985030	cg23257564	cg24330514
WSB2	0.0010739	0.0159254	0.45506	0.732078	1.74262	20	cg26244765	cg00533178	cg24037916	cg18654081	cg15818407	cg17283801	cg25056837
FEZF2	0.00262044	0.0301915	0.431708	0.742451	1.74271	18	cg19227130	cg08252579	cg24705960	cg08681924	cg25082847	cg11374425	cg06819546	cg18902742	cg27564792	cg15812348	cg22591525	cg06423920	cg13304093
DKFZp566F0947	1.04626e-05	0.000512726	0.593325	0.956483	1.74288	6	cg11341086	cg01120132	cg26495716	cg12507030	cg13786171	cg20985037
SNRPF	0.00143763	0.0197563	0.45506	0.756884	1.74323	16	cg25315816	cg08113245	cg08253651	cg18453884
TRIM6-TRIM34	0.000214957	0.00489741	0.518848	0.885073	1.74326	9	cg15137954	cg22133704	cg14304349	cg00827519	cg19872996	cg00104484
PPP1R13L	0.000784339	0.0126084	0.477271	0.683777	1.74386	29	cg19426388	cg13645732	cg23953174	cg24415941	cg23661204	cg04540976	cg18741372	cg08243728	cg17427418
DNAH7	0.000208292	0.00476946	0.518848	0.885531	1.74416	9	cg03469482	cg18527435	cg13045813	cg19655195	cg08122351	cg19374305	cg00369640	cg16593556
OPRD1	0.000208292	0.00476946	0.518848	0.885616	1.74433	9	cg08366446	cg18141828	cg19715410	cg20003692	cg00839032
FLJ41603	0.000208292	0.00476946	0.518848	0.885669	1.74443	9	cg22179015	cg00615537	cg02751123	cg16699715	cg18204675	cg16749247	cg26377242
PTCH2	0.000204631	0.00473334	0.518848	0.900281	1.74456	8	cg04959788	cg27619031	cg02172278	cg21167628
C10orf53	0.00027689	0.00596461	0.498493	0.840352	1.74473	11	cg06094615	cg09402276	cg14526047	cg10056132	cg22717227	cg18521914	cg16532016	cg15353031	cg14771727
PPAP2C	0.00082093	0.0129702	0.477271	0.708926	1.7449	24	cg12272837	cg02935627	cg03521736	cg02725885	cg16691033	cg24452451	cg27370573	cg23876149	cg09908879	cg14617054	cg25697727	cg17210497
ZNF582	0.00189797	0.0239133	0.45506	0.782756	1.74504	14	cg09568464	cg13916740	cg25267765	cg02763101	cg07135042	cg22647407	cg16941029	cg20984085	cg08464824
PICK1	0.00189797	0.0239133	0.45506	0.782804	1.74515	14	cg18442977	cg19206653	cg03214297	cg10778862	cg19433955	cg05991331	cg03929205	cg15780888	cg15875860	cg08854560
LAD1	0.000358734	0.00717939	0.498493	0.862143	1.7453	10	cg27425612	cg02838178	cg21964551	cg10095226	cg14952599	cg07561547	cg23291161
FBXO47	0.000445259	0.00830282	0.498493	0.825619	1.7454	12	cg14399930	cg16530382	cg10600889	cg22361859	cg26740942	cg04120272	cg00055529
LOC729991-MEF2B	0.00152766	0.0205432	0.45506	0.692342	1.74545	27	cg12558012	cg19540702	cg24446071	cg15207422	cg01726393	cg26152485	cg15174905
PFKFB2	0.00102481	0.015335	0.45506	0.733288	1.7455	20	cg22926560	cg22944368	cg22500102	cg01378578	cg26671183	cg02233614	cg08929303	cg17808646	cg11155638	cg00970112	cg12710176	cg03544525
PTPRN	0.000438852	0.00820861	0.498493	0.825778	1.74573	12	cg10140638	cg20671534	cg03970036	cg01382864	cg04422168	cg16166796	cg19663999
TP73	0.000127279	0.00339802	0.518848	0.607903	1.74586	65	cg20677901	cg01915516	cg00295572	cg00565688	cg10143426	cg17496659	cg24073122	cg01434649	cg07382920	cg04391111	cg25731359
KCNN2	0.000476961	0.00875039	0.498493	0.682541	1.7459	30	cg11128704	cg01395723	cg27403635	cg15026311	cg26691307	cg24830738	cg14511800	cg20930366	cg15851052	cg03264444	cg18717628	cg25243496	cg01894048	cg18422875	cg12373617	cg08918534	cg23037611	cg23615676	cg14959824	cg08899474
C3orf55	0.000438852	0.00820861	0.498493	0.825894	1.74598	12	cg17912370	cg06827247	cg24783642	cg03358769	cg22987447	cg04385236	cg15570323	cg03066577	cg04682135
OPCML	0.000808946	0.0128562	0.477271	0.709372	1.74599	24	cg20495183	cg23151862	cg08769451	cg02338757	cg23236270	cg09314708	cg25920279	cg18932983	cg07230581	cg09515205	cg08747892	cg07649562	cg03923934	cg16639665	cg00738841	cg19349861	cg24250669	cg22791045	cg18710784	cg19151121
C22orf45	0.00184769	0.0233608	0.45506	0.783256	1.74615	14	cg15552843	cg03503516	cg03364108	cg02469909	cg12492885	cg12550055
CYP27C1	0.000267287	0.0058059	0.498493	0.841497	1.7471	11	cg01665559	cg23280866	cg21855830	cg10985347	cg09199330	cg07258300	cg17940908	cg07054292	cg04946274
TRH	0.00249578	0.029237	0.431708	0.744394	1.74727	18	cg14595003	cg22512438	cg02700891	cg08195943	cg11940285	cg09523390	cg01009664	cg18862481	cg05835982	cg22931604	cg05013728
PDPN	0.000726241	0.0118208	0.477271	0.685141	1.74734	29	cg21819468	cg07600277	cg09804380	cg24671344	cg13256645	cg09732307	cg05281894	cg18877506	cg16277479	cg08306178	cg19572826	cg11791751	cg02933679	cg10743104	cg15563963	cg22436123
MAPK13	0.000180956	0.00434604	0.518848	0.901726	1.74736	8	cg12781582	cg24155668	cg07812763	cg18705728	cg25373189
RNF152	0.00157359	0.0210055	0.45506	0.713039	1.748	23	cg03004714	cg03682957	cg14072889	cg06464594	cg14360865	cg17020562	cg07980518	cg07486895	cg19423014	cg01037637	cg25681692
MNS1	0.000836362	0.0131208	0.477271	0.80565	1.74815	13	cg14797887	cg16738145	cg09225162	cg13816802	cg00678539	cg22674884	cg07581460	cg15110223	cg26068737
MYH14	0.00242128	0.0284743	0.431708	0.744884	1.74842	18	cg25311666	cg05456752	cg03344031	cg08183141	cg24871540	cg23973393	cg06182329	cg03182113	cg26163880	cg06553312	cg09321778	cg11558731
MIR1258	0.000823593	0.0129755	0.477271	0.805799	1.74848	13	cg06695611	cg16400999	cg11113760	cg24575676	cg09279240	cg22657780	cg13285968	cg05687686	cg16705245	cg14670435	cg01452873	cg10866755
SLC32A1	0.00040682	0.00778567	0.498493	0.827141	1.74861	12	cg24454144	cg10615414	cg15230781	cg08535373	cg10216615	cg10076224	cg12180703	cg25307168	cg07033372	cg15490840
FAM38B	0.00040682	0.00778567	0.498493	0.827149	1.74863	12	cg22374057	cg03117976	cg24362812	cg06510438	cg03686593	cg25995825	cg23556443	cg10023530	cg10567810	cg02664349
NSD1	0.00136263	0.0189839	0.45506	0.759318	1.74884	16	cg08369368	cg00166635	cg04885832	cg11316784	cg12127779	cg24711224	cg04101002
ACP1	0.00136263	0.0189839	0.45506	0.75949	1.74923	16	cg03468349	cg00108164	cg20749741	cg25945732	cg21825027	cg00114724	cg11195259
DNAI2	0.00177228	0.0228038	0.45506	0.784706	1.74939	14	cg17562433	cg02525930	cg09601923	cg04404540	cg14404064
MRPS24	0.000823593	0.0129755	0.477271	0.806238	1.74943	13	cg14456900	cg21048501	cg09608737	cg14537588
UPB1	0.00237161	0.0280824	0.431708	0.745458	1.74977	18	cg15552843	cg03503516	cg03364108	cg02469909	cg12492885	cg11210890	cg02109793	cg12550055	cg09246479	cg10613381
TSPO	0.00165245	0.0217232	0.45506	0.698144	1.7501	26	cg10822314	cg11769406	cg17659112	cg17897572	cg01678833	cg00343092	cg27443850	cg06372761	cg08909806	cg27476074	cg24899361	cg06008273	cg13160331	cg17456022
CD274	0.000309482	0.00640853	0.498493	0.864662	1.7504	10	cg27643579	cg00586206	cg02823866	cg16427113
SLC35D3	0.000400413	0.00769547	0.498493	0.82812	1.75069	12	cg03586474	cg04422990	cg26870192	cg10242496	cg07396115	cg18141830
CRYBA2	0.000785287	0.0126125	0.477271	0.806823	1.7507	13	cg26577201	cg10775273	cg24374738	cg15680624	cg14731653	cg16937778	cg15490781	cg20888386	cg02805994	cg20979674	cg26058016
TNFSF12	0.000306207	0.0064018	0.498493	0.864845	1.75077	10	cg08236017	cg19323386	cg12239264	cg23543982	cg09801082	cg26706811	cg22886251	cg15009813	cg06479877	cg19378473
TNFSF12-TNFSF13	0.000306207	0.0064018	0.498493	0.864845	1.75077	10	cg08236017	cg19323386	cg12239264	cg23543982	cg09801082	cg26706811	cg22886251	cg15009813	cg06479877	cg19378473
FAM113A	0.00131263	0.0184427	0.45506	0.760294	1.75109	16	cg06726390	cg04787211	cg22442910	cg00306090
PIK3R1	0.000494447	0.00903471	0.477271	0.658003	1.75184	38	cg23513444	cg07872489	cg24813790	cg10887670	cg16664523	cg10874300	cg05998841	cg25091228	cg02271687	cg01239651	cg16333716	cg05092819	cg01105385	cg20439288	cg19547447	cg08945395	cg20474370	cg14514263	cg03239914	cg01893041	cg00067720
MARVELD3	0.000235277	0.00529402	0.518848	0.844004	1.75231	11	cg03911494	cg19973135	cg03354340	cg19311153	cg09326345	cg18468219	cg16015267	cg19223601	cg04477917
LYNX1	0.000840307	0.0131667	0.477271	0.680066	1.75248	31	cg26559315	cg05072100	cg15063259	cg24046110	cg04688051	cg12516270	cg03405983	cg00399059	cg20041105	cg05569086	cg20541178	cg15511327	cg17888033
VSX1	0.00102906	0.0153734	0.45506	0.778333	1.75259	15	cg14763548	cg02631468	cg03111498	cg01715455	cg15272362	cg00043788	cg01941895	cg03881854	cg17650274	cg19592637	cg08578207	cg16185834
COBL	0.000152298	0.00383508	0.518848	0.904436	1.75261	8	cg12510535	cg04016086	cg12988534	cg09613161	cg25202070	cg07571451
CYB561	0.000803083	0.012821	0.477271	0.692284	1.75267	28	cg22207733	cg17162453	cg13118906	cg04987499	cg19222080	cg21890738
MAD2L2	0.00104761	0.0155736	0.45506	0.668148	1.75317	34	cg02397176	cg15012981	cg06630737	cg25102735	cg16134717	cg06868562	cg26105283	cg02864688	cg13796218	cg01719832	cg09932135	cg11615491	cg06084702	cg26807643	cg17189494	cg07789904
LHX9	0.00081534	0.0129239	0.477271	0.721739	1.75322	22	cg16353957	cg13741580	cg13501359	cg17521338	cg24085809	cg19976315	cg24968632	cg19704348	cg17779824	cg11737412	cg07214572	cg23428100	cg23826573	cg07007717	cg22671471	cg17777738	cg19363604	cg21606780
LTB4R2	0.00142945	0.0196736	0.45506	0.715333	1.75362	23	cg07509935	cg20007021	cg26310551	cg07760773	cg15364618	cg25576711	cg16075268	cg12853742	cg06823034	cg06796435	cg10193721	cg17623974
FAM183A	0.000289832	0.00619934	0.498493	0.866311	1.75374	10	cg05125578	cg15961211	cg15997906	cg04900427	cg11613578	cg22108024	cg12059147	cg17781893	cg20991612
C15orf48	0.000145087	0.00368494	0.518848	0.890512	1.75397	9	cg25137030	cg11287660	cg21839138	cg18384926	cg08278554	cg11429271
DKFZp686O24166	0.000108171	0.00295293	0.538434	0.932625	1.75401	7	cg11600807	cg01251548	cg15365320	cg16820186	cg09169673	cg06142946	cg04110283
TCF15	0.000102894	0.00284196	0.538434	0.932854	1.75444	7	cg15180867	cg25984671	cg12807794	cg12028548	cg02760031	cg11076994
CBX6	0.000143429	0.00367279	0.518848	0.890791	1.75452	9	cg03028106	cg06060673	cg25836955	cg09913544	cg04215348
RHOD	0.000708676	0.0116285	0.477271	0.808605	1.75457	13	cg04420309	cg21695485	cg04784101	cg03166566	cg13388983	cg15693066	cg12243133	cg27175128	cg03160508
ANKRD26	0.000381194	0.00745213	0.498493	0.829959	1.75457	12	cg07450214	cg08856118	cg12563239	cg26486972	cg26709251
OLFML2A	0.000708676	0.0116285	0.477271	0.808649	1.75466	13	cg25397978	cg17700625	cg03218370	cg05587038	cg10662327	cg25612362	cg19915050	cg19163487	cg10791002
ZNF542	0.000228875	0.00518203	0.518848	0.845139	1.75467	11	cg18787401	cg03146949	cg15708153	cg27477373	cg27062795	cg26309134	cg10638415	cg06942685
IFI30	0.000374787	0.00736649	0.498493	0.830123	1.75492	12	cg08003662	cg13549667	cg01485548	cg00998146	cg09270745	cg27142905	cg15825970	cg01533387	cg04096365	cg07533630	cg26152923
ZNF397OS	0.000852984	0.0133117	0.477271	0.737301	1.75505	20	cg27249419	cg00487232	cg23624808	cg18313148
CRY2	0.00094175	0.0144733	0.477271	0.779503	1.75523	15	cg15812322	cg26125082	cg16006220	cg07524456	cg26260819	cg05996224	cg01618083	cg07326765
INSM1	0.000929277	0.014318	0.477271	0.779583	1.75541	15	cg11015038	cg06033738	cg09062550	cg03380643	cg07047570	cg19284211	cg06377152	cg13326227	cg02101773	cg03498096	cg07505725	cg00119117	cg00648301
WBSCR17	0.000644833	0.0109159	0.477271	0.809226	1.75591	13	cg02300154	cg07143083	cg21497056	cg15685693	cg01159623	cg02172150	cg23839136	cg01366419	cg08251037	cg22898647	cg10239388	cg16005494
KLRG2	0.000263633	0.00574025	0.498493	0.867469	1.75608	10	cg15506157	cg24956250	cg23152743	cg00919016	cg26663651	cg13578647	cg00699934	cg05224190	cg25181507
NFKBIZ	0.000805536	0.0128244	0.477271	0.681586	1.7564	31	cg02955348	cg14769570	cg26065802	cg17445840	cg10383008	cg26284390	cg04512268	cg01649334	cg01855735	cg02713138	cg15006396	cg06410974	cg22361979	cg21792150	cg05980782
FBXO39	0.000349161	0.00700674	0.498493	0.830981	1.75673	12	cg02374745	cg08843809	cg06091013	cg23729107	cg02093112	cg07540103	cg17097923	cg00376544	cg23341223
PGPEP1	0.000625774	0.0106428	0.477271	0.80968	1.7569	13	cg23973626	cg19544919	cg19264533	cg01303814	cg00420929	cg03753066	cg04579800	cg26089570	cg24198953
MUM1	0.000625774	0.0106428	0.477271	0.809715	1.75697	13	cg09009259	cg23057220	cg23674169	cg13646005	cg02413187	cg02839544	cg08149682	cg04604656	cg08643131	cg07737135
MAL2	0.000625774	0.0106428	0.477271	0.809793	1.75714	13	cg26902216	cg00454132	cg13272701	cg23130097	cg11543397	cg14338425	cg16780688	cg09273054
MCC	0.000405667	0.00777999	0.498493	0.712409	1.75766	25	cg08759041	cg25956344	cg19733633	cg21806985	cg12855547	cg23958684	cg24539599	cg07328209	cg08305057
GABRG1	0.000135138	0.00353518	0.518848	0.892466	1.75782	9	cg22324939	cg04048634	cg23016695	cg16332065	cg14476700	cg02826333	cg23691961	cg25236034
SIX3	0.00021287	0.00486204	0.518848	0.846684	1.75787	11	cg19186145	cg22437074	cg23808946	cg26491213	cg04759874	cg19148866	cg05740609	cg13163729
ACSS3	0.00197428	0.0246866	0.431708	0.748943	1.75795	18	cg26272220	cg05143887	cg23614791	cg10789281	cg13273396	cg25358039	cg25971727	cg01283289	cg11659501	cg21754400	cg00354572	cg24711649	cg08314603
FOXE1	0.000625774	0.0106428	0.477271	0.810833	1.7594	13	cg13791254	cg17092594	cg24393316	cg21174841	cg13564742	cg02157015	cg15802898	cg04007303	cg09568691	cg05928239
GATA2	0.00036805	0.00731301	0.498493	0.668513	1.75944	35	cg06490988	cg25395660	cg22122410	cg21712811	cg16674492	cg19301963	cg02436004	cg19638477	cg03839949	cg02980693	cg25772723	cg19759549	cg27106398	cg07841173	cg09024124	cg21675036	cg22801992	cg02856377	cg18065337	cg25686860	cg13442299
TRIP6	0.000320348	0.00654971	0.498493	0.832434	1.75981	12	cg01008256	cg04742719	cg26305174	cg12967723	cg19279257	cg24190430	cg27008901
ABHD1	0.000234159	0.00527539	0.518848	0.869788	1.76078	10	cg18053225	cg26945050	cg11845159	cg06829893	cg20353465	cg00216116	cg21025280	cg25101396
DECR1	0.000196865	0.00457698	0.518848	0.848093	1.7608	11	cg06200771	cg20154084	cg18485485	cg01971612	cg13277385	cg21698802	cg10818319	cg23409075	cg11708624	cg23705487	cg02636596
NDUFA4L2	0.000387638	0.00753758	0.498493	0.713778	1.76104	25	cg02059047	cg20971970	cg13212283	cg21878918	cg10625931	cg16835618	cg13520394	cg12643378	cg06411901	cg16944092	cg23501240	cg01708411
SNAP91	0.000665136	0.0111558	0.477271	0.71552	1.76113	24	cg22782283	cg26133272	cg20631014	cg09227138	cg18213472	cg21704750	cg05602531	cg19671533	cg24638849	cg07335294	cg06793672	cg15810756	cg24842733	cg01828334	cg18660127	cg25044026	cg04728678
ATOH8	0.00110091	0.0162205	0.45506	0.764696	1.76122	16	cg24399924	cg21068480	cg03128635	cg17225651	cg12930553	cg02696047
H1F0	0.00137006	0.0190728	0.45506	0.79005	1.7613	14	cg27424226	cg24292323	cg20835725	cg25043629	cg11029475	cg14910534	cg14756925	cg01443426	cg15006681
CCDC11	0.000230884	0.00521454	0.518848	0.870348	1.76191	10	cg06565620	cg18234979	cg26444623	cg27392024	cg24391240	cg24041453	cg23708717	cg21616935
GRM1	0.00121324	0.0174362	0.45506	0.71893	1.76244	23	cg08076125	cg08958294	cg08516911	cg13371951	cg26768443	cg23696752	cg07218663	cg09558195	cg01977110	cg06015218	cg17199007	cg19512268	cg21725954	cg25238876	cg21807305
ELOVL4	0.000190463	0.0044797	0.518848	0.848893	1.76246	11	cg16370875	cg08933227	cg18417423	cg13297865	cg05492839	cg25643118	cg04107099	cg08322034
HOXA5	0.000656523	0.0110645	0.477271	0.666864	1.76258	36	cg01748892	cg01323381	cg23936031	cg14014955	cg02005600	cg09207400	cg02646423	cg02106682	cg00969405	cg19759481	cg20517050	cg23204968	cg16997642	cg07049592	cg13694927	cg09549073	cg17569124	cg25307665	cg12015737	cg03368099	cg03744763	cg05774699	cg23454797	cg04863892
C3orf52	0.000613068	0.0105153	0.477271	0.812365	1.76272	13	cg12794691	cg05570980	cg07741984	cg21336049	cg10239460	cg22442032	cg05756178	cg06807989	cg14018690	cg23215715	cg21572731
KCNK12	0.000190463	0.0044797	0.518848	0.849032	1.76275	11	cg06144198	cg08074851	cg22382953	cg13913015	cg13223402	cg16621816	cg04431946	cg04981611	cg27320127
WNT2	0.000285285	0.00610928	0.498493	0.83391	1.76292	12	cg07697895	cg20586431	cg27331524	cg01250407	cg10349065	cg15647515	cg17339147	cg01830294	cg08825837	cg06987468	cg07683820
TACR3	0.000594009	0.0102659	0.477271	0.812653	1.76335	13	cg18538958	cg16461251	cg17160751	cg04263186	cg04535008	cg10860069	cg00875511	cg07824172	cg05389335	cg19163049
LRRC36	0.000817017	0.0129392	0.477271	0.783169	1.76348	15	cg03038029	cg13292689	cg02909711	cg11546179	cg23652840	cg05011258
C1orf172	0.000587656	0.0102046	0.477271	0.812733	1.76352	13	cg10706454	cg23463742	cg15587508	cg13896157	cg02221424	cg16574155	cg17860800
DNAH14	0.000587656	0.0102046	0.477271	0.812867	1.76381	13	cg10174867	cg03940634	cg25379026	cg18701048	cg11804724	cg06802365	cg20492807	cg03199058	cg17482224
PAX3	0.00160178	0.0212414	0.45506	0.751584	1.76415	18	cg18077971	cg16529477	cg10035294	cg10544031	cg19352038
EXOC3L2	0.000804544	0.012821	0.477271	0.783666	1.7646	15	cg08882547	cg09450024	cg01565314	cg02006647	cg00449767	cg14876077	cg12009516
NWD1	0.000804544	0.012821	0.477271	0.783767	1.76483	15	cg19344626	cg13208063	cg01649837	cg20249566	cg19784428	cg20398091	cg08260395	cg15845821	cg21035374
C12orf68	0.00057495	0.0100705	0.477271	0.813459	1.7651	13	cg17225222	cg15959252	cg20954987	cg07454491	cg10216353	cg14793287	cg03272292	cg05376611	cg02128087	cg12396999	cg15968307	cg17527422
USP21	0.000775378	0.0124753	0.477271	0.758912	1.7657	17	cg17017284	cg18176482	cg01447427	cg18077378	cg15590606
CCDC36	0.0012445	0.0177248	0.45506	0.792055	1.76577	14	cg03540175	cg12468774	cg03352189	cg01454592	cg02938205	cg11002923
MIR564	8.66676e-05	0.00252922	0.538434	0.911388	1.76608	8	cg25189074	cg13740840	cg23569156	cg24674304	cg08430604	cg10911865	cg16615211	cg07542475
GABRB1	0.000792071	0.0126878	0.477271	0.784529	1.76654	15	cg12294121	cg27184227	cg21472546	cg03313172	cg04595326	cg09309973	cg18016365	cg00202441	cg02968741
EPS8L2	0.000693436	0.0114821	0.477271	0.742145	1.76658	20	cg23889236	cg12328890	cg26680750	cg19246862	cg14135214	cg17353084	cg11900739	cg13582001	cg27320968	cg25076135	cg07174713
ZNF502	0.00100139	0.0150964	0.45506	0.767059	1.76667	16	cg10263370	cg18722847	cg11003573	cg25151919	cg15687855	cg15604051	cg21672276	cg14768256	cg04974323
LOC400931	0.000185036	0.00440331	0.518848	0.872736	1.76675	10	cg09328012	cg03412618	cg04329382	cg20076516	cg11538810	cg21094022	cg23066564	cg26422762	cg10352237	cg24731441
DPYS	0.000256598	0.00562073	0.498493	0.835799	1.76692	12	cg10303487	cg09435415	cg14015441	cg05736768	cg10654165	cg20774846	cg14432458
SPATA6	0.000164855	0.00403396	0.518848	0.851088	1.76702	11	cg00788461	cg26644715	cg17874478	cg01838482	cg18464784	cg11915739	cg04141379	cg05671516	cg01931775
KCNK1	0.000161654	0.00397704	0.518848	0.851121	1.76709	11	cg00777689	cg25191850	cg11382055	cg15108705	cg01375574	cg05148829	cg05638287	cg20947082	cg14249872
RPA2	0.00120698	0.0173883	0.45506	0.792785	1.7674	14	cg05786725	cg08169949	cg00533620	cg22711679	cg01789150	cg13114166	cg04788931
C20orf134	8.33102e-05	0.00246688	0.538434	0.912071	1.76741	8	cg07470512	cg00478435	cg13403462	cg03904042	cg14921437
SLC6A5	0.00025341	0.00557104	0.498493	0.836299	1.76798	12	cg16635352	cg08530317	cg03573068	cg11784785	cg05645677	cg24420041	cg11288764	cg09696301	cg04642741	cg06804921
GFRA1	0.000603782	0.0104051	0.477271	0.698337	1.76799	28	cg23524195	cg11842610	cg27341926	cg11390957	cg20095233	cg13346013	cg25351565	cg18672939	cg19485539	cg06298519	cg24012811	cg25617725	cg18044663	cg21785522	cg09146197	cg13890706	cg03503087	cg04983142	cg23898073	cg25022687	cg27034576	cg17256532	cg19236679	cg20943155	cg06039355
TLX1NB	0.000615425	0.0105457	0.477271	0.68095	1.76803	32	cg03020810	cg17535691	cg10999413	cg24735307	cg08908184	cg08741898	cg25741023	cg02567119	cg18964775	cg05329692	cg03269050	cg02096397	cg25854528	cg15468521	cg02450004	cg16448058	cg02586182	cg25478132	cg05597349
FAM63A	0.000681163	0.0113021	0.477271	0.742839	1.76823	20	cg25686336	cg01016521	cg24482286	cg07495664	cg06433658	cg07983637	cg18182216	cg06180099	cg12798035	cg13969582
DDRGK1	0.000171936	0.00416796	0.518848	0.873605	1.7685	10	cg01366467	cg02682319	cg18635110	cg01557215	cg07410571	cg09783236
PCDHGC4	0.00115695	0.0168007	0.45506	0.79333	1.76861	14	cg26890354	cg07933020	cg15949044	cg12648074	cg03640756	cg19759129	cg02022733	cg06428620
RAB37	0.000592419	0.0102514	0.477271	0.68131	1.76896	32	cg19801556	cg02834747	cg19445996	cg04028224	cg24835845	cg08080145	cg03469804	cg09927508	cg03932361	cg05100739	cg17102112	cg27608747	cg23832237	cg17068985	cg11639876	cg13849351	cg08661469	cg14196186	cg27305133	cg21964762	cg16347279	cg16488698	cg10817887
DEGS2	0.000250223	0.00552771	0.498493	0.836767	1.76897	12	cg25087487	cg05129951	cg25820436	cg16285701	cg08307816	cg21923884	cg23426054	cg20036732
HYLS1	0.0010698	0.0158776	0.45506	0.721648	1.7691	23	cg14895140	cg17012575	cg13181079	cg26934062	cg22032521	cg13479898	cg17960727	cg08898569	cg21845713	cg05576451	cg07355476
RBM24	0.00032153	0.00654971	0.498493	0.717118	1.76928	25	cg07346310	cg18691800	cg02685016	cg25302957	cg17497965	cg09921594	cg02311932	cg09535605	cg04607132	cg15168816	cg13868347
P2RX5	0.000247035	0.00549065	0.498493	0.837032	1.76953	12	cg02053587	cg14744269	cg06066088	cg12316865	cg24713878	cg19450036	cg13246592	cg03552992	cg03828109	cg07140751	cg03317245	cg13693928
MATK	0.000511649	0.00921932	0.477271	0.693984	1.76989	29	cg01388796	cg11326255	cg05356662	cg02591892	cg09416313	cg22963915	cg02798144	cg27469783	cg15033068	cg05562282	cg07054253	cg09739816	cg17845532	cg13387994	cg09896650	cg17880816	cg22818306
ZNF389	0.000168661	0.00411601	0.518848	0.874363	1.77004	10	cg19592336	cg23281280	cg23161317	cg12963246	cg08968635	cg20151795	cg26335602
NOTO	7.32628e-05	0.00225689	0.538434	0.913473	1.77013	8	cg16236766	cg16877924	cg23237183	cg05053562	cg14775207	cg02884775
TMEM62	0.000247035	0.00549065	0.498493	0.837383	1.77027	12	cg09744435	cg21541406	cg22376582	cg11184154	cg05701204	cg08963038	cg02257533	cg07286436	cg23332817
MLC1	0.00074854	0.0121078	0.477271	0.751149	1.7704	19	cg20266220	cg25127852	cg17169998	cg18093120	cg09044180	cg07310406	cg22970987	cg11674130	cg19349372	cg08660915	cg05861567	cg06495501	cg07863159	cg19194233
CD40	9.70016e-05	0.00274275	0.538434	0.8989	1.77049	9	cg09053081	cg01943874	cg22232207	cg06571407	cg17929951	cg21601405	cg11841529
DERL3	9.53435e-05	0.0027085	0.538434	0.899047	1.77079	9	cg06723553	cg08369872	cg25202354	cg25940946	cg14774086	cg25037461	cg17605482	cg18024487
FAM13A	0.00110692	0.0162559	0.45506	0.794383	1.77096	14	cg09244489	cg12085019	cg03814610	cg20149871	cg21064284	cg04495224	cg16071459	cg08259261	cg18884413
TNFAIP8	7.62796e-05	0.00231526	0.538434	0.61722	1.77153	64	cg19843939	cg21130861	cg03723497	cg23917399	cg14418171	cg12211895	cg01810267	cg16645133	cg10911160	cg07376834	cg19693801	cg12739277	cg18689486	cg24324146	cg02367586	cg14153437	cg23328295	cg06333726
KIAA1324	0.000557514	0.00981236	0.477271	0.719763	1.77157	24	cg13932362	cg16763708	cg27430662	cg23599104	cg04994773	cg07078644	cg06059849	cg00009167	cg10908973	cg09820792	cg00332070	cg26045220	cg26523099
DTX3L	0.00109441	0.0161505	0.45506	0.794728	1.77173	14	cg12101558	cg04154825	cg17804387	cg19270099	cg07377586	cg01678062	cg07916070	cg18715297	cg11138794
OXTR	0.000473302	0.00870082	0.498493	0.816801	1.77235	13	cg19619174	cg00078085	cg14483142	cg17036624	cg03987506	cg11171527	cg00247334	cg17285225	cg03710862
SNCA	0.000983971	0.0148585	0.45506	0.703016	1.77236	27	cg06632027	cg20003494	cg26578617	cg06848047	cg14346243	cg20776829	cg18258770	cg08708229	cg17045024	cg08881780	cg01966878	cg12030690	cg11512365	cg00193021	cg15452573	cg00869039	cg00119181	cg23396644
LGALS3BP	9.36854e-05	0.00269057	0.538434	0.900076	1.77281	9	cg18749404	cg25178683	cg04927537	cg22713958	cg14870271	cg17836612	cg11202345	cg11105610
ZNF592	0.000471775	0.00869912	0.498493	0.729833	1.77288	22	cg07050602	cg18472112	cg00409183	cg18492107	cg19380361	cg23838179
SLC5A8	0.00127895	0.0181094	0.45506	0.755394	1.77309	18	cg14730445	cg26490054	cg13433302	cg13271456	cg10141715	cg16178491	cg20740029	cg12135976	cg05063104	cg05722918	cg21431690
TLL1	0.00014095	0.0036349	0.518848	0.85404	1.77315	11	cg24031967	cg20305662	cg11678324	cg00498604	cg01606085
ZNF844	0.00014095	0.0036349	0.518848	0.854079	1.77323	11	cg12561338	cg02727444	cg18879160	cg02429459	cg22313495	cg06725829	cg09772831
LOC401463	0.000717231	0.0117444	0.477271	0.787512	1.77326	15	cg00023185	cg12874181	cg22585595	cg14588078	cg20702056	cg24668736	cg26965597
GJD2	0.000139357	0.00360406	0.518848	0.85419	1.77346	11	cg19999645	cg22740700	cg08095196	cg10386483	cg16729415	cg21053529	cg11525643	cg18415687	cg27532847
SLC7A4	0.00046695	0.00862765	0.498493	0.817321	1.77348	13	cg24333469	cg27645955	cg05684406	cg04054731	cg23644624	cg13286281	cg02114946	cg17816637	cg23894948
SOX14	0.000638914	0.010846	0.477271	0.762278	1.77353	17	cg17301742	cg07166360	cg16921083	cg13217064	cg06613095	cg22885558	cg08073312	cg16428251	cg18258205	cg04945331	cg11630154	cg04374393
ZNF10	0.000674307	0.0112929	0.477271	0.75249	1.77356	19	cg00221394	cg25577680	cg04214075	cg08393888	cg08320014	cg11793796	cg05828839	cg19048288	cg01352810	cg22303696	cg02846329	cg23881971	cg14212870
GRIN2A	0.00122449	0.0175433	0.45506	0.707551	1.77368	26	cg08621611	cg00518386	cg20943121	cg10951859	cg25119571	cg18391758	cg00036299	cg15134033	cg14011057	cg16368442	cg00287829	cg05406943	cg06758670	cg06922606
C17orf46	8.87111e-05	0.00258471	0.538434	0.900683	1.77401	9	cg08124910	cg01627847	cg03048083	cg26742995	cg17222164	cg26532627
CASP6	0.000137765	0.00358894	0.518848	0.854473	1.77404	11	cg03797115	cg18268174	cg08262907	cg17714799
MAGI2	0.000962224	0.0146395	0.477271	0.723682	1.77409	23	cg14592474	cg04652097	cg07448060	cg15210108	cg08641579	cg21784917	cg07985720	cg05902852	cg22409558	cg02699069	cg20996682	cg05270344	cg17880166	cg26828593	cg04671932	cg20537629	cg02523844	cg24021956	cg12258161
SOX1	0.000962224	0.0146395	0.477271	0.723812	1.77441	23	cg27301032	cg10245273	cg16747564	cg00073003	cg06488256	cg26151467	cg24604013	cg25463470	cg20194811	cg14842777	cg00663972	cg04865691	cg15653173	cg20829347	cg25476766	cg16705627
ZNF585B	0.000144204	0.0036811	0.518848	0.876673	1.77472	10	cg23030894	cg14683738	cg20862561	cg11281912	cg15112395	cg03751813	cg26387473	cg03147990	cg06632759
LEKR1	0.000447891	0.0083348	0.498493	0.818067	1.7751	13	cg07604896	cg25510282	cg03445587	cg09664259	cg16142707	cg03796466	cg11545232	cg01399540
SEPT5	0.000852118	0.0133096	0.477271	0.770775	1.77523	16	cg09972364	cg10989870	cg04892403	cg18496937	cg19940065	cg22531875
C14orf181	0.000447891	0.0083348	0.498493	0.818249	1.77549	13	cg10047101	cg04769705	cg00667026	cg04906816	cg16094511	cg13247580	cg01637870	cg00004939	cg06249747
SERPINB1	0.00020241	0.00469391	0.518848	0.839923	1.77564	12	cg19349369	cg07635623	cg08542865	cg27056119	cg00031256	cg14652638	cg25003777	cg06148264
GGT1	0.000678902	0.0112929	0.477271	0.680028	1.77597	33	cg24159891	cg03478533	cg02267795	cg02477126	cg05729118	cg17442752	cg04077199	cg12444390	cg02875953	cg05513908	cg21712830
DGKZ	0.000384396	0.0074893	0.498493	0.661369	1.77638	40	cg10503202	cg14503180	cg15825186	cg05412031	cg05214390	cg07276415	cg24407308	cg18919825	cg27134121	cg26650731	cg21029403	cg07920092	cg18765542	cg07092212	cg18337963	cg17266233
GLMP	3.8334e-07	4.31481e-05	0.674963	0.97527	1.77711	6	cg08784511	cg16093426	cg14496951	cg18667426	cg04367699
RAB3D	0.000132798	0.00350931	0.518848	0.877885	1.77717	10	cg05896042	cg08047482	cg15604242	cg02298765	cg02349096	cg25424659	cg10936967	cg18861421
FAM184B	0.000196035	0.00456353	0.518848	0.840734	1.77735	12	cg05095318	cg18790597	cg27207796	cg02108033	cg25236971	cg05624214	cg17839008	cg02816816	cg00306311	cg04225825	cg01886556
LOC678655	0.000132798	0.00350931	0.518848	0.878087	1.77758	10	cg03954861	cg20935106	cg16713947	cg23442621	cg22140363	cg22155248	cg11704012	cg12495801	cg06298247
RNF135	0.000595646	0.0102844	0.477271	0.764083	1.77773	17	cg16579555	cg03596034	cg09683562	cg11857033	cg24505678	cg09811317	cg16980360	cg18213979	cg25821304	cg01347228	cg04590184	cg15258416
TRIM6	0.000192848	0.00452593	0.518848	0.841044	1.77801	12	cg15137954	cg22133704	cg14304349	cg00827519	cg19872996	cg00104484
PLD6	0.000906798	0.0140191	0.477271	0.797612	1.77816	14	cg16340422	cg24578857	cg19093370	cg25393494	cg01412970	cg11713493	cg00860641
EOMES	0.000589474	0.0102264	0.477271	0.764286	1.77821	17	cg14557534	cg07482337	cg02694810	cg06014401	cg02797548	cg02839268	cg17708078	cg15540820	cg07055504	cg01714811	cg12858460	cg14188354	cg25820914	cg11818703
FGF3	0.000802361	0.012821	0.477271	0.772295	1.77873	16	cg15119027	cg24795627	cg24359323	cg04495670	cg06329574	cg00043379	cg20177315	cg05710628	cg17277529	cg15337897	cg23368285	cg15554555
EFCAB1	0.000121838	0.00328656	0.538434	0.856875	1.77903	11	cg04740211	cg11469098	cg22836229	cg08258526	cg15397374	cg11868900	cg05751110
PCDH8	0.000583161	0.0101653	0.477271	0.747413	1.77912	20	cg08136772	cg09813525	cg06460717	cg07847863	cg24560494	cg10484958	cg20366906	cg12545687	cg19712603	cg14171414	cg27360326	cg22763718	cg12568898	cg00287312
PDLIM4	7.79619e-05	0.00235062	0.538434	0.903291	1.77914	9	cg04518342	cg18758796	cg02033258	cg18301423	cg12564285	cg22638593	cg27615366
RASL12	7.79619e-05	0.00235062	0.538434	0.903326	1.77921	9	cg27522060	cg11267410	cg10604168	cg19592235
CYP1B1	0.000475398	0.00873051	0.498493	0.703036	1.77989	28	cg16439198	cg07078841	cg23151000	cg25856383	cg18451022	cg14957547	cg16060486	cg07057636	cg01834566	cg05062676	cg01936270	cg07380506
PRKD2	0.000830742	0.0130768	0.477271	0.726126	1.78008	23	cg05374032	cg08121478	cg14149007	cg12541626	cg17882426	cg26446070	cg04427462	cg27119358	cg14654294	cg27194998	cg18045470	cg25782586
PNMAL1	3.33086e-05	0.00122312	0.557332	0.946588	1.78027	7	cg27201673	cg10788735	cg17787159	cg17296166	cg21988244	cg22824998	cg14750269
APOB	0.000173723	0.00420567	0.518848	0.842323	1.78071	12	cg16306978	cg17067405	cg16723488	cg24309555	cg20689167	cg25071744	cg03350299
CSMD2	0.000844261	0.0131982	0.477271	0.798895	1.78102	14	cg01445580	cg25772827	cg23442151	cg24236085	cg24558425	cg25025247	cg26711073	cg21197216	cg05382123	cg27019257	cg19685156
ESR1	5.68974e-05	0.00187401	0.557332	0.622939	1.78128	63	cg15980539	cg19411146	cg23467008	cg00655307	cg20627916	cg08161546	cg18745416	cg13229837	cg23009221	cg00920970	cg05171584	cg23164938	cg21969073	cg11251858	cg20253551	cg17656939	cg09454417	cg07521204	cg21614759	cg14669616	cg20583095	cg08884395	cg17264271	cg02666660	cg11813455	cg24900983	cg15543523	cg07189962	cg09646983	cg01321962	cg21157690	cg22157087	cg21608605	cg04211581	cg07584093
JAK3	0.000982289	0.0148454	0.45506	0.759162	1.78194	18	cg05635754	cg04916091	cg07633506	cg02285920	cg10357657	cg27035251	cg08130179	cg03491584	cg21988119	cg17423207	cg05315206
SCT	3.02608e-05	0.00112971	0.57561	0.947533	1.78205	7	cg25774643	cg20787382	cg26736232	cg05782292
C11orf92	0.000520169	0.00932663	0.477271	0.756794	1.7837	19	cg23882862	cg15081566	cg07354861	cg18547942	cg20322876	cg20465794	cg09213929	cg10267925	cg23591869
LIPG	0.000371655	0.00732871	0.498493	0.822046	1.78373	13	cg27113059	cg20486897	cg11038073	cg24513433	cg14254867	cg25303903	cg26666921	cg27631427	cg21574400	cg00692763	cg14320593	cg07277041
ZNF585A	0.000702845	0.0115852	0.477271	0.77447	1.78374	16	cg11967894	cg20981058	cg09466465	cg25162548	cg06543526	cg10661724	cg01331105	cg03524308	cg03163944	cg12182940	cg10911660	cg27326856	cg25666489
C14orf50	1.40243e-07	1.93057e-05	0.690132	0.979031	1.78396	6	cg17306261	cg17930034	cg08196842	cg12281657	cg23265500
CTDSP1	0.000514014	0.0092436	0.477271	0.756955	1.78408	19	cg18853435	cg22558428	cg13967646	cg11932445	cg17168828	cg17941846	cg20809991	cg12608505	cg22401197	cg03995228	cg10887392
KCTD19	6.80621e-05	0.00213351	0.538434	0.905861	1.78421	9	cg03038029	cg13292689	cg02909711	cg11546179	cg24760848	cg10215414
SECISBP2L	0.000160973	0.00396565	0.518848	0.844007	1.78427	12	cg11069742	cg24507955	cg03457944	cg13141289	cg27584171	cg04175885	cg04114405
RBM12B	0.000806836	0.0128338	0.477271	0.727866	1.78434	23	cg06686857	cg07135964	cg03571684	cg05000039	cg17600661	cg11753193	cg20976575	cg03812850	cg03796543	cg13797729	cg16449161	cg19019376	cg02931907	cg18296071	cg17212500	cg22517836	cg04895581	cg27481254	cg23729963
SCP2	0.000552629	0.00978321	0.477271	0.749759	1.7847	20	cg13685833	cg08859206	cg03414300	cg25767906	cg20055417	cg21538631	cg12220753	cg24543286	cg02813845	cg05909164	cg03281881	cg03609269
ZNF420	0.00058027	0.0101441	0.477271	0.792801	1.78517	15	cg08140343	cg26968387	cg00555096	cg00471966	cg22294597	cg25436849	cg10861017	cg11582854	cg14340610	cg03391040
LOC101929089	1.1505e-07	1.71453e-05	0.704976	0.979704	1.78519	6	cg16664682	cg26299583	cg19125926	cg25800707	cg06747026	cg01043502
PCDHGA7	0.000702845	0.0115852	0.477271	0.775183	1.78538	16	cg22861116	cg04806292	cg11059720	cg18164784	cg15732498	cg21908557	cg20320609	cg12459904	cg27665767	cg11907797	cg02722596	cg14223503
MIXL1	9.95413e-05	0.00280149	0.538434	0.859975	1.78547	11	cg22789900	cg24405179	cg09678193	cg26886972	cg11460359	cg26100711	cg18564989	cg19714913
NCAM2	0.00010184	0.00284196	0.538434	0.882146	1.78579	10	cg02842227	cg13920886	cg12426234	cg19556343	cg18492126	cg18128969
TMEM200B	0.00053431	0.00952382	0.477271	0.750251	1.78587	20	cg19716902	cg19066570	cg08258259	cg08706732	cg22698996	cg05124308	cg10165585	cg23905374	cg03315764	cg08467760	cg15307678	cg12383121	cg11296230	cg11352060	cg20819218
ABHD3	0.000567858	0.00996547	0.477271	0.793131	1.78591	15	cg15533222	cg10690887	cg05378295	cg13628146	cg03393602
KCNK5	0.00010184	0.00284196	0.538434	0.882283	1.78607	10	cg13583934	cg17200161	cg02215115	cg03963929	cg02196294	cg02128567	cg26360695	cg24885628
WNT5A	0.000501702	0.00912144	0.477271	0.75782	1.78612	19	cg09990537	cg15190013	cg08511381	cg26843227	cg22615158	cg15345351
LRRCC1	0.00035895	0.00717939	0.498493	0.823159	1.78615	13	cg22792785	cg06900861	cg07280489	cg25774237	cg24317002	cg13580934	cg10933445
KLHDC1	6.14622e-05	0.00197428	0.538434	0.90688	1.78621	9	cg21871407	cg14454073	cg10510891	cg04436646	cg25159376	cg04707327	cg14279842	cg15277638	cg17076012
CBLN4	0.000352597	0.00706787	0.498493	0.823191	1.78622	13	cg20779964	cg12569911	cg02501779	cg19282373	cg13254315	cg18925716	cg06672560	cg00480389	cg25993718	cg07056964	cg27563985	cg01699298
GPR137B	0.000677966	0.0112929	0.477271	0.775581	1.78629	16	cg09258327	cg08473553	cg06867215	cg01436372	cg16505687
CNPY1	0.000413367	0.00787781	0.498493	0.700418	1.7863	29	cg02638458	cg15983026	cg07416383	cg00640053	cg11131384	cg05944137	cg20516262	cg09090582	cg24181384	cg11854259	cg01198033	cg05997641	cg18447645	cg11537828
ZNF568	0.000677966	0.0112929	0.477271	0.775659	1.78647	16	cg03060201	cg21761844	cg26612849	cg20154403	cg03584288	cg15322783	cg02459604	cg03443751	cg24052101	cg21117780	cg15760642	cg21292152
PEX11G	5.98122e-05	0.00194187	0.557332	0.907041	1.78653	9	cg17234776	cg07532993	cg21731345	cg01396418	cg17159537	cg02895995	cg05278271	cg27308652	cg17045432
GRM7	0.000555446	0.00980443	0.477271	0.793509	1.78676	15	cg18863595	cg27199820	cg03381598	cg00657200	cg09399937	cg24213507	cg17892178	cg21187352	cg12535229	cg02332525	cg06547966	cg20172500
LOC402778	0.000159387	0.00394557	0.518848	0.845274	1.78695	12	cg08269485	cg20272155	cg16934127	cg08966208	cg02916272	cg03846408	cg23598212	cg03934392	cg07523553
KIAA1804	0.000159387	0.00394557	0.518848	0.845322	1.78705	12	cg20239099	cg13904493	cg25149069	cg20249584	cg24041637	cg05477024	cg27231188	cg12648511
IGF2	1.27772e-05	0.000583676	0.593325	0.604646	1.78708	91	cg15393937	cg03760951	cg21667878	cg19443075	cg21532432	cg22287492	cg21237591	cg19131227	cg26517849	cg20339650	cg19002337	cg10037494	cg17300736	cg05859777	cg25574024	cg15508379	cg11005826	cg13756879	cg13928782	cg05452899	cg09694722	cg14612568	cg16415340	cg14608156	cg17434309	cg16817891	cg14188639	cg08014499	cg09866172	cg23905216	cg24917382	cg13791131	cg24366657	cg10659464	cg06460568	cg11915650	cg12322132	cg05444816	cg11701022	cg01667319	cg27331871	cg21917949	cg01351425
SLC46A2	9.31708e-05	0.00268028	0.538434	0.860784	1.78715	11	cg23062535	cg12066477	cg05966300	cg11724516	cg02353041	cg10726357	cg08607951	cg07758904
ZSCAN12	9.85808e-05	0.00278307	0.538434	0.882898	1.78732	10	cg25060829	cg22258841	cg20765086	cg07660236	cg18815343	cg25666433	cg02622316	cg20275132	cg01494551	cg23164203
WNT10A	0.000536828	0.00954996	0.477271	0.793773	1.78736	15	cg15641191	cg10753443	cg25607121	cg11741241	cg00518417	cg19918230
SALL4	5.81623e-05	0.00190109	0.557332	0.907504	1.78744	9	cg01140515	cg19871388	cg14160518	cg24332577	cg04312620	cg25570495	cg18900591
RHOJ	0.000706681	0.0116273	0.477271	0.802027	1.788	14	cg18771300	cg07157030	cg07189587	cg11079896	cg01708150	cg13199429
TPM2	9.5322e-05	0.0027085	0.538434	0.883252	1.78804	10	cg14200350	cg25229823	cg09938784	cg24770181	cg19075535	cg10767894	cg03901369	cg26607748
IRAK1BP1	0.000157801	0.0039355	0.518848	0.845824	1.78811	12	cg25190634	cg19607700	cg27510097	cg23262351	cg16230878	cg01414830	cg02776933	cg01187926
ABCC8	0.000156215	0.00390667	0.518848	0.84597	1.78842	12	cg13851843	cg22240472	cg04674590	cg03181582	cg03835043	cg15683950	cg18097532	cg17381377	cg03790908
INSRR	0.000156215	0.00390667	0.518848	0.846006	1.7885	12	cg27642691	cg25399158	cg03438943	cg21669590	cg02190807	cg18649438	cg12995941	cg18534318	cg26733795
TYMP	9.5322e-05	0.0027085	0.538434	0.883493	1.78852	10	cg22927510	cg19799429	cg17285325	cg11474317	cg17215449	cg09435190	cg20164887	cg00546936
RARRES1	2.93695e-05	0.00111243	0.57561	0.923131	1.78884	8	cg14226182	cg03269060	cg26897744	cg18349298	cg13189235	cg08697665
ELOVL7	0.00022005	0.00499966	0.518848	0.699329	1.78885	30	cg15134801	cg02521643	cg11244037	cg16298547	cg01679081	cg06011388	cg15750200	cg21331818	cg07918634	cg02320003	cg10314624	cg07716486
PADI2	0.000154629	0.00388303	0.518848	0.84624	1.78899	12	cg09313801	cg19282714	cg00569276	cg18228326	cg01603374	cg10233913	cg09431198	cg17183414	cg16462011	cg15185794
DIXDC1	0.00067759	0.0112929	0.477271	0.709921	1.78977	27	cg20816889	cg17446654	cg15050390	cg15925695	cg21169203	cg24601030	cg20321756	cg19803735
TNFRSF1B	0.000151457	0.0038192	0.518848	0.846633	1.78982	12	cg12002159	cg08844894	cg24682307	cg24635257	cg15819646	cg18833720
OPRK1	0.000509885	0.00920578	0.477271	0.751963	1.78995	20	cg13405783	cg16524792	cg16491617	cg25990647	cg25614094	cg06808751	cg09816500	cg09999109	cg11701471	cg22799033
DBNDD2	0.000342859	0.00690312	0.498493	0.727255	1.79001	24	cg00929635	cg03172947	cg11257363	cg02692355	cg15925107	cg13421111	cg05457514	cg19803952	cg07277624	cg24159670	cg01373262	cg10794804	cg13790545	cg21482942	cg21553695	cg07820310
C22orf26	5.40374e-05	0.00178953	0.557332	0.90889	1.79017	9	cg09693106	cg12232731	cg23691090	cg24349631	cg04986324	cg27140247	cg13269407	cg14425733
LHX1	0.000470923	0.00869224	0.498493	0.75956	1.79022	19	cg22660578	cg05527869	cg22003345	cg04993975	cg10356613	cg26134129	cg10043865	cg06042480	cg07885289	cg20189674	cg05323725	cg14114517
SYK	0.00067759	0.0112929	0.477271	0.710141	1.79032	27	cg02608019	cg08203625	cg06498018	cg19700833	cg14304761	cg07160163	cg23224451	cg16896647	cg10025443	cg18222952	cg23447996
RAB38	8.55456e-05	0.00250452	0.538434	0.884744	1.79106	10	cg04421271	cg04653522	cg00027674	cg14428310	cg18395636	cg17285922	cg17108629	cg08337765
DUSP23	5.32124e-05	0.00176865	0.557332	0.909347	1.79107	9	cg11860496	cg14236097	cg01112401	cg06203471	cg10663017	cg03341334	cg24649856	cg08548748
ACRBP	4.0122e-08	8.19615e-06	0.719513	0.983214	1.79158	6	cg10282807	cg04368332	cg12007596	cg07694975	cg23983517
LOC441046	5.23874e-05	0.00174762	0.557332	0.90968	1.79173	9	cg06123783	cg13487949	cg06385118	cg07655479	cg18789841	cg17277949	cg01682021	cg06593050
CABYR	0.000723166	0.0117813	0.477271	0.730891	1.79176	23	cg21026022	cg25364343	cg00012238	cg24703660	cg18988170	cg20022589	cg14416559	cg08582629	cg03638874	cg24447438	cg03026306	cg24928995	cg13133420
LTBR	8.52077e-05	0.00250036	0.538434	0.863044	1.79184	11	cg21035759	cg07648238	cg11469822	cg08740698	cg10452531	cg23079808	cg26306994	cg06146964
GAL3ST3	0.000301867	0.00637426	0.498493	0.825858	1.792	13	cg14780632	cg15916004	cg21238818	cg01862036	cg24089521	cg20051530	cg09700701
RGS11	0.000656651	0.0110645	0.477271	0.803938	1.79226	14	cg03390211	cg07258794	cg19267397	cg13448589	cg07938281	cg10888601	cg01155930	cg22974396
TAPBPL	0.00013877	0.00359911	0.518848	0.847873	1.79244	12	cg03954861	cg17600256	cg20935106	cg16713947	cg14293106	cg23442621	cg22155248	cg11704012	cg12495801	cg06298247	cg05900140
AK1	0.00062202	0.0106187	0.477271	0.778252	1.79245	16	cg10207600	cg02606496	cg11714502	cg01438174	cg14005294	cg02432081	cg20313295
RASGEF1A	0.000413367	0.00787781	0.498493	0.67837	1.79299	36	cg24195814	cg14845216	cg02872136	cg25771649	cg15267735	cg02043424	cg09605494	cg05799204	cg24375007	cg07871503	cg06655623	cg05753392	cg04568797	cg10361013	cg27443867	cg16305345	cg14250714
C11orf20	8.36151e-05	0.00247188	0.538434	0.863805	1.79342	11	cg25168700	cg09675196	cg23847700	cg05098417	cg23069847	cg09026379	cg24027931	cg04855748	cg18383813	cg18502617
SLFN12L	2.27042e-05	0.000921396	0.57561	0.925564	1.79355	8	cg09332674	cg08664237	cg14388433	cg07136338	cg27131551
ECHDC2	8.14761e-05	0.00242441	0.538434	0.886078	1.79375	10	cg13834343	cg12017577	cg23456286	cg12060472	cg13461509	cg17185953	cg05519231
RPL26L1	0.000421677	0.00800262	0.498493	0.761136	1.79394	19	cg03630847	cg25406872	cg19523118	cg16662989	cg24884145	cg23193410	cg22664253	cg02670096
HSPB6	0.000425119	0.00804276	0.498493	0.796707	1.79396	15	cg13558754	cg24673765	cg10790747	cg15125472	cg14431602	cg12821438
HLTF	0.000822167	0.0129755	0.477271	0.715696	1.7941	26	cg21926402	cg04836786	cg13328459	cg21111416	cg18549036	cg05555455	cg03678609	cg27554556
GHDC	0.00013084	0.00347271	0.518848	0.848684	1.79416	12	cg06306927	cg08468689	cg23509272	cg02335527	cg17050693	cg26156626	cg14601550	cg27516580
SNORD34	8.14761e-05	0.00242441	0.538434	0.886307	1.79422	10	cg11252555	cg08570691	cg21293902	cg24082526	cg15531369	cg27321942	cg17857881
C9orf64	7.8845e-05	0.00236939	0.538434	0.864304	1.79446	11	cg13912673	cg11565797	cg09009519	cg04651914	cg13417559	cg06767295	cg01614478	cg12927772
DKK1	0.00027658	0.00596461	0.498493	0.826992	1.79446	13	cg02302582	cg11988964	cg25158147	cg02162906	cg27411220	cg02493604	cg12621514
RUNX1	0.000338211	0.00682571	0.498493	0.703819	1.79497	29	cg12477880	cg04915566	cg01519261	cg08443845	cg15242225	cg06758350	cg19836199	cg13030790	cg06912965	cg20418711	cg07511671	cg00994804	cg23191157	cg14937633	cg01337293
SOX17	0.000126083	0.003376	0.518848	0.849349	1.79556	12	cg24891539	cg04672706	cg24928391	cg15186181	cg26059468	cg21226224	cg00123055	cg09626193	cg02919422	cg15710198	cg26040745	cg05200607
MAP1LC3A	0.000473247	0.00870082	0.498493	0.754328	1.79558	20	cg14335782	cg02939019	cg10227246	cg22976979	cg19630440	cg22994808	cg01901788	cg13931559	cg16439858	cg19579117
CPPED1	7.56754e-05	0.00230461	0.538434	0.864913	1.79572	11	cg14942928	cg16763192	cg10226839	cg00747619	cg02394263	cg17418707	cg06053559
CHRNB1	0.000124497	0.00333846	0.518848	0.849452	1.79578	12	cg22637538	cg24479590	cg15792487	cg18884137	cg05726661	cg10723711	cg04809787	cg02694489	cg17675323
CAMLG	7.4883e-05	0.00228434	0.538434	0.864978	1.79585	11	cg18200311	cg05705583	cg15671158	cg24911146	cg00131958
OSR2	0.000786678	0.0126202	0.477271	0.716514	1.79615	26	cg07972191	cg26570179	cg02469095	cg07358855	cg02409878	cg25167736	cg20971610	cg02952828	cg03547086
MIR34B	1.22399e-05	0.000569394	0.593325	0.955172	1.79641	7	cg13767940	cg22879515	cg21881253	cg26561785	cg18515591	cg22806002
GLIS3	0.000272512	0.00589825	0.498493	0.662288	1.79642	41	cg09384111	cg08122528	cg05406233	cg13243685	cg01013653	cg23333878	cg13802457	cg05898042	cg13513288	cg14114673	cg18988395	cg21736378	cg11935287	cg14302428	cg21057254	cg21344081	cg11123501	cg13563329	cg14177784	cg08303922	cg10054256
CEND1	0.000563184	0.00990257	0.477271	0.805991	1.79684	14	cg10141019	cg08747591	cg17739936	cg26325806	cg14183693	cg09553358	cg08244238	cg20047329
GPRC5A	0.000384742	0.0074893	0.498493	0.762454	1.79704	19	cg07786090	cg14454121	cg03353445	cg23493174	cg06776256	cg24808223	cg19737972	cg13573474	cg08467512	cg09007058	cg27099145	cg10198671	cg08849126
UBXN2A	0.000394089	0.00763039	0.498493	0.798159	1.79723	15	cg01853276	cg08466982	cg00058708	cg00655669	cg11763458
ADCYAP1	0.000300511	0.00636041	0.498493	0.739859	1.79724	22	cg17059658	cg11850773	cg14200170	cg09172003	cg00128702	cg22388954	cg16457786	cg07376535	cg24287438	cg19962990	cg07211875	cg18319029
MICAL2	0.000132316	0.00350676	0.518848	0.654462	1.79757	46	cg01668831	cg12122057	cg02703675	cg12422683	cg17744644	cg24022152	cg21690978	cg00632489	cg25581781	cg23017617	cg24742512	cg25791549	cg16946439	cg01740020	cg07706558	cg04517196	cg24743662	cg22967016
FOXG1	0.000189876	0.00447749	0.518848	0.728643	1.79772	25	cg04525757	cg25078444	cg16038120	cg16804284	cg10300684	cg02991338	cg19786627	cg03523785	cg09231862	cg10912240	cg21923619	cg27006650	cg23191956	cg19714132	cg18299578	cg08120263	cg05872306	cg07974473	cg02681442
PLOD2	0.000556961	0.00981213	0.477271	0.806416	1.79779	14	cg18532215	cg24790788	cg00546147	cg02802029	cg18434965	cg10557828	cg24378692	cg06180356	cg01945562	cg25027334	cg20764764
FOXB2	6.6959e-05	0.00210256	0.538434	0.86597	1.79791	11	cg13962186	cg13369611	cg14487131	cg13929627	cg20549165	cg26933401	cg06293209	cg06462796	cg13482432	cg02066682
NXPH1	0.000367267	0.00731301	0.498493	0.772768	1.79794	17	cg27293631	cg03099208	cg24785946	cg00852549	cg05920317	cg07462540	cg00948897	cg01354961	cg12976956	cg07934780	cg22339356	cg09894929	cg08723739
LOC100268168	0.000361094	0.00721434	0.498493	0.772817	1.79806	17	cg03630847	cg25406872	cg19523118	cg16662989	cg00116946	cg22664253	cg02670096
SUOX	0.000698109	0.0115385	0.477271	0.766292	1.79867	18	cg15460809	cg01991985	cg05368555	cg01105256	cg16853842	cg07060074	cg21625520	cg06495347	cg12084688	cg22580629	cg19627869
PPL	3.71475e-05	0.00133474	0.557332	0.913326	1.79891	9	cg06892005	cg16682989	cg17975289	cg17733992	cg00295771	cg12400881	cg16213655	cg12332498
COL4A3	0.000257614	0.00562943	0.498493	0.829159	1.79916	13	cg22994281	cg13951042	cg00835345	cg04324308	cg10563352	cg06002370	cg26685735	cg01297370	cg11162396	cg08280392	cg22388982
PLSCR2	0.000257614	0.00562943	0.498493	0.8292	1.79925	13	cg02128651	cg26794949	cg21569635	cg04442406	cg14056864
CBLC	6.29969e-05	0.00200938	0.538434	0.866682	1.79939	11	cg01057656	cg16529268	cg23635599	cg20393545	cg04434147	cg22780475	cg18612786
HIST1H2BB	8.99999e-06	0.000464854	0.593325	0.95732	1.80045	7	cg01743395	cg02221866	cg22478210	cg15387132	cg27635394	cg21250296	cg26426142
ZNF747	0.000519624	0.00932604	0.477271	0.807651	1.80054	14	cg27521568	cg00532901	cg18161787	cg03095872	cg16947339	cg13951948	cg09835675	cg27089547	cg09220816	cg11978765
FAM123C	0.000363599	0.00725641	0.498493	0.747073	1.80074	21	cg18396137	cg13419390	cg01093878	cg13010502	cg23606718	cg17177632	cg25784308	cg03882167	cg24750614	cg18335505	cg16146322	cg13381486	cg25816545	cg18194734
MMP23A	1.62707e-05	0.000714537	0.57561	0.929544	1.80127	8	cg06943420	cg11648594	cg08231710	cg11798909	cg05834878	cg26976576	cg05419999
COL18A1	0.000661042	0.0111076	0.477271	0.767519	1.80155	18	cg06552850	cg26239725	cg07279557	cg07641662	cg11029358	cg08976550	cg16121744	cg02124724	cg03733229	cg24201814	cg14903689	cg15059656	cg04617640	cg26492712
CMBL	0.0002736	0.00590774	0.498493	0.741638	1.80156	22	cg05593349	cg13323825	cg11108751	cg11882252	cg17467873	cg10178203	cg16724323	cg19804008
SNORD37	6.12086e-05	0.00196962	0.538434	0.889938	1.80157	10	cg20738733	cg06951383	cg03692782	cg10161194	cg18305031	cg05948856	cg27168033	cg08844770	cg10340117
NDUFS2	0.00017978	0.00432353	0.518848	0.704433	1.8019	30	cg15418246	cg24863642	cg14382215	cg07354440	cg10493436	cg14164556	cg04263215	cg20838362	cg12754671	cg04436964	cg17904988	cg07580762	cg01643203	cg24049880	cg21691116	cg02756922	cg21091503	cg14448116	cg08545169	cg17166812
C12orf56	5.90349e-05	0.0019235	0.557332	0.867931	1.80199	11	cg19998368	cg15731056	cg13867865	cg09031310	cg04162059	cg13446772	cg24990968
EXD3	0.00024756	0.00549558	0.498493	0.677603	1.80205	37	cg21251970	cg15206067	cg25645832	cg14404812	cg23928763	cg13830835	cg13377354	cg05392594	cg14095044	cg13985979	cg00267817	cg14495958	cg08675936	cg14748538	cg01596854	cg19311918	cg06433816
PSMD2	5.82425e-05	0.00190109	0.557332	0.868241	1.80263	11	cg06232675	cg13887521	cg05655556	cg16176471
PLXDC1	0.00010388	0.00286013	0.538434	0.852717	1.80268	12	cg06947852	cg07094541	cg14601284	cg18244764	cg09192572	cg05226061	cg04872113	cg24768902	cg27647462	cg16106360
CIDEB	0.00051302	0.00923487	0.477271	0.71508	1.80278	27	cg07509935	cg20007021	cg26310551	cg07760773	cg15364618	cg25576711	cg15545541	cg16075268	cg12853742	cg06823034	cg25448523	cg06796435	cg10193721	cg17623974
MATN3	0.000507178	0.00918426	0.477271	0.80866	1.80279	14	cg03801179	cg14771954	cg00462460	cg12299199	cg00261781	cg12806822	cg17851037	cg09218354	cg18705408	cg05177637
C11orf88	5.82425e-05	0.00190109	0.557332	0.868382	1.80292	11	cg25782847	cg05216730	cg10606490	cg18342462	cg08533783	cg03629499	cg08827001	cg05281603	cg06300974
MTNR1A	5.82425e-05	0.00190109	0.557332	0.868384	1.80293	11	cg06293787	cg09473510	cg08915603	cg12363722	cg25107254	cg13184823	cg17314538	cg06039392
LOC645323	0.000375546	0.00737343	0.498493	0.757606	1.80338	20	cg16055026	cg13982529	cg11339341	cg12393318	cg02466947	cg06980387	cg09884341	cg25657187	cg18894648	cg14452947	cg12620743	cg06958563	cg01080998	cg04270358
FCHSD1	0.000102294	0.00284196	0.538434	0.853067	1.80342	12	cg26661436	cg08742288	cg15844835	cg13267747	cg09904383	cg12927498	cg01849970	cg10511866	cg23429678
KCNA1	0.000317887	0.00652315	0.498493	0.775228	1.80366	17	cg15682043	cg10363246	cg19651132	cg06204922	cg20392607	cg00838874	cg09487611	cg11388325	cg15930596	cg06652199	cg03929977	cg12411513	cg10767336
GEFT	0.000317887	0.00652315	0.498493	0.775296	1.80382	17	cg06556702	cg24654525	cg11452221	cg26503178	cg15409097	cg25712735	cg02364642
EVX2	0.000102294	0.00284196	0.538434	0.85354	1.80442	12	cg07536910	cg07939836	cg01720455	cg26149275	cg11359133	cg21715488	cg08431899	cg24683680	cg12074182	cg14085358	cg25027832	cg07411620
C5orf38	0.000213362	0.00486718	0.518848	0.831776	1.80484	13	cg08204280	cg10237977	cg08235864	cg04992127	cg09524455	cg05903444	cg02135861	cg11445186	cg21093166	cg11793269	cg18371475
BARHL1	0.000207041	0.00476482	0.518848	0.832107	1.80556	13	cg11306169	cg13732589	cg05067995	cg12622986	cg10972797	cg06715092	cg07873092	cg05115985	cg14375461	cg15729869
C5orf52	1.23327e-05	0.000570698	0.593325	0.932024	1.80607	8	cg05482973	cg14670974	cg24825262	cg15968604	cg18375421	cg19610869	cg13400018
CHAT	0.000134154	0.00351956	0.518848	0.686246	1.80611	35	cg11389172	cg26813646	cg25609507	cg00378730	cg06108782	cg16494192	cg00586644	cg11811216	cg18592174	cg24109980	cg08996579	cg22749288	cg12741435	cg23987444	cg27500798	cg18199666	cg01295399	cg06300254	cg02336542	cg14008883	cg08327532	cg25207127	cg17284779	cg02728050	cg26990680	cg26473651	cg27591375
USP44	0.000134154	0.00351956	0.518848	0.686254	1.80614	35	cg01123334	cg13879483	cg10431993	cg26561986	cg07783282	cg22802813	cg17368254	cg25767001	cg22538054	cg16192751	cg04488758	cg14565151	cg23982858
MEI1	5.98207e-06	0.000344177	0.610527	0.96039	1.80623	7	cg22804236	cg11260046	cg22476848	cg10384919	cg10296410	cg20522370
SUPT3H	0.000216612	0.00492895	0.518848	0.666055	1.80664	41	cg19109335	cg07069368	cg01946401	cg25944317	cg26366735	cg04196428	cg00975731	cg17348667	cg04027040	cg14308967	cg05112986	cg02867811	cg19164246	cg13061103	cg00631702	cg11115867	cg19569551	cg23011636	cg10762613
BCL2L10	9.11923e-05	0.00263725	0.538434	0.854765	1.80701	12	cg09586459	cg19114050	cg13040886	cg14431573	cg12067522	cg04519487
C1orf59	1.15036e-05	0.000546075	0.593325	0.932551	1.80709	8	cg08460435	cg21144922	cg12100751	cg27587125	cg23680821	cg24737783
ZNF154	4.98589e-05	0.00169436	0.557332	0.89278	1.80732	10	cg21790626	cg00983956	cg12506930	cg14969744	cg08668790	cg03234186	cg27049766	cg26465391
DLAT	8.96064e-05	0.00260245	0.538434	0.855073	1.80767	12	cg08887422	cg12071549	cg18416829	cg13372927	cg16687867	cg27372148	cg10616121	cg06326072	cg17213552	cg27191019	cg13086558
TBX6	0.000332029	0.00673418	0.498493	0.802979	1.80809	15	cg26452476	cg27085821	cg14370448	cg23353982	cg02506053	cg00123512	cg10250238	cg08903381	cg20052242	cg05417332
EPB41L3	4.7322e-05	0.00163793	0.557332	0.640696	1.80876	55	cg07497327	cg01869731	cg20898213	cg18543270	cg18456983	cg07352438	cg23564700	cg04264754	cg22335490	cg19579167	cg01673082	cg06550462	cg05228177	cg02495851	cg00027083	cg13034362	cg27386347	cg24308635	cg16304950	cg03183902	cg06129726
FRMD4B	5.03185e-05	0.00169757	0.557332	0.871271	1.80892	11	cg10178228	cg14707269	cg05795931	cg20351226	cg18433615	cg02519681	cg25291526
ALX1	0.000194397	0.00454499	0.518848	0.833663	1.80894	13	cg10794058	cg25678815	cg02409351	cg24214152	cg24083469	cg19863542	cg14116122
RRM1	0.000457394	0.00847694	0.498493	0.81148	1.80908	14	cg17123088	cg26612563	cg17163839	cg08557956	cg22027985	cg13518437	cg11833811	cg18678763
RCSD1	0.000194397	0.00454499	0.518848	0.833909	1.80947	13	cg02079933	cg25259804	cg00450304	cg06106423	cg14046986	cg23899533	cg15864502	cg14757388
LHX5	0.000319617	0.00654971	0.498493	0.803612	1.80951	15	cg18377161	cg03190580	cg27554357	cg23922454	cg23497704	cg02328332	cg14868703	cg20670075	cg06198190	cg09432902	cg08745498	cg11821579
LTB4R	0.000251691	0.00553995	0.498493	0.709553	1.8096	29	cg07509935	cg20007021	cg26310551	cg07760773	cg15364618	cg25576711	cg15545541	cg16075268	cg12853742	cg06823034	cg25448523	cg23884784	cg14137885	cg00460485	cg06796435	cg10193721	cg07042014
FLJ44606	0.000423966	0.00802929	0.498493	0.785908	1.81008	16	cg02304092	cg18710053	cg22905511	cg27097438	cg10812634	cg15405432	cg14340928	cg17848407	cg11850276	cg26972554	cg26885951	cg10200291
EPCAM	4.87337e-05	0.00167491	0.557332	0.871845	1.81011	11	cg01364222	cg02348634	cg06233293	cg07059875	cg21926875	cg23433995	cg24015149
ZNF296	8.48487e-05	0.00249617	0.538434	0.856426	1.81053	12	cg00275232	cg08347042	cg16654143	cg21803813	cg18487515	cg11550126	cg01027411	cg22507639	cg01142338	cg23241201
PCDHA12	8.48487e-05	0.00249617	0.538434	0.856456	1.81059	12	cg09852127	cg13295463	cg11954680	cg23450373	cg14557699	cg22875345	cg22845236	cg02090731	cg03463174
ZFP82	4.37063e-06	0.000263667	0.610527	0.962859	1.81087	7	cg24724633	cg07900968	cg05370136	cg09257332	cg13252583	cg25886284
EHHADH	0.000313411	0.00647515	0.498493	0.804231	1.81091	15	cg02738081	cg19536404	cg03414569	cg21685266	cg07884734	cg11806102	cg11935638
FAM111A	0.000342689	0.00690312	0.498493	0.69037	1.81148	34	cg05897886	cg22578667	cg14058754	cg12309225	cg06770568	cg25067153	cg24238205	cg14766700	cg05198733	cg11815952	cg13763368	cg09145157	cg27199889	cg25453556	cg12802822	cg18389987	cg00321360	cg03071269
OLIG3	0.000531763	0.00948772	0.477271	0.771845	1.81171	18	cg17295225	cg01972751	cg06918467	cg10632395	cg03889226	cg05262436	cg03093838	cg20336981	cg13560452	cg15324651	cg15980797	cg26672688	cg01889237	cg02799448
SLC38A4	0.000313411	0.00647515	0.498493	0.804775	1.81213	15	cg11146691	cg11331445	cg14671384	cg17501823	cg07601320	cg21428710	cg15584813	cg18064171	cg27303674	cg04094478
DNASE1L2	0.000411587	0.00786037	0.498493	0.786813	1.81216	16	cg27557378	cg09607446	cg12865890	cg08988951	cg19747961	cg18514720	cg12619509	cg05581415
MOSC2	4.09412e-05	0.00143975	0.557332	0.895197	1.81221	10	cg04226749	cg23593167	cg26218412	cg26000554	cg04392469	cg00162751	cg03440757	cg23214787
GDF7	0.000181754	0.00435338	0.518848	0.835228	1.81233	13	cg18552861	cg03753681	cg25160978	cg23719318	cg12266953	cg21039778	cg19113641	cg19500479	cg05899618	cg20752795	cg18946478
PTEN	5.56264e-06	0.000324149	0.610527	0.629123	1.81391	72	cg19634213	cg27084903	cg19358349	cg03236184	cg04616691	cg06731059	cg25452974	cg26127345	cg01228636	cg09472211	cg08995089	cg07848764	cg15412736	cg04824711	cg07655693	cg16687447	cg01079563	cg24043838	cg04738091	cg22461637
MIR375	7.45675e-05	0.00228234	0.538434	0.858057	1.81397	12	cg21615583	cg00705280	cg01822124	cg00215432	cg04348419	cg00218620	cg18854412	cg13723257	cg26394220	cg05787409	cg14358282
HIST1H4F	1.92994e-05	0.000804776	0.57561	0.921003	1.81403	9	cg00436476	cg10723962	cg21425842	cg05159188	cg12260798	cg21952940
RPRM	0.000449013	0.00833861	0.498493	0.740011	1.81412	23	cg17942639	cg26649384	cg27420236	cg15400238	cg19861138	cg14765646	cg00143045	cg04011228	cg22278296	cg18264330	cg00522056	cg21338532	cg03286617
P2RY2	0.000449013	0.00833861	0.498493	0.74025	1.8147	23	cg00334798	cg14318946	cg20718724	cg23757899	cg04388983	cg01875418	cg26571618	cg26046204	cg01550445	cg18340983	cg24235904	cg04510495	cg11110643	cg16872520	cg16287734
CXCL16	0.000181754	0.00435338	0.518848	0.836326	1.81472	13	cg06732496	cg00722636	cg22305258	cg12639169	cg08313880	cg22215737	cg19478743
TTLL3	0.000395165	0.00763667	0.498493	0.814031	1.81476	14	cg26320410	cg19091756	cg18083704	cg01423563	cg21415305	cg18031978	cg14195958	cg09997769	cg02720131	cg22101921	cg07608658	cg12151656	cg04046323
MIR129-2	7.14112e-05	0.00220429	0.538434	0.858797	1.81554	12	cg14416371	cg15556502	cg14944647	cg05376374	cg11074814	cg14901205	cg01939477	cg06372015	cg01514668	cg16407471
FOXA2	0.000259507	0.00565719	0.498493	0.780375	1.81564	17	cg07003030	cg01855764	cg25484990	cg01777575	cg24324985	cg14497670	cg09861917	cg07572341	cg15218073	cg11798857	cg12356107	cg25218716	cg08225889	cg10003443	cg16963144
SPOCK2	0.000374452	0.00736649	0.498493	0.788396	1.81581	16	cg26435178	cg10983208	cg09661010	cg10856045	cg06970090	cg00661320	cg04232992	cg05388185	cg17337938	cg08641278	cg12623536
TRPC6	0.000307236	0.0064018	0.498493	0.806485	1.81598	15	cg18239414	cg24842731	cg03411507	cg27296293	cg07013734	cg23650423	cg07898145	cg11016563	cg04553838	cg23644960	cg14186937
PYCARD	0.000307236	0.0064018	0.498493	0.806533	1.81609	15	cg09866102	cg09587549	cg00244979	cg22265335	cg05361373	cg21107590	cg12100791	cg08730348	cg05907835
ADAMTSL2	6.98331e-05	0.00217024	0.538434	0.859183	1.81635	12	cg04052337	cg10115820	cg08823572	cg14201417	cg25580018	cg09409404
GSX2	0.000368263	0.00731301	0.498493	0.788713	1.81654	16	cg14686113	cg10248878	cg13506653	cg18072802	cg18471927	cg21905630	cg05196820	cg06500120	cg11465971	cg15924217	cg02160701	cg06085011	cg11576176	cg18035901
CYP20A1	3.96231e-05	0.00140449	0.557332	0.874962	1.81658	11	cg09730903	cg17681313	cg11161318	cg21181051	cg14577373	cg27413025	cg20822767
EFCAB10	3.02996e-06	0.000196742	0.627257	0.966013	1.8168	7	cg24454243	cg14140881	cg26958597	cg13922124	cg21022732	cg13844899
SLC35D2	2.97634e-06	0.00019465	0.627257	0.966218	1.81719	7	cg06257401	cg03486287	cg10385448	cg03774025	cg06815800
VWCE	0.000162789	0.00399414	0.518848	0.837537	1.81734	13	cg06282270	cg27175288	cg13388111	cg07402729	cg05190577	cg04017555	cg01698298	cg26181939
C4orf37	2.97634e-06	0.00019465	0.627257	0.966327	1.81739	7	cg03467027	cg10515332	cg00999950	cg17366294	cg18180107	cg05340658	cg07917127
ANKLE1	0.000376496	0.00737615	0.498493	0.815258	1.8175	14	cg00433770	cg27101125	cg00677360	cg14608318	cg21056992	cg16905126	cg19737225	cg03874358	cg05490871	cg26249852
TMEM171	0.00030106	0.00636463	0.498493	0.807209	1.81761	15	cg15480817	cg25177452	cg23489883	cg18800060	cg08641330	cg10795659	cg15644174	cg14744898	cg27085869
NAPRT1	6.65165e-06	0.000364465	0.610527	0.93801	1.81767	8	cg19357499	cg08508337	cg00713939	cg07691531	cg01494348	cg13282195
IFNGR2	3.84403e-05	0.00137575	0.557332	0.875496	1.81769	11	cg22212414	cg11511680	cg10534455	cg10572943	cg17009165	cg24865779	cg17356733	cg08173915
ROBO2	0.000185868	0.00441734	0.518848	0.670161	1.81777	41	cg08512168	cg24933651	cg20543478	cg11680444	cg16933762	cg04136251	cg04787417	cg24729600	cg24360978	cg15315418	cg19731158	cg05883149	cg14173561	cg21924617	cg11033835	cg07651080	cg05180412	cg09220593	cg02076100	cg16718624	cg00703422	cg22862116
ZSWIM2	3.56805e-05	0.00129225	0.557332	0.876011	1.81876	11	cg07548607	cg19535896	cg05907046	cg14762973	cg14145801	cg16516691	cg24617723	cg15400839	cg13135031	cg14393114	cg18950539
NKAIN3	0.000451846	0.00838267	0.498493	0.774868	1.8188	18	cg11231949	cg16423028	cg22389279	cg15858239	cg08118241	cg01906015	cg02071162	cg01509237	cg09525112	cg24316515	cg01458228	cg08855288	cg06410746	cg21498772	cg17484036
RUNX2	0.00016762	0.00409611	0.518848	0.738975	1.81886	24	cg19109335	cg17064250	cg07069368	cg09541256	cg22008886	cg01946401	cg06759739	cg02867811	cg19164246
NAGS	0.000150192	0.00379255	0.518848	0.838344	1.81909	13	cg04032226	cg21515349	cg00462994	cg03384000	cg07739179	cg19579216	cg03902729	cg10172783	cg18960565	cg23739910
GCM2	6.43096e-05	0.00203939	0.538434	0.860767	1.8197	12	cg10074727	cg14919558	cg14250833	cg15244049	cg09829319	cg19951298	cg17991695	cg22851295
KIAA1239	3.4892e-05	0.00127129	0.557332	0.876551	1.81988	11	cg06805348	cg26541867	cg09295573	cg06651311	cg11557636	cg11416384	cg23189276	cg25205699	cg02564761	cg18431856	cg11856542
ADHFE1	2.96472e-05	0.00111598	0.57561	0.899276	1.82047	10	cg18065361	cg20912169	cg20295442	cg09383816	cg19283840	cg01588438	cg08090772
RRP15	6.03643e-05	0.00195374	0.557332	0.861485	1.82122	12	cg08160643	cg12102320	cg13195486	cg08866534
KLF11	0.000414961	0.00789991	0.498493	0.775922	1.82128	18	cg10387559	cg06741452	cg13731115	cg12005760	cg13498216	cg22541755	cg23458613	cg01354088	cg26276650	cg02983451
SLC27A6	0.000142328	0.00366007	0.518848	0.839413	1.82141	13	cg17391928	cg15899948	cg13985726	cg07421806	cg25555059	cg20801875	cg20417527	cg14441976	cg02841155	cg07103493	cg00076307
TWIST1	0.000372308	0.00733362	0.498493	0.722485	1.82144	27	cg02400740	cg06243400	cg20121142	cg24446548	cg04917226	cg01202666	cg14515453	cg12926104	cg09799658	cg10420952	cg27013696	cg26818735	cg22498251	cg00240432	cg11147786	cg17839237	cg10624122
PITX2	0.000222082	0.00503451	0.518848	0.694212	1.82156	34	cg01616926	cg20705938	cg10391633	cg08867413	cg26544378	cg17100098	cg23663774	cg18501555	cg09169953	cg17358883	cg13264311	cg06842954	cg19909239	cg14308375
TTBK1	2.72271e-05	0.00104214	0.57561	0.900475	1.8229	10	cg27363327	cg09940360	cg23442796	cg25965471	cg16620382	cg25521481
TLR3	5.00268e-06	0.000296266	0.610527	0.940909	1.82329	8	cg25367691	cg17671280	cg06498520	cg15851014	cg01036205	cg12697789
SEC62	2.64204e-05	0.00101769	0.57561	0.900767	1.82349	10	cg04561804	cg07957656	cg24939561	cg26677783	cg09436420	cg13888070
FUT9	0.000396519	0.00764487	0.498493	0.776876	1.82352	18	cg25114913	cg20902666	cg01758512	cg01837719	cg20790058	cg07002201	cg01489686	cg22782271	cg08681919	cg24840922
C3orf72	3.25265e-05	0.00119931	0.557332	0.878368	1.82366	11	cg15720669	cg25670330	cg17802942	cg04111064	cg19592439	cg05386493	cg06186698	cg01379240
DUOX2	0.000279446	0.00601255	0.498493	0.810157	1.82425	15	cg23899628	cg00465476	cg16778527	cg11562513	cg02550961	cg00877887	cg10778736	cg11708297	cg02454595	cg04001842	cg02337566	cg21267231	cg10042437
PRR18	0.000326712	0.00663682	0.498493	0.818404	1.82451	14	cg14366571	cg08173692	cg02151625	cg09893871	cg03945700	cg09046055	cg24078451	cg04329390	cg05089968	cg07322064
ANKRD34B	0.00027327	0.00590764	0.498493	0.810309	1.82459	15	cg21800232	cg02466321	cg00235933	cg03947688	cg03478969	cg14478163	cg26982447	cg14119280	cg14489425	cg20414996	cg04441562
HRASLS5	3.01609e-05	0.00112873	0.57561	0.879123	1.82522	11	cg23728669	cg00286984	cg03932723	cg13112361	cg02399524	cg09952395	cg00489394	cg22250498	cg01967055
CLDN9	0.000306402	0.0064018	0.498493	0.79275	1.82584	16	cg04715503	cg10492999	cg09674170	cg05485462	cg06117341	cg08199758	cg10282491	cg27583220	cg06489965	cg16837379	cg07744912	cg27009812
CAMK2B	0.000306402	0.0064018	0.498493	0.792843	1.82605	16	cg07748270	cg25333258	cg17400620	cg13534424	cg16073349	cg03013298	cg08908946	cg01044261	cg20561716
HPS4	0.00018841	0.00445445	0.518848	0.716204	1.82656	29	cg20882194	cg21431832	cg11205006	cg27087377	cg06849381	cg06359375	cg21711214	cg13345299	cg00378029	cg05877528	cg27251814	cg27468704	cg07924575	cg26625146	cg14520689
SLC19A3	0.000303323	0.00639758	0.498493	0.793064	1.82656	16	cg05844583	cg23122109	cg02562740	cg25713185	cg20440901	cg07417745	cg01142776	cg19850080	cg07365708	cg13466956
ZNF471	5.16846e-05	0.00173053	0.557332	0.864044	1.82663	12	cg00674365	cg12844912	cg14042851	cg14289985	cg11539780	cg19358877	cg19811761	cg14277392
CDK2AP1	0.000187933	0.00445445	0.518848	0.708891	1.82676	31	cg10502957	cg07729842	cg13127506	cg13421247	cg20749750	cg26804387	cg09354405	cg14948795	cg15284545	cg14900190	cg13552607	cg03171776	cg01701157	cg22350883	cg09154615	cg24580526	cg01660796	cg02749152	cg12890192
ODF3B	3.46341e-06	0.000220528	0.627257	0.942845	1.82704	8	cg26501714	cg05719032	cg16626435	cg19188021	cg26438682	cg11224765
MYADM	0.000134527	0.00352426	0.518848	0.669379	1.8271	44	cg03585419	cg23305567	cg05337743	cg25175639	cg06665109	cg09418984	cg13499300	cg05832051	cg06472476	cg21324854	cg19717326
FEZ1	0.000155754	0.00390588	0.518848	0.742478	1.82748	24	cg21193027	cg13287999	cg09314572	cg15184602	cg05390307	cg19433435	cg10261191	cg23366166	cg26827653	cg20015298	cg19575759	cg06309855	cg08221207	cg04396896	cg21565130	cg12339905	cg13229245	cg19286604
TCEA3	4.93174e-05	0.00168779	0.557332	0.864489	1.82757	12	cg18474038	cg09896346	cg06177627	cg24451422	cg12692722	cg26299174	cg17323828	cg07820742	cg06033387	cg07736389	cg12023170
TRNP1	0.000300243	0.00636041	0.498493	0.793581	1.82775	16	cg10489986	cg25100848	cg12396969	cg24251497	cg03400242	cg11152454	cg01391538
RASGRP2	0.00022027	0.00499966	0.518848	0.767855	1.82778	20	cg23057706	cg02959637	cg14528318	cg11334214	cg26584528	cg05375230	cg14170423	cg06001777	cg06409432	cg14570309	cg00179078	cg13550068	cg25836271
CLDN10	0.0001959	0.00456353	0.518848	0.722107	1.82817	28	cg16275739	cg09469554	cg10305311	cg25032595	cg16556145	cg04603730	cg16232183	cg06428163	cg24426691	cg24965791
PLEKHA1	0.000159975	0.00395178	0.518848	0.752771	1.8286	22	cg08564661	cg03205140	cg05617814	cg03334486	cg13488351
NHLRC1	0.000109302	0.00297935	0.538434	0.842813	1.82879	13	cg05849324	cg06497198	cg16879574	cg18068140	cg00772000	cg10291141	cg20697984	cg22736354
PPP1R3C	4.77393e-05	0.001644	0.557332	0.865108	1.82888	12	cg00197495	cg12486537	cg19902394	cg26448681	cg18644675	cg09775312	cg06051961	cg07640747	cg04839761	cg00830735	cg10974128
ZSCAN18	0.000187194	0.00444304	0.518848	0.722424	1.82897	28	cg22721334	cg25784220	cg06243556	cg21653184	cg10659886	cg18428688	cg15498379	cg07924874	cg07657064	cg04266915	cg14972743	cg23229395	cg07369950	cg06442489	cg18888520
DMC1	0.000304978	0.0064018	0.498493	0.820473	1.82913	14	cg19414598	cg01867433	cg09134752	cg20120491	cg04713951	cg16959972	cg02142098	cg10404749
LHX8	0.000149821	0.00378844	0.518848	0.743188	1.82923	24	cg15343302	cg01622379	cg25289697	cg26688527	cg09222749	cg01259156	cg10714415	cg08587354	cg01185626	cg05449257	cg22694818	cg09766820	cg20594809	cg17473600	cg10249828	cg01005080	cg23451528	cg21009965	cg10029842
PCSK1	0.000194489	0.00454499	0.518848	0.776228	1.82951	19	cg00637687	cg26904823	cg18840956	cg02115960	cg03763570	cg09786257	cg17803175	cg22873959	cg00959249	cg16949465	cg23187653	cg14339134	cg05844847	cg07145843	cg11348994
HOXD9	0.000291005	0.00621525	0.498493	0.794361	1.82955	16	cg04739647	cg22805974	cg22674699	cg05167251	cg02885007	cg14142007	cg09578028	cg22541735	cg14991487
MYO15B	9.29745e-06	0.000474823	0.593325	0.92917	1.83012	9	cg03744440	cg22287064	cg06390536	cg04738888	cg00204465
ANKRD56	4.3794e-05	0.00152825	0.557332	0.865712	1.83016	12	cg06046430	cg01258200	cg03477792	cg23891298	cg24423515	cg10057126	cg18351406	cg03297966
PDLIM2	0.000208117	0.00476946	0.518848	0.768908	1.83029	20	cg27649089	cg01677561	cg15323252	cg11801282	cg18552439	cg22973076	cg10433005	cg04569055	cg17665821	cg13179716	cg05698069	cg23872081	cg00482804
BRSK2	0.000205079	0.00473386	0.518848	0.768952	1.83039	20	cg19713911	cg11285322	cg26187247	cg08198884	cg18531659	cg24652273	cg09265914	cg12838605	cg14021073	cg08196319	cg01524212	cg01921513	cg19803839
FAM43B	0.000176589	0.00425804	0.518848	0.786761	1.8305	17	cg03754311	cg02582387	cg12768681	cg20404387	cg15142222	cg26557658	cg19507093	cg10778636	cg17543296	cg04309384	cg04850423	cg04241844	cg06393286	cg05771261
TMBIM1	0.000179326	0.00431831	0.518848	0.710449	1.83078	31	cg08189615	cg25903497	cg12804532	cg02383163	cg01329789	cg18357696	cg07439055	cg21055139	cg14849559	cg14276262	cg03149928	cg07475654	cg10975975	cg03132228	cg09396959	cg07382790	cg24533564
TRIM15	0.000174027	0.00420744	0.518848	0.717915	1.83092	29	cg25582220	cg02772121	cg12422154	cg20101433	cg06051311	cg05701418	cg00720829	cg21856784	cg27583815	cg02012483	cg05664039	cg02888490
GAL	0.000103012	0.00284196	0.538434	0.84388	1.83111	13	cg21075278	cg00226931	cg06269115	cg04739953	cg22370235	cg08785534	cg02340541	cg12603576
KAAG1	0.000103012	0.00284196	0.538434	0.843892	1.83113	13	cg03960072	cg14427736	cg14069965	cg10329683	cg05347898	cg04515001	cg08126211	cg16306115	cg19060994	cg21552319	cg07791578
RNF207	0.000292593	0.00622908	0.498493	0.821414	1.83122	14	cg16094412	cg17579113	cg17515966	cg12911256	cg10907062	cg09526205	cg08611163	cg24870568	cg11764177	cg03734402	cg19180828	cg03716999
WT1	0.000199003	0.00462078	0.518848	0.769396	1.83145	20	cg13450005	cg19570244	cg22975913	cg00142072	cg20134916	cg15518358	cg19074340	cg12600018	cg07193766	cg19126300	cg02475197	cg14657517	cg15107670	cg13663793	cg01952234	cg21548155
ANXA4	9.89348e-05	0.00278873	0.538434	0.74249	1.83188	25	cg09547034	cg05720666	cg08353937	cg19269713	cg11942603	cg19353425	cg05136786	cg08311172	cg17372745	cg21960922	cg03636174	cg11056435	cg13355704
FGF20	2.58241e-05	0.00100753	0.57561	0.882338	1.8319	11	cg02695780	cg23143189	cg17808882	cg06143905	cg11192975	cg27110277	cg11196848	cg01003803	cg24030449
HTR1B	0.000239305	0.00536474	0.518848	0.813781	1.83241	15	cg15368905	cg23424273	cg08614481	cg12215457	cg27307087	cg18151361	cg06324601	cg25763788	cg00183186	cg13077519	cg12103152	cg14661480
SLC16A9	0.000188363	0.00445445	0.518848	0.777487	1.83248	19	cg24969942	cg16430909	cg20156450	cg19275556	cg27346088	cg06373764	cg10845249	cg19880462
RPS6KL1	0.000307396	0.0064018	0.498493	0.780812	1.83275	18	cg26191576	cg02858826	cg19899223	cg11248671	cg26551843	cg06637938
CIDEA	0.000307396	0.0064018	0.498493	0.78085	1.83284	18	cg07204280	cg05700339	cg16727201	cg12395205	cg17991823	cg00851770	cg12072560	cg00590620	cg21376774
C1orf229	0.000170447	0.00414845	0.518848	0.787817	1.83295	17	cg18174258	cg23695504	cg11316386	cg00821073	cg25549141	cg03408556	cg10147027	cg11856822	cg24731625	cg17885487	cg15236082	cg12181101
IGFBP3	0.000169433	0.00412931	0.518848	0.706119	1.83338	32	cg24942272	cg14625938	cg07869380	cg06713098	cg05083496	cg10094651	cg04690927	cg23191657	cg16447589	cg08541297	cg09619271	cg23455440	cg21268650	cg24772240	cg08027385	cg04796162	cg07910986	cg03776080	cg20850023	cg10677697	cg22083798	cg08831744	cg22800581	cg22403266	cg23193639
SLC16A6	0.000195965	0.00456353	0.518848	0.770377	1.83378	20	cg07407787	cg02227503	cg17916916	cg00940786	cg04672538	cg23406407	cg10509187	cg11879514
PRDM16	0.000250973	0.00553084	0.498493	0.796302	1.83402	16	cg05288547	cg04241652	cg19478129	cg17173498	cg19356825	cg07348009	cg01908338	cg14428543	cg08528984	cg08541612
KDM2A	0.000192927	0.00452593	0.518848	0.770743	1.83465	20	cg05743713	cg05038268	cg06320126	cg21711868	cg09993857
MT1E	7.46846e-06	0.000399365	0.610527	0.931506	1.83472	9	cg02512505	cg00519002	cg05743734	cg15134649	cg06463589	cg00178359	cg20083730
C1orf113	9.04303e-05	0.00262219	0.538434	0.845549	1.83473	13	cg13446200	cg05966983	cg26893197	cg00573880	cg17960769	cg05063806	cg03506609
EXD2	0.00016089	0.00396565	0.518848	0.706736	1.83498	32	cg11909444	cg13375792	cg18318620	cg01508612	cg04683632	cg08281564	cg02120509	cg09153990	cg07932280	cg02543231	cg10120507	cg24265217
HAAO	1.83631e-05	0.000781874	0.57561	0.90647	1.83504	10	cg26907578	cg27299406	cg17246140	cg26360792	cg09480054	cg20289949	cg01561916	cg08421126	cg05986933
BLVRB	0.000250973	0.00553084	0.498493	0.796899	1.83539	16	cg19653594	cg00608548	cg17847861	cg14950834	cg02718654	cg15627410	cg10724442	cg07530681
TBX2	0.000295162	0.00626908	0.498493	0.781964	1.83546	18	cg19949441	cg01765249	cg26932779	cg05162750	cg09365557	cg19021197	cg12163132	cg22163056	cg04304770	cg13274713
GATM	0.000283305	0.00607401	0.498493	0.823407	1.83567	14	cg10088041	cg25908973	cg05896902	cg26796135	cg20381115	cg24328539	cg04025675	cg15744692	cg00645339	cg18435832
LOC285830	0.000280208	0.00602183	0.498493	0.823518	1.83591	14	cg12296326	cg17825311	cg00346247	cg24217789	cg24710480	cg22124493	cg24438313	cg05542661	cg13819127	cg23606396
NPB	1.81625e-05	0.000776969	0.57561	0.906916	1.83594	10	cg19125243	cg17445839	cg08983961	cg23186643	cg22700854	cg03160815	cg23448635	cg13655341	cg20081244
MMP23B	7.06202e-06	0.000382879	0.610527	0.932224	1.83613	9	cg06943420	cg11648594	cg08231710	cg24535439	cg00262621	cg05834878	cg26976576	cg05419999
EMID2	1.99103e-05	0.000828352	0.57561	0.884939	1.8373	11	cg27179533	cg23424003	cg27528510	cg14874750	cg18762727	cg13267931	cg25290307	cg07883117	cg17361163
TACSTD2	0.000241735	0.00540588	0.518848	0.797851	1.83759	16	cg13786801	cg00667789	cg05065507	cg17210938	cg00554413	cg13443627	cg10347335	cg19813884	cg27398499
ALOX12	0.00020534	0.00473386	0.518848	0.816194	1.83784	15	cg21237687	cg12262378	cg03407747	cg09737314	cg03762994	cg03404566	cg03760483
RASEF	1.67576e-05	0.000730625	0.57561	0.907909	1.83795	10	cg10319505	cg03031959	cg15053380	cg12969644	cg07924282	cg00884731	cg07271636
RFX6	8.2567e-05	0.00244886	0.538434	0.847127	1.83815	13	cg12892004	cg17991436	cg15717926	cg02816003	cg26249106	cg25423576	cg21466150	cg16540098	cg26890284	cg26416811	cg00037441
SLFN13	0.000157736	0.0039355	0.518848	0.780138	1.83872	19	cg22588307	cg26654790	cg10785284	cg21930351	cg00364956
DLK1	0.000174698	0.00421803	0.518848	0.772489	1.83881	20	cg06504820	cg16544010	cg27109672	cg17412258	cg18122767	cg07445547	cg18392604	cg09212014	cg21575295	cg23522522	cg16103098	cg14092276	cg02874376
ADM2	3.16042e-05	0.00117026	0.557332	0.870146	1.83953	12	cg02893180	cg12318501	cg06976202	cg06367659	cg26137971	cg02227453	cg14630839	cg08366534	cg18535387	cg18072871	cg19089314
DDX60L	0.000267634	0.0058065	0.498493	0.783724	1.83959	18	cg06654302	cg27470295	cg04337611	cg02942142	cg20979296	cg01840978	cg19210358	cg10209087	cg24843443	cg06207290	cg20031662	cg03364683	cg16549587
GXYLT1	1.89295e-05	0.000792991	0.57561	0.886258	1.84004	11	cg06375580	cg04785418	cg22968445	cg10694539	cg08682401	cg00106074
PPP2CA	0.000249247	0.00551284	0.498493	0.825557	1.84046	14	cg05863116	cg00557469	cg27543230	cg25512513	cg01774158
SLCO1A2	0.000249247	0.00551284	0.498493	0.825608	1.84057	14	cg09215104	cg10791971	cg12127290	cg22401524	cg11704114	cg02988391	cg15583072	cg04585475	cg01246649
HDAC11	6.17504e-05	0.00197656	0.538434	0.699351	1.8406	35	cg25150878	cg21655280	cg05987698	cg18521047	cg17576694	cg11432034	cg01409735	cg13706066	cg25127083	cg19779799	cg16254764	cg27025856	cg22319470	cg08051076	cg18039847
THBS2	0.000264575	0.00575388	0.498493	0.784157	1.84061	18	cg08470742	cg26280713	cg21652958	cg03535284	cg24407096	cg00500498	cg17508892	cg13922962	cg14670303	cg10746084	cg12193099
RNF208	1.45501e-05	0.000649963	0.593325	0.909252	1.84067	10	cg13825574	cg14199276	cg14404746	cg05433911	cg05727423
DDX25	3.0819e-05	0.00114585	0.557332	0.870833	1.84098	12	cg19792599	cg11413039	cg04609163	cg23727983	cg01736784	cg22097425
EDN3	7.39444e-05	0.00227092	0.538434	0.848464	1.84105	13	cg17146570	cg08318212	cg04048259	cg19194373	cg09005679	cg20671059	cg20910807	cg23710795	cg07341690	cg16205854	cg14013591	cg17952468
BST1	1.83411e-05	0.000781874	0.57561	0.886818	1.8412	11	cg00731785	cg13528854	cg17924813	cg02481294	cg08218101	cg21210090
HAND2	0.00014512	0.00368494	0.518848	0.727307	1.84134	28	cg22517735	cg15195321	cg05496192	cg20474850	cg10509254	cg07969748	cg08905895
PTGR1	1.43494e-05	0.000642577	0.593325	0.909623	1.84142	10	cg11660360	cg13831329	cg23964386	cg08876665	cg14561904	cg27106536
PPP1R14A	0.000243054	0.00542871	0.518848	0.826207	1.84191	14	cg13564825	cg07595291	cg20232102	cg22730305	cg16881183	cg14131526	cg10662093	cg15011260
MSRA	0.000326664	0.00663682	0.498493	0.734804	1.842	26	cg02192555	cg16150238	cg11824826	cg12988189	cg02208249	cg04582186	cg26880445	cg09538573	cg04409932	cg01535726
RHOBTB1	0.000153503	0.00386009	0.518848	0.71489	1.84222	31	cg20585645	cg17339484	cg11650479	cg15279476	cg19301658	cg08598296	cg23407265	cg24205914	cg04534504	cg08887961	cg24836845	cg09062323	cg24853299	cg13319286	cg14391029	cg08727535	cg04121624	cg27648946
YJEFN3	1.3948e-05	0.000629253	0.593325	0.910083	1.84235	10	cg15839431	cg06167563	cg10172584	cg22782873	cg12861170	cg13785249
CLDN7	0.000159507	0.00394557	0.518848	0.773978	1.84235	20	cg26248155	cg18612589	cg11941546	cg12805420	cg26610057	cg00072720	cg02445972	cg25718402	cg05102598	cg19970124	cg17265693	cg24601656
EPO	1.1495e-06	9.37176e-05	0.643552	0.950947	1.84274	8	cg20893717	cg10864074	cg01692340	cg13207797	cg17194182	cg25302030	cg17100761
NPAS2	5.06674e-05	0.0016996	0.557332	0.670985	1.84295	46	cg00581731	cg24438335	cg17440907	cg23335520	cg25153196	cg16157435	cg02365780	cg27273029	cg18428265	cg03909509	cg12737833	cg10165847	cg05267269
RASSF1	5.06674e-05	0.0016996	0.557332	0.671099	1.84326	46	cg27569446	cg13872831	cg25486143	cg21554552	cg25747192	cg12966367	cg08047457	cg23147362	cg04540383	cg06172942	cg20826201	cg00743929	cg09386807	cg14884256	cg27149285	cg06821120	cg26093954	cg22796393	cg07344955	cg05546296	cg02930432	cg06375085	cg15043975
TH2LCRR	1.23425e-05	0.000570698	0.593325	0.91074	1.84368	10	cg05970164	cg06943496	cg09208213	cg12174736	cg16238266	cg26513913
ZNF132	1.65756e-05	0.000724538	0.57561	0.888386	1.84445	11	cg00868383	cg03735888	cg12839275	cg07878486	cg24366702	cg19776201	cg11618529	cg16929496	cg13877915	cg00547077
PHOX2A	2.65005e-05	0.00101862	0.57561	0.872544	1.8446	12	cg04543008	cg13103303	cg01670677	cg08876932	cg11334771	cg24530250	cg19651694	cg18722841	cg05093169
C1orf101	4.17088e-06	0.000252769	0.610527	0.936543	1.84464	9	cg11145055	cg21496377	cg06376718	cg21916655	cg22712329	cg18299356	cg24304712	cg00667343
NXPH2	1.21418e-05	0.000568882	0.593325	0.911248	1.84471	10	cg14923640	cg00804628	cg20331795	cg00593536	cg18150439	cg15175143
DZIP1	6.69021e-05	0.00210256	0.538434	0.850308	1.84505	13	cg00756058	cg17922851	cg12328123	cg26886381	cg21627412	cg05505803	cg02788400
MGST2	2.61079e-05	0.00101266	0.57561	0.872936	1.84543	12	cg21604320	cg12229172	cg11748071	cg25613641	cg12078781	cg10724791	cg11124069	cg09698228
NAV1	0.000145054	0.00368494	0.518848	0.765913	1.84615	21	cg14377596	cg21552734	cg16023122	cg13877974	cg14168733	cg07139329	cg01828733	cg27441486	cg25167447	cg04919516
ZNF135	6.53372e-05	0.00206232	0.538434	0.850843	1.84622	13	cg02473540	cg09907936	cg05181865	cg08701621	cg06454760	cg16638540	cg22748799	cg18430128	cg19905369
PIP5KL1	0.000233989	0.00527539	0.518848	0.786572	1.84628	18	cg27218565	cg21158411	cg06765514	cg14146583	cg14507088	cg03510150	cg07134045	cg11447942	cg00657512	cg05873767	cg00133391	cg04959285
TMEM196	0.000142868	0.00366358	0.518848	0.793584	1.84637	17	cg04111071	cg19803052	cg25184481	cg09914956	cg23865775	cg08991339	cg21657955	cg23181844	cg27341472	cg06896909	cg11124364	cg11876022	cg10184740
LPAR1	0.000144361	0.0036811	0.518848	0.775679	1.8464	20	cg19930243	cg06148685	cg05148659	cg14102988	cg14563260	cg17163538	cg03317172	cg01854882	cg26360766
LIN28	0.000202804	0.00469704	0.518848	0.828232	1.84642	14	cg02388865	cg19706817	cg05768558	cg18634211	cg26616083	cg06368558	cg12221565	cg07095205	cg19924431	cg22029297	cg10769253	cg14011486	cg17499430	cg03226958
PROCA1	0.000142868	0.00366358	0.518848	0.793693	1.84662	17	cg14676825	cg02685896	cg06973320	cg03049691	cg09437201	cg07300597	cg13374595	cg10495754	cg24841318	cg19462352	cg18448746	cg18784401	cg22512527
PARP14	6.45547e-05	0.00204116	0.538434	0.851037	1.84664	13	cg16232327	cg23669186	cg03315247	cg19597529	cg13745852	cg16728309	cg11229284	cg26882438	cg00272009	cg22972380	cg07898018	cg00926285	cg19918429
PDZRN4	0.000133339	0.00351339	0.518848	0.783513	1.84668	19	cg16896079	cg11534391	cg03842440	cg15417244	cg22753416	cg17625751	cg14750066	cg20352371	cg02192815	cg20210051	cg21926708
FOXI2	2.53227e-05	0.000992225	0.57561	0.873582	1.84679	12	cg02523640	cg26115633	cg25539045	cg16642284	cg09614415	cg13929328	cg06213468	cg04617948	cg08829841	cg18047662
LRRTM1	0.00014134	0.0036398	0.518848	0.793907	1.84712	17	cg27629977	cg12945120	cg01536445	cg12078605	cg00549910	cg11231249	cg16882804	cg02856109	cg21621248	cg01955779	cg26355577	cg21248007	cg00465284	cg15478597	cg08154280
MME	0.000144361	0.0036811	0.518848	0.776092	1.84739	20	cg07327039	cg23209255	cg23273897	cg22955973	cg18793036	cg20105647	cg10094892	cg24033859	cg07159486	cg03740997	cg20216802
PSTPIP2	2.53227e-05	0.000992225	0.57561	0.874021	1.84772	12	cg20670302	cg17329670	cg11864882	cg24026435	cg14304186	cg21949781	cg03405114	cg26226511	cg00532474	cg20468868
INA	6.06423e-05	0.00195833	0.557332	0.851552	1.84775	13	cg21384402	cg24680586	cg17567560	cg04142605	cg06184240	cg23642747	cg18673954	cg00824018	cg15475851	cg23003534	cg07973728
CDH3	0.000138284	0.00359384	0.518848	0.794218	1.84785	17	cg21843128	cg16677923	cg08440490	cg02202600	cg01296763	cg23011424	cg21507238	cg17733331	cg00748373	cg19058575	cg06575065	cg04904099	cg05650674	cg27417609
TSGA14	1.05363e-05	0.000514949	0.593325	0.91294	1.84813	10	cg19037357	cg00523812	cg02487654	cg15691775	cg20912211	cg20126980	cg05751159	cg19915185	cg12837084	cg26147668
DNAJA4	0.000139103	0.00360261	0.518848	0.766893	1.84852	21	cg17246382	cg01786994	cg16358679	cg05392364	cg22935921	cg11019923	cg25025992	cg13747794
RUSC1	6.995e-05	0.00217024	0.538434	0.749312	1.84871	25	cg01032200	cg24544490	cg22877509	cg19516515	cg24006126	cg08574629	cg26876647	cg08170787	cg15676040	cg10057065	cg22234962
FAM69A	0.0001337	0.0035178	0.518848	0.794638	1.84882	17	cg12167803	cg20315607	cg00453232	cg26262605	cg05172999	cg18340013	cg02337549	cg13392052	cg22727960	cg15495124
PRDM5	1.42217e-05	0.000638433	0.593325	0.891395	1.8507	11	cg18181323	cg23387472	cg19294653	cg07070341	cg06329345	cg10416963	cg22135105	cg11171429	cg17730041
FOXRED2	0.000184227	0.00438981	0.518848	0.830231	1.85088	14	cg10790723	cg00933924	cg18304062	cg00605038	cg03992976	cg12278799	cg09686773	cg05305400	cg12962318
WNK2	8.73705e-06	0.000453852	0.593325	0.914655	1.85161	10	cg16174370	cg10281741	cg25636224	cg10272601	cg20616414	cg02430183	cg27363091	cg00743998	cg16158807
GABRG3	0.000123673	0.00333112	0.518848	0.822419	1.85186	15	cg03024760	cg08182446	cg11651237	cg02281208	cg02069715	cg21711132	cg08445263	cg20362634
NKX2-1	0.000106373	0.00290823	0.538434	0.762413	1.85203	22	cg18566688	cg10648415	cg14005139	cg01782227	cg14494468	cg05295557	cg13600489	cg25996119	cg12249575	cg20916066	cg09045100	cg11108269
BDNF	5.29697e-07	5.35952e-05	0.659444	0.627383	1.85207	92	cg18354203	cg25381667	cg02613510	cg05189570	cg02386994	cg14291693	cg05847680	cg27351358	cg06046431	cg25457956	cg01546433	cg01642653	cg14589148	cg22288103	cg12067298	cg22043168	cg05733135	cg10022526	cg15462887	cg26057780	cg25412831	cg16257091	cg08760147	cg11865360	cg21291635	cg15313332	cg18117895	cg17413943	cg22128379	cg11718030	cg03167496	cg25928860	cg10635145	cg08362738	cg25328597	cg03747251	cg15710245	cg26840770	cg04106006	cg18595174	cg04481212	cg10558494
PRKAR1B	3.89486e-05	0.00138848	0.557332	0.674527	1.85268	46	cg27331241	cg00356183	cg08558397	cg18601167	cg13895235	cg20381963	cg21556726	cg13577076	cg19157140	cg26767299	cg23605961
DSC3	5.28176e-05	0.00175875	0.557332	0.854282	1.85368	13	cg25789861	cg26861703	cg03017520	cg06263193	cg27648075	cg11832722	cg26497348	cg05987251	cg16492377	cg11722699
PRR15	0.000116892	0.00316724	0.538434	0.797045	1.85442	17	cg19942237	cg17444904	cg10580293	cg07075840	cg18570553	cg09282258	cg01755953	cg02200207	cg04619381	cg07319711	cg09635954	cg12658982	cg06458946
IRX2	0.000171842	0.00416796	0.518848	0.831892	1.85458	14	cg08204280	cg10237977	cg08235864	cg04992127	cg09524455	cg02135861	cg11445186	cg06260501	cg26504021	cg21093166	cg11793269	cg18371475
PHF19	0.000110837	0.00301664	0.538434	0.769623	1.8551	21	cg11431144	cg14218513	cg27082433	cg02913168	cg06125825	cg11054680	cg19994281	cg27070016	cg00424059
KCNA4	7.60182e-05	0.00231118	0.538434	0.753838	1.85544	24	cg15044957	cg08490115	cg15310492	cg27319123	cg05756220	cg15183083	cg22639011	cg10387551	cg17714025	cg12164612	cg20213416	cg22685409	cg04719819	cg14161359	cg12122597	cg03506489	cg13161658	cg02608452
LAMA4	1.12794e-05	0.000538241	0.593325	0.893964	1.85603	11	cg16267162	cg08897388	cg13938098	cg14289461	cg10910512	cg00491418	cg04555779	cg07628084
CNTN1	7.76058e-05	0.00234903	0.538434	0.69794	1.85614	37	cg02033213	cg26780102	cg27352992	cg17122419	cg25178439	cg09143195	cg11657203	cg00596508	cg14243778	cg02234487	cg11743675	cg26359940	cg06730161	cg08123341	cg26035970	cg04776357	cg24360230	cg27195326	cg11830800	cg18795786
DTX3	1.0887e-05	0.000523643	0.593325	0.894186	1.8565	11	cg15283373	cg19217692	cg11654179	cg06596054	cg17730484	cg14693883	cg20483656	cg17295489
RAB32	0.000104668	0.00287458	0.538434	0.797939	1.8565	17	cg26252281	cg23833452	cg03325733	cg22030890	cg20098887	cg14889768	cg15056556
CPM	0.000106373	0.00290823	0.538434	0.770523	1.85727	21	cg21548096	cg27076669	cg22179447	cg09105193	cg25778262	cg13222851	cg08748969	cg21422282	cg04941093	cg21211357	cg13534386	cg12098645
HSD17B12	0.000159457	0.00394557	0.518848	0.833159	1.85741	14	cg11980147	cg07940794	cg10157203	cg21212277	cg17585343	cg03606954	cg04406808	cg23575732	cg17725614	cg06112137	cg11422045
ZNF607	9.98142e-05	0.00280483	0.538434	0.788266	1.85788	19	cg25563044	cg02570223	cg06064345	cg16046616	cg14776763	cg02108919	cg23333513	cg16210156	cg06606003	cg10786744	cg06296514	cg18276465	cg08792885	cg21354800	cg08760643
CARD11	3.59268e-05	0.00129858	0.557332	0.671469	1.85799	47	cg26937500	cg16842053	cg03211192	cg04526498	cg26265629	cg06173509	cg03948067	cg18321354	cg00119896	cg16993754	cg16018773	cg19196826	cg11555074	cg20037968	cg05412410	cg15658543	cg14588855	cg27646609	cg03534655	cg22721547	cg02291032	cg06779606	cg20308351	cg19460453	cg10009968
SULT4A1	6.64019e-06	0.000364465	0.610527	0.917915	1.8582	10	cg15471953	cg21925310	cg10836392	cg24574675	cg06830006	cg05472874	cg03306221	cg27501458
FLJ33630	1.88498e-05	0.000791473	0.57561	0.87908	1.85842	12	cg24194410	cg21063030	cg23413193	cg14748160	cg16469258	cg25462716	cg13009662	cg22438603	cg02233558	cg16752652	cg17036654
HOXA11	0.000101941	0.00284196	0.538434	0.70829	1.8585	34	cg13352750	cg03785696	cg17466857	cg12997720	cg24988255	cg15623480	cg10767141	cg15916646	cg24446586	cg25901381	cg08479590	cg09495769	cg17950095	cg10657141	cg07116997	cg05977669	cg24932686	cg15760840	cg00608008
WDR35	4.89053e-05	0.00167764	0.557332	0.856626	1.85876	13	cg09303701	cg22939193	cg26906650	cg19990182	cg11263497	cg13314310	cg23059725	cg00129196
TRPC4	0.000112617	0.00306052	0.538434	0.781301	1.85978	20	cg19275632	cg01764020	cg02057391	cg15071251	cg15696906	cg03880161	cg21081971	cg23307680	cg13549719	cg02279138	cg17071063	cg25322962	cg21432954	cg00925688
FADD	0.000148659	0.00376955	0.518848	0.834433	1.86025	14	cg19679397	cg26004810	cg06106599	cg02307586	cg08632909	cg08244222
NTRK2	6.57294e-05	0.0020711	0.538434	0.756139	1.8611	24	cg13965062	cg18800854	cg20489898	cg09440862	cg03616755	cg10043652	cg01009697	cg04684218	cg10652491	cg04671253	cg08470639	cg15340382	cg23166374	cg03628748	cg01292475	cg01786630	cg00630322	cg27267507	cg06880832
C9orf170	1.52182e-06	0.000114806	0.643552	0.945483	1.86225	9	cg25591720	cg14375531	cg14558431	cg17475817	cg05456283
EIF4G1	3.6765e-05	0.00132361	0.557332	0.707702	1.86258	35	cg24252966	cg04509882	cg02795603	cg25615963	cg10776533	cg09210278	cg15642312	cg24798898	cg10691848	cg12369869	cg18823880	cg09751812	cg20467582	cg08681689	cg23024952	cg19946376	cg23504634
ARMC3	9.55004e-05	0.00270873	0.538434	0.800868	1.86332	17	cg06560760	cg08839858	cg19523082	cg06976947	cg11710969	cg15193782	cg10481722	cg11673092
ZNF177	9.39724e-05	0.00269057	0.538434	0.801308	1.86434	17	cg13703871	cg17283453	cg09643544	cg05250458	cg12089570	cg24189904	cg05928342
MAST4	3.96294e-05	0.00140449	0.557332	0.694125	1.86436	40	cg24464915	cg20986626	cg06040990	cg08274405	cg06123376	cg14105271	cg02876332	cg14455887	cg10012517	cg12264517	cg00480850	cg10629165	cg12145624	cg10665379	cg02625902	cg20396510	cg17760391	cg13695535	cg07034329	cg09728102
SLC30A10	9.39724e-05	0.00269057	0.538434	0.80138	1.86451	17	cg25317664	cg23815582	cg17721710	cg25638859	cg25841634	cg14235398	cg10325600	cg24396691	cg12355180	cg24933645	cg14848594	cg26685195
CADPS	9.44839e-05	0.00270096	0.538434	0.828161	1.86479	15	cg22930588	cg17110239	cg25947544	cg13491481	cg21458907	cg15957055	cg11905007	cg21534264	cg03207054	cg02719752
GLS2	0.000130173	0.00346005	0.518848	0.836495	1.86485	14	cg02009256	cg14477123	cg24678505	cg12191293	cg20877313	cg14679587	cg04830098	cg08809418	cg18250344	cg00377653
TMCO4	8.00042e-05	0.00240026	0.538434	0.791384	1.86523	19	cg01077102	cg12271781	cg06362348	cg09133562	cg19976467	cg26886978	cg20733068	cg21615127
ADPRH	0.000129466	0.00344631	0.518848	0.810106	1.86581	16	cg23345097	cg19932227	cg11593482	cg16016176	cg17283447	cg14399078	cg05961212	cg02571907	cg18027174	cg15564579
FAM19A2	4.94708e-05	0.00168779	0.557332	0.683994	1.866	43	cg08671362	cg07377882	cg00089798	cg20010506	cg12243597	cg03001945	cg20007569	cg24480012	cg01409597	cg25313447	cg12024564	cg07000713	cg20041366	cg18823249	cg24001142	cg04668950	cg10498365	cg06381693	cg15736338	cg13215110	cg20019551	cg11987700
NMBR	3.56226e-05	0.00129225	0.557332	0.860415	1.86698	13	cg13202845	cg26365690	cg17345081	cg24924958	cg08109815	cg18425786	cg17256157	cg19233753	cg21882392	cg01818795
ZMYND15	1.29898e-05	0.000591899	0.593325	0.883218	1.86716	12	cg06732496	cg00722636	cg22305258	cg12639169	cg08313880	cg19841506	cg22215737	cg17566163	cg19478743
GNPDA1	3.52333e-05	0.00128115	0.557332	0.860508	1.86719	13	cg07296147	cg05560697	cg19704039	cg14736193	cg07279858	cg06866033	cg15201400	cg10927534	cg22463008
PTPN5	8.40577e-05	0.00248093	0.538434	0.77469	1.86731	21	cg06873166	cg03183598	cg16426537	cg20944701	cg05063537	cg09116560	cg01689532	cg17233601	cg17250701	cg07217924	cg25339841
HIST1H1B	7.07592e-06	0.000382879	0.610527	0.899399	1.86732	11	cg00700007	cg11206041	cg23460835	cg14334286	cg07138603	cg18798248	cg04676561
HTR6	0.000127092	0.00339802	0.518848	0.837782	1.86771	14	cg03321592	cg27549720	cg11247289	cg10741760	cg04607131	cg01468656	cg18023598	cg22614355	cg00365524	cg13245440	cg22059812
CPXM1	0.000124011	0.00333527	0.518848	0.838236	1.86873	14	cg07113642	cg21459340	cg23448584	cg06327407	cg16498409	cg11445123	cg15547669	cg22304612	cg04588840	cg12110677
GPR75	8.52661e-05	0.00250036	0.538434	0.830077	1.8691	15	cg05414908	cg19878627	cg19961545	cg12451530	cg00701946	cg13356253	cg08611810	cg19664945	cg01876338	cg19592277
IAH1	0.000116308	0.00315612	0.538434	0.838752	1.86988	14	cg05986044	cg27494615	cg17568255	cg20556744	cg08047252	cg04210100	cg01417553	cg12285409	cg01808072	cg25230743	cg21471272
RALYL	0.000188885	0.00445989	0.518848	0.74644	1.87116	26	cg22403811	cg17822502	cg04842146	cg11089595	cg23649708	cg23458558	cg08327106	cg17233763	cg16591970	cg00034076	cg25757598	cg16769791	cg06955749	cg18016194	cg19688250	cg21671806	cg21163701
ACTA1	0.000133159	0.00351339	0.518848	0.797223	1.87128	18	cg16940506	cg26163852	cg00061145	cg05347845	cg14852384	cg13547644	cg09926178	cg12918963	cg23597629	cg11689813	cg02767613	cg00064261	cg08652487	cg04030615
OSMR	3.01722e-05	0.00112873	0.57561	0.862395	1.87128	13	cg03138091	cg05485663	cg05955210	cg26475085	cg22473846	cg19758087	cg17528648	cg15599832	cg23516451
PCBP1	9.2966e-05	0.00267863	0.538434	0.786157	1.87134	20	cg09175843	cg26487157	cg12891177	cg20684112	cg08479476	cg03803211	cg26125384
NLRP14	4.95726e-05	0.00168779	0.557332	0.760317	1.87139	24	cg09371047	cg04997812	cg07655598	cg13203634	cg04346415	cg12985581	cg15125684	cg05883874	cg14948785	cg17228942	cg11679142	cg21873011	cg22235417	cg00355992	cg22867063	cg08757348	cg08558873	cg12471986	cg20883730
BSG	4.95726e-05	0.00168779	0.557332	0.760441	1.87169	24	cg17522907	cg25660646	cg05622915	cg02129274	cg01532103	cg27641720	cg17382033	cg18341969	cg09629510	cg15456960	cg07513435
UCP1	6.19755e-06	0.000351758	0.610527	0.90171	1.87212	11	cg22274395	cg16512615	cg25797055	cg19346645	cg25599538	cg25793521	cg21325154	cg02759110	cg14223995
GPD2	6.15938e-05	0.00197502	0.538434	0.734071	1.87213	29	cg01241758	cg09095033	cg14153876	cg21532323	cg09770905	cg13180038	cg23521589	cg14750332	cg26686439	cg20390242	cg15736127	cg04915300	cg14754555
ZFP36L1	6.92098e-05	0.00215463	0.538434	0.776902	1.87264	21	cg23247475	cg16751098	cg10780191	cg22699193	cg12616615	cg15112362	cg03579487	cg10928075	cg16978432
PMP22	7.01394e-05	0.00217241	0.538434	0.721259	1.87269	32	cg09130288	cg10695356	cg06960881	cg08815822	cg21969477	cg27298243	cg27550100	cg01620570	cg23012159	cg03011617	cg14912728	cg14314071	cg22229594	cg24997298	cg26388450	cg17171801	cg19175649	cg08731623
TMEM91	2.94333e-05	0.00111253	0.57561	0.687649	1.87276	42	cg16150105	cg01190023	cg08136809	cg09822745	cg25008217	cg07663732	cg12946214	cg17831002	cg08676425	cg12037898	cg19497572	cg02625590	cg13973063	cg04530860
DPP6	0.000183028	0.00436697	0.518848	0.747125	1.87288	26	cg21048052	cg19274890	cg00064733	cg10605996	cg21389309	cg24011260	cg22620221	cg05149128	cg19161124	cg07590961	cg08963505	cg13995297	cg00017489	cg10552126	cg13544851	cg09215287	cg05640128	cg12273165
TMEM42	6.00235e-06	0.000344255	0.610527	0.902493	1.87374	11	cg25189074	cg24100506	cg13740840	cg23569156	cg24674304	cg08430604	cg10911865	cg16615211	cg17410922	cg26889990	cg07542475
ALDH1A2	5.80335e-05	0.00190109	0.557332	0.734717	1.87377	29	cg13328142	cg07721203	cg00173623	cg14805347	cg26538160	cg04978384	cg09162949	cg10490877	cg02888131	cg24915632	cg19890277	cg00930873	cg13198321
SGIP1	5.64855e-05	0.00186382	0.557332	0.795176	1.87417	19	cg13052034	cg19899563	cg17162576	cg03685124	cg25976504	cg17692242	cg00920348	cg14610403	cg16001682
SALL3	0.000103985	0.00286013	0.538434	0.840873	1.8746	14	cg26958783	cg21779611	cg13247541	cg05884032	cg16580499	cg16433156	cg14007067	cg06954658	cg05080154	cg21887618	cg13794993	cg13634602
PCDH20	9.57596e-05	0.00271185	0.538434	0.8143	1.87547	16	cg17903776	cg05034702	cg00245538	cg15839219	cg01273351	cg15182360	cg18671854	cg02246190	cg12721730
NTN4	2.43325e-05	0.000963811	0.57561	0.864687	1.87625	13	cg15367106	cg02897450	cg18959829	cg04738301	cg23193116	cg12785090	cg15104700	cg11468684	cg22828900	cg07461318	cg24790471	cg03100449
LOC389333	9.16607e-05	0.00264521	0.538434	0.841741	1.87654	14	cg09156097	cg01054755	cg24761867	cg05449136	cg08720517	cg05137680	cg08220120	cg09225449	cg15911153
ZNF433	7.48841e-05	0.00228434	0.538434	0.80669	1.87686	17	cg14665716	cg01404518	cg18566819	cg20744304	cg16306498	cg03303652	cg00779243	cg15079762	cg12868305	cg09908601	cg15787284	cg18791365	cg03293697	cg22690006	cg21028023
STK33	2.36199e-05	0.000944654	0.57561	0.713314	1.87735	35	cg23753247	cg02811074	cg08788717	cg26826329	cg26668837	cg00393798	cg15247111	cg00450824	cg20771178	cg23764900	cg02541031	cg17679104	cg07326904	cg03405315	cg12675870	cg21045608	cg12050518	cg02353703	cg07866516	cg03169390
PLA2G7	9.49585e-05	0.0027085	0.538434	0.765812	1.87737	23	cg27087057	cg08383338	cg26705953	cg04851935	cg18630040	cg23277376	cg26780998	cg05947443	cg17211404	cg18491375	cg03700944	cg19702271	cg04454506	cg21269330
NMU	7.41238e-05	0.00227259	0.538434	0.807395	1.8785	17	cg27191517	cg23840223	cg04523524	cg04427852	cg18345806	cg07354556	cg16620719	cg00886554	cg01635878	cg07318417	cg26536813
AQP11	7.33636e-05	0.00225689	0.538434	0.807844	1.87955	17	cg12586386	cg06022507	cg04518186	cg18349420	cg06061081	cg05800289	cg16768953	cg15441833	cg24715106	cg21926750	cg20165111
ZEB1	4.71733e-05	0.00163675	0.557332	0.716518	1.88009	34	cg14631462	cg12758636	cg00440043	cg14276323	cg20196129	cg01262246	cg02156314	cg03976379	cg20499861	cg16991534	cg06637963	cg24149151	cg14784699	cg11799172	cg04667277	cg14582298	cg18798264	cg04430381	cg23232615	cg01387945	cg23712359	cg07095783
C1orf194	8.11516e-06	0.0004289	0.593325	0.889598	1.88065	12	cg13932362	cg16763708	cg27430662	cg23599104	cg04994773	cg16797831	cg07078644	cg06059849	cg00009167	cg10908973	cg09820792	cg26045220
FABP3	2.04394e-05	0.000846489	0.57561	0.866851	1.88095	13	cg18368411	cg07345934	cg20318096	cg15833534	cg19316148	cg14407437	cg07110043	cg03484533	cg05226707	cg24539573	cg01414687	cg08877374
CRIP1	2.04394e-05	0.000846489	0.57561	0.866886	1.88103	13	cg22861279	cg23703963	cg04411625	cg26110883	cg19728741	cg13641815	cg12974120	cg07065217
ASCL1	0.000102723	0.00284196	0.538434	0.8015	1.88132	18	cg27420520	cg22154024	cg16921310	cg16712637	cg22356339	cg25734490	cg03700449	cg12431123	cg17015844	cg10700564	cg20053158	cg26866482	cg02246645	cg08927739	cg25013591	cg14794428	cg27569040
ADRA1A	0.000102723	0.00284196	0.538434	0.801593	1.88153	18	cg22295787	cg22461835	cg26730369	cg00460235
ZFP42	7.03226e-05	0.00217438	0.538434	0.80894	1.8821	17	cg24896649	cg14817655	cg00663077	cg17214381	cg22283925	cg11638298	cg09357276	cg14189571	cg24519147	cg12704432
STAT4	6.88022e-05	0.00214925	0.538434	0.80907	1.8824	17	cg03265267	cg21100532	cg20195812	cg23791611	cg16473511	cg01453441	cg17287767	cg23609905	cg18155840
CH25H	0.000102723	0.00284196	0.538434	0.802189	1.88293	18	cg27018185	cg23967742	cg16672925	cg00239870	cg23410627	cg02022481	cg10155681	cg17984375	cg11662264	cg10092652	cg18762485	cg12547474	cg24919790	cg08436313	cg24568842
ARAP3	7.33766e-06	0.000394693	0.610527	0.890682	1.88294	12	cg00992297	cg11893951	cg15043642	cg24638203	cg16382322	cg04477203
SLC43A3	6.07685e-05	0.00195892	0.557332	0.836285	1.88308	15	cg19167683	cg10579279	cg20284699	cg00522883	cg14120147	cg15349294	cg19160346
LRRC56	0.000101201	0.00283942	0.538434	0.802333	1.88327	18	cg11647421	cg05798318	cg21784768	cg07554011	cg06921282	cg01325426	cg22174486	cg27158867	cg25016127	cg19737664	cg07354728	cg10072309	cg06862167
C1orf51	4.15184e-06	0.000252457	0.610527	0.907228	1.88357	11	cg21831898	cg10055771	cg07702853	cg09563216	cg06982544	cg00764612	cg07916884	cg03960066	cg21715963	cg01464052	cg15642292
C15orf40	1.86923e-05	0.000786676	0.57561	0.868275	1.88404	13	cg00040945	cg13175480	cg07523536	cg21820923	cg01744160	cg16931657	cg00202460	cg24717799	cg24306335
TRABD	7.87644e-05	0.00236939	0.538434	0.768802	1.8847	23	cg05297854	cg11213574	cg25732668	cg19214594	cg17639623	cg05355311	cg04254752	cg12097313	cg09026568	cg16294310
THBS3	5.042e-05	0.00169757	0.557332	0.799771	1.885	19	cg04357256	cg23302438	cg11778548	cg24155444	cg27613645	cg02516288	cg11211259	cg24237600	cg26860337	cg11995261	cg20860396
COL4A4	5.042e-05	0.00169757	0.557332	0.799804	1.88508	19	cg22994281	cg13951042	cg00835345	cg04324308	cg00230967	cg10563352	cg06002370	cg26685735	cg01297370	cg11162396	cg08280392	cg19865525	cg16640096	cg22388982
HIST1H3C	2.86575e-07	3.43928e-05	0.674963	0.957322	1.88556	9	cg13459798	cg07636178	cg17432453	cg25438963	cg02221866	cg15387132	cg26042169	cg21250296	cg26426142
PARP9	2.63326e-05	0.00101646	0.57561	0.764419	1.88598	25	cg12101558	cg04154825	cg17804387	cg19270099	cg10668555	cg07377586	cg09407339	cg01678062	cg21464278	cg18332752	cg04741636	cg27291138	cg07916070	cg18715297
MOV10L1	7.76507e-05	0.00234903	0.538434	0.748197	1.88627	27	cg12881363	cg24864161	cg05064106	cg10828284	cg06898214	cg18638931	cg06462666	cg17050616	cg19213744	cg05979996	cg00592593	cg07331098	cg14414122	cg09315630
COL9A3	3.0491e-05	0.00113598	0.57561	0.709274	1.88628	37	cg18839746	cg24242082	cg02557432	cg20829404	cg21686379	cg11698944	cg13900920	cg18014624	cg18291290	cg16132351	cg07845648	cg03835983	cg16570019	cg16653692	cg15266508	cg27206421	cg20331689	cg11296498	cg06033659	cg16847645
PCDHGA2	6.196e-05	0.00197978	0.538434	0.810738	1.88628	17	cg22056094	cg14505360	cg11011625	cg14306145	cg03617826	cg23074932	cg18878616	cg19689427	cg20717585	cg10933186	cg09240286	cg22324795	cg04830357
PTPMT1	1.71427e-05	0.000742073	0.57561	0.869367	1.88641	13	cg24659093	cg04890870	cg25134909	cg25873214	cg26054336	cg25444486	cg04476168	cg00113051	cg16006969
PRELID2	8.04384e-05	0.0024014	0.538434	0.819187	1.88673	16	cg02750935	cg09886179	cg23464032	cg17824391	cg07391436	cg19565594	cg20858173	cg14824848	cg07185596	cg04233747	cg23964014
ZNF829	5.46535e-05	0.00180665	0.557332	0.83795	1.88683	15	cg03060201	cg21761844	cg26612849	cg20154403	cg03584288	cg15322783	cg02459604	cg03443751	cg24052101	cg21117780	cg15760642	cg21292152
CHAD	8.04384e-05	0.0024014	0.538434	0.819293	1.88697	16	cg10421979	cg25792518	cg19961043	cg21170629	cg13764778	cg19046826	cg05180443	cg06958829	cg06818777	cg17890928	cg15880760	cg15506894
TRAPPC9	8.04384e-05	0.0024014	0.538434	0.819427	1.88728	16	cg09953959	cg10722846	cg05820312	cg21093033	cg21842821	cg24617008	cg19477411	cg06858185	cg24521757	cg14707948
CNNM4	4.73873e-05	0.00163793	0.557332	0.800747	1.8873	19	cg21238414	cg10189095	cg23689052	cg00099835	cg11158729	cg27361397	cg15241758	cg00711916
ZNF214	4.77439e-05	0.001644	0.557332	0.783482	1.8885	21	cg09371047	cg04997812	cg07655598	cg13203634	cg04346415	cg12985581	cg15125684	cg05883874	cg14948785	cg17228942	cg11679142	cg21873011	cg22235417	cg00355992	cg22867063	cg08757348	cg08558873	cg12471986
TRAM1L1	6.40001e-05	0.00203424	0.538434	0.847585	1.88957	14	cg21599230	cg11163975	cg07837556	cg01904183	cg05807991	cg24183909	cg10277927	cg19868031	cg07038423	cg08145625
AHCY	2.41229e-05	0.000957596	0.57561	0.766002	1.88989	25	cg12002708	cg23636941	cg09250727	cg05786521	cg02138331	cg21243348	cg10099364	cg03876823	cg25813109	cg05668121
RASGRF2	6.26862e-06	0.000351758	0.610527	0.894131	1.89024	12	cg12631351	cg24718971	cg14247643	cg24501565	cg15646817	cg02625102	cg08757742	cg09952204	cg06829830
GLIPR1L2	2.84075e-06	0.00018781	0.627257	0.910491	1.89035	11	cg02415057	cg02071292	cg12351126	cg00108944	cg14292619	cg07311024	cg20291222	cg23588049
CD96	6.26862e-06	0.000351758	0.610527	0.894205	1.89039	12	cg04039397	cg09459339	cg16070135	cg14204731	cg24214168	cg07872987	cg05655806
SPINT2	6.26862e-06	0.000351758	0.610527	0.89423	1.89044	12	cg19337852	cg20961591	cg15375239	cg19767215	cg16655905	cg18354742	cg27176870	cg10154122	cg22522066
CBLN1	1.40435e-05	0.00063199	0.593325	0.871803	1.8917	13	cg17650607	cg09792926	cg18105227	cg08464190	cg00637230	cg00049033	cg17251658	cg14693555	cg07571509	cg22598872	cg03389653	cg16573782	cg22570122
DHX58	5.58832e-06	0.000324604	0.610527	0.89539	1.8929	12	cg27249422	cg01398856	cg01355282	cg10708793	cg07058109	cg21043572	cg16762195
NEUROG1	0.000105634	0.00289674	0.538434	0.755192	1.8931	26	cg11144641	cg02604503	cg24899138	cg14747563	cg04897683	cg17830308	cg13336665	cg11260904	cg08451582	cg25640822	cg08587845	cg11248413	cg18362330	cg11946503	cg08285915	cg22630755	cg14958635	cg04620091	cg19951663	cg07035503	cg00513205	cg04469059	cg22734397
CHGA	5.94014e-05	0.00193198	0.557332	0.849404	1.89362	14	cg16086620	cg04453367	cg05700406	cg21620282	cg15480367	cg02327501	cg13332653	cg02706439	cg01901466	cg16290737	cg00813752
HSBP1L1	5.39395e-06	0.000316346	0.610527	0.895859	1.89389	12	cg20034215	cg05332077	cg20089538	cg10379447	cg18385254	cg11687085
CTXN2	4.47504e-05	0.00155864	0.557332	0.796393	1.89571	20	cg11300596	cg00508024	cg09141216	cg11439821	cg12556555	cg20561183	cg03612569	cg06714776	cg23705224	cg25445017	cg24495234	cg14798706	cg22002061
DIO3	2.14343e-05	0.000881668	0.57561	0.741231	1.89603	30	cg03721993	cg21174533	cg10590512	cg16781205	cg13126530	cg02609127	cg22325330	cg01693026	cg18301891	cg08667244	cg07193553	cg01044961	cg04623955	cg05176667	cg01085461	cg04818710	cg23354716
PTGDR	4.08948e-05	0.00143975	0.557332	0.843042	1.8983	15	cg24089118	cg24989962	cg05302386	cg18242103	cg02191312	cg17929687	cg09516965	cg19716643	cg03316250
TTC22	1.13317e-05	0.000539322	0.593325	0.875383	1.89946	13	cg24685134	cg07976644	cg02437068	cg22130834	cg04871778	cg24697184	cg26447320	cg20569588	cg02935904	cg19808825	cg26413174	cg11247674
SH2D4A	5.18664e-05	0.00173343	0.557332	0.809499	1.90009	18	cg15568223	cg14328664	cg26815132	cg21401143	cg12794421	cg09537031	cg21451378	cg22853797	cg19263094
TTC12	3.93661e-05	0.00140062	0.557332	0.844271	1.90106	15	cg12177743	cg27052403	cg06008480	cg27068490	cg09203526	cg10353539	cg21127537	cg13356117	cg24346172	cg23461714	cg20173059	cg14892281
EPHA1	3.5541e-06	0.000225085	0.627257	0.899287	1.90114	12	cg02376703	cg09642951	cg03002479	cg06161630	cg02224845	cg01485010	cg27426220	cg26960083	cg18997129
GCHFR	4.56328e-08	8.99064e-06	0.719513	0.966091	1.90284	9	cg12726807	cg00022492	cg23424268	cg05080764	cg16433833	cg21474955	cg09264112	cg21573538	cg12034791
ABHD8	1.03632e-05	0.000509224	0.593325	0.877163	1.90333	13	cg06952291	cg15066100	cg11906827	cg25412575	cg08145177	cg22734480	cg04576684	cg27152443	cg01445659
DUOXA2	3.99133e-05	0.0014118	0.557332	0.81821	1.90367	17	cg23899628	cg00465476	cg16778527	cg11562513	cg02550961	cg13151057	cg00877887	cg10778736	cg11708297	cg02454595	cg04222582	cg07821960	cg04001842	cg02337566	cg21267231	cg10042437
CPT1C	1.01695e-05	0.00050244	0.593325	0.877925	1.90498	13	cg19471591	cg15054586	cg17968523	cg21604803	cg19875973	cg25054666	cg20727114	cg19538614	cg25232942	cg05001580	cg14440600	cg14480394	cg21723184
SSH3	9.97578e-06	0.000496903	0.593325	0.878037	1.90522	13	cg08662757	cg19176391	cg25753024	cg05289892	cg25915131	cg12835949	cg01376079	cg19192120	cg16802508	cg26991761	cg20705781	cg16449084
MFSD2B	3.0222e-06	0.000196742	0.627257	0.901413	1.90563	12	cg02687055	cg23220551	cg19805311	cg13259296	cg09154978	cg09066338	cg08134053	cg19572014
KLHDC9	9.97578e-06	0.000496903	0.593325	0.878261	1.90571	13	cg23651323	cg25320115	cg09306340	cg21437481	cg25889770	cg08785274	cg17150246	cg17876200	cg06649737	cg20747741
GOLGA4	9.78208e-06	0.000492654	0.593325	0.878329	1.90586	13	cg17631042	cg09456388	cg01017774	cg13447408	cg04961265	cg07590912	cg10666906	cg24861683	cg03618886	cg15065896	cg02728002	cg00554633	cg20227213
PDGFRA	3.37486e-05	0.00123306	0.557332	0.73969	1.90613	31	cg03966785	cg26504237	cg23550826	cg22736323	cg10492953	cg14872260	cg03792767	cg14777772	cg02170478	cg02722188	cg27597926	cg16718445	cg08038052	cg02759489	cg16012041	cg13002939	cg11351886	cg09112514
TGFB1I1	2.08084e-05	0.000859813	0.57561	0.784746	1.90628	22	cg24318012	cg00643111	cg19609456	cg09983897	cg02417684	cg01775612	cg06214241	cg10995380	cg12754457	cg10206344	cg23856437	cg08619455	cg23910243	cg26040133
GPR150	9.58933e-06	0.000484876	0.593325	0.878807	1.90689	13	cg25583491	cg22951509	cg12864597	cg14615784	cg22730464	cg04597449	cg26224060	cg11981007	cg11853628	cg06974515	cg16631618	cg06166809
GPX7	1.09991e-06	9.04862e-05	0.643552	0.918503	1.90698	11	cg11953272	cg06612871	cg16557944	cg19833985	cg20950465	cg22129364	cg03452047	cg26251270	cg18087326
ABLIM3	2.1376e-05	0.000881263	0.57561	0.775064	1.90768	24	cg16597425	cg03997398	cg23305768	cg04669407	cg07372023	cg06735175	cg04946818	cg23229984	cg05026186	cg05352635	cg11657970	cg05459971	cg11438560	cg23084385	cg06967753	cg07599952
PRRG4	2.82878e-06	0.000187701	0.627257	0.902886	1.90874	12	cg13770088	cg09919787	cg14700820	cg23846459	cg06972381	cg03081205	cg01978549	cg12956209	cg14609458	cg19005368	cg13265437
TRANK1	9.5566e-07	8.27374e-05	0.643552	0.919753	1.90958	11	cg12624667	cg00325599	cg07696485	cg01756288	cg03450370	cg01349853	cg11870261
CEMP1	3.33682e-05	0.00122312	0.557332	0.856633	1.90974	14	cg25656521	cg03403265	cg08890837	cg20077621	cg00705851	cg09466067	cg01672455
LXN	8.72196e-06	0.000453852	0.593325	0.880124	1.90975	13	cg08538682	cg07654934	cg25727025	cg12896421	cg27533704	cg25996042	cg04911005	cg22210627	cg17481912
RIBC2	3.09956e-05	0.00115006	0.557332	0.848153	1.90981	15	cg03780455	cg20078119	cg05072848	cg07636688	cg22884516	cg08066140	cg23503501	cg18180155	cg27634071	cg07869795
CDX2	4.61199e-05	0.00160326	0.557332	0.829263	1.90993	16	cg05043908	cg07984133	cg07213036	cg18049776	cg07311313	cg16201038	cg01499197	cg02055963	cg06303875	cg27001271	cg09710091	cg00130039
PRDM1	6.34314e-05	0.0020197	0.538434	0.7626	1.91167	26	cg19577529	cg24040346	cg00555933	cg08204053	cg25608130	cg19464016	cg11072009	cg22186515	cg10573915	cg10359480	cg02667677	cg08742502	cg07331652	cg24793124	cg24874254	cg14359052	cg04390928	cg12589564
CA10	2.48432e-05	0.000981902	0.57561	0.755386	1.91242	28	cg02688304	cg12953985	cg20405017	cg22702328	cg21385821	cg25978955	cg09977449	cg25039722	cg20552747	cg15775313	cg08034077	cg14073722	cg18862850	cg13125157	cg14056110	cg14424450	cg14054928	cg22855255	cg22580900	cg14231749	cg08605326	cg24341611	cg02098495
PROM1	2.73876e-05	0.00104608	0.57561	0.742159	1.91249	31	cg12839172	cg14736058	cg18177979	cg13164157	cg04203238	cg13709870	cg03101849	cg19162333	cg10630155	cg07817686	cg18802202	cg26260038
C6orf141	2.68372e-06	0.000182062	0.627257	0.904773	1.91273	12	cg14722140	cg05823493	cg19575351	cg16540129	cg25551651	cg26081162	cg27148952	cg05829479	cg26371771	cg01035198
FAM174A	2.79531e-05	0.00106544	0.57561	0.849614	1.9131	15	cg03975104	cg17025142	cg21759811	cg13883256	cg05958659	cg02261806	cg01236506	cg08673864	cg02833657	cg25774020	cg01306080	cg17931975	cg21509130
ZNF382	4.35835e-05	0.00152383	0.557332	0.780506	1.91339	23	cg26141862	cg25397945	cg04332534	cg07350105	cg05020604	cg02157552	cg02587316	cg04664167	cg21481637	cg03427571	cg22517995	cg24871714	cg09430118	cg19227047	cg06577293	cg08045902
RHCG	2.95547e-05	0.0011148	0.57561	0.858423	1.91373	14	cg15817601	cg11332236	cg01837657	cg18726691	cg06052802	cg10453365	cg07485916	cg12042113	cg10721782	cg27507295	cg10281521
MYEOV2	1.20022e-05	0.000565316	0.593325	0.775704	1.91383	25	cg26154534	cg22062537	cg17342071	cg20783424	cg13749477	cg07628769	cg21300895	cg19757382	cg12495591	cg14342838	cg20221591	cg19638398	cg08045488	cg08800777	cg26306091
RIN3	2.99879e-07	3.54032e-05	0.674963	0.9454	1.91384	10	cg03485262	cg00021108	cg10727962	cg12169365	cg16150677	cg23067281	cg19767131
SIGIRR	4.15231e-05	0.00145459	0.557332	0.759233	1.91409	27	cg03935432	cg24714011	cg16012713	cg02950886	cg03638795	cg11624233	cg19202014	cg23029021	cg15645463	cg02486302	cg26201535	cg18896040	cg13463639	cg00622819	cg13598086	cg00189689
FRZB	2.63537e-06	0.000180126	0.627257	0.905484	1.91424	12	cg26461375	cg04037038	cg07317641	cg06830784	cg03576419	cg20701689	cg20308679	cg19568591	cg14693391	cg01481989
DNAH1	2.91734e-05	0.00110731	0.57561	0.858744	1.91445	14	cg10313047	cg22084642	cg13476950	cg12902206	cg13126552	cg01781896	cg17434186	cg18231484	cg01456368
CCDC122	4.13861e-05	0.00145259	0.557332	0.781187	1.91506	23	cg14210620	cg04780260	cg19180546	cg18992706	cg23483707	cg00423124	cg22655975	cg11518945	cg01509141	cg24311251	cg00146695	cg27366862	cg27222172	cg09006749	cg13487505
YBX2	2.53866e-06	0.00017684	0.627257	0.905951	1.91522	12	cg21722655	cg17376960	cg01500001	cg01704957	cg17779790	cg02812036	cg15906794	cg06456071
PYY	1.53673e-05	0.000679788	0.57561	0.701692	1.9153	44	cg16789592	cg24704730	cg24105314	cg04032226	cg05951576	cg09467501	cg10495460	cg26796190	cg21515349	cg00462994	cg03384000	cg07739179	cg19579216	cg16150213	cg03902729	cg15575700	cg10172783	cg21144462	cg18960565
LGALS3	3.25867e-05	0.00119931	0.557332	0.816088	1.91556	18	cg13185030	cg19099850	cg09876271	cg13570982	cg11105375	cg09939831	cg18996663	cg17403875	cg19899505	cg02183170
HIF3A	2.34134e-05	0.000941769	0.57561	0.756685	1.91571	28	cg02879662	cg21544503	cg14117138	cg14088357	cg19310908	cg15229275	cg05286653	cg09789590	cg19045239
ZIK1	6.55143e-07	6.18857e-05	0.659444	0.922759	1.91582	11	cg26246807	cg18579862	cg04342092	cg21911021	cg02653557	cg01046104	cg18435449	cg00800512	cg06707978	cg22444105
SMC1B	2.91734e-05	0.00110731	0.57561	0.859449	1.91602	14	cg03780455	cg20078119	cg05072848	cg07636688	cg22884516	cg08066140	cg23503501	cg18180155	cg27634071	cg01808030	cg07869795
GABRB2	4.06536e-05	0.00143519	0.557332	0.781591	1.91605	23	cg05518567	cg04744597	cg11042722	cg16509658	cg04055989	cg00252615	cg27310319	cg09482986	cg06600429	cg19971650	cg07763047	cg10037414	cg01138867	cg08159065	cg18643445	cg00524310
SLC12A2	3.62213e-05	0.00130663	0.557332	0.832206	1.91671	16	cg24194410	cg21063030	cg23413193	cg14748160	cg16469258	cg16278725	cg25462716	cg13009662	cg06465021	cg22438603	cg02233558	cg16752652	cg17036654	cg05359960	cg10423910
VWC2	6.60173e-06	0.000364465	0.610527	0.884169	1.91853	13	cg04904331	cg18206027	cg01893212	cg15963901	cg05470523	cg17538280	cg07379434	cg09493505	cg04454951	cg02467990	cg00333226
RAB4A	2.61226e-05	0.00101266	0.57561	0.860757	1.91893	14	cg12676603	cg16909962	cg09850632	cg23959311	cg05043431	cg03301331	cg14559881
MMP15	2.6667e-05	0.00102286	0.57561	0.82481	1.91902	17	cg00927169	cg26725183	cg08552042	cg01812337	cg08877948	cg08514765	cg08082374	cg00885460	cg27208052
PTTG1IP	2.57413e-05	0.00100646	0.57561	0.860828	1.91909	14	cg22218735	cg13521048	cg17353057	cg06112333	cg01419679	cg25732426
NOX4	1.01698e-05	0.00050244	0.593325	0.77799	1.91947	25	cg12161228	cg03793270	cg11670211	cg20025659	cg24309428	cg13316941	cg22661893	cg13040016	cg12102580	cg08725840	cg17063929	cg08585512	cg26811159	cg05136926	cg12438576
SCUBE2	5.53233e-07	5.46648e-05	0.659444	0.924587	1.91961	11	cg02783889	cg10376408	cg22661866	cg10782380	cg01547141	cg18515585	cg07036918	cg18127410
C1orf70	5.3529e-07	5.35952e-05	0.659444	0.925134	1.92075	11	cg16601494	cg15487867	cg16306898	cg23244095
CST6	1.96078e-06	0.000140905	0.627257	0.908932	1.92153	12	cg05057976	cg07270851	cg04327181	cg24238564	cg15887846	cg26303189	cg22524514
GPR27	2.61825e-05	0.00101282	0.57561	0.818962	1.9223	18	cg13026730	cg17123508	cg04087740	cg26802641	cg22315533	cg22631938	cg20863339	cg22823146	cg04408595	cg03604840
CPT1B	2.30137e-05	0.000930088	0.57561	0.807579	1.92234	20	cg08260245	cg24363820	cg00270625	cg07003941	cg27502912	cg06530441	cg02245810	cg01081346	cg17952465	cg16386697	cg10490842	cg00047287	cg19112186	cg05156901
ZNF781	2.14879e-05	0.000881875	0.57561	0.853928	1.92281	15	cg25875213	cg17445666	cg14587524	cg25324105	cg03611452	cg22521696	cg06940614	cg04784475	cg22685966	cg17182700	cg09449030
CALCA	1.58433e-05	0.000697449	0.57561	0.708936	1.92295	41	cg12083965	cg22863523	cg11153872	cg26676559	cg22183706	cg25943588	cg27413462	cg16245265	cg08929188	cg11697588	cg25783352	cg17072805	cg09188980	cg14348532	cg02077276	cg00332249	cg09068492	cg26393713	cg07529966	cg06295856
CLEC2B	2.5154e-05	0.000989882	0.57561	0.826968	1.92404	17	cg19943978	cg25826010	cg13819304	cg07480616	cg06944346	cg17475456	cg04011386	cg24473079	cg17918776	cg22046508	cg09887687	cg12591315	cg09947985
SHISA9	2.30719e-05	0.000930088	0.57561	0.863492	1.92503	14	cg04557544	cg18578405	cg04106647	cg04342955	cg01705052	cg02860732	cg01995306	cg03057083	cg04613834	cg01341170	cg26752526	cg09229683	cg02482218
PRKCDBP	2.97736e-05	0.00111842	0.57561	0.836017	1.92549	16	cg15202102	cg02273041	cg26678920	cg05628549	cg27132391	cg20938665	cg03701853	cg10064871	cg16245261	cg16459349	cg12479098	cg12755421	cg27414481	cg18392783
MARCH11	1.84491e-05	0.000781972	0.57561	0.855241	1.92577	15	cg01791874	cg17712694	cg16150752	cg21901718	cg25092681	cg09017434	cg18325622	cg03705912	cg23065934	cg12456714	cg16182986
KCNV1	2.3641e-05	0.000944654	0.57561	0.827721	1.9258	17	cg13525837	cg12210890	cg17462793	cg17826753	cg25589352	cg21225797	cg21549927	cg07583503	cg13925623	cg09673860	cg00803179
RHBDD1	2.50523e-05	0.000988018	0.57561	0.820473	1.92585	18	cg11328420	cg05680085	cg04210645	cg06640584	cg07620889	cg19451698	cg05526886	cg10523019	cg21672040
MIR34C	4.45578e-07	4.70991e-05	0.674963	0.927656	1.92599	11	cg13767940	cg22879515	cg21881253	cg26561785	cg24041078	cg01192900	cg18515591	cg08827001	cg22806002
SIAH3	1.4315e-06	0.000110749	0.643552	0.911307	1.92655	12	cg02674384	cg26667946	cg12979844	cg08018585	cg25658983	cg14269973	cg02017534	cg08605991	cg00613224	cg08540973	cg19432362
SQRDL	1.80517e-05	0.000774052	0.57561	0.761062	1.92679	28	cg15597821	cg25661992	cg23792265	cg25116125	cg09593286	cg12421686	cg18656903	cg23169689	cg26984869	cg20611126	cg17428950	cg22687031	cg25121621
FAM164C	1.4381e-09	6.53652e-07	0.788187	0.978738	1.92775	9	cg02213475	cg24073131	cg00103685	cg23707230	cg19886565	cg05428298	cg15979150	cg13783444
ZNF667	2.39222e-05	0.000953792	0.57561	0.821321	1.92784	18	cg08687005	cg08063125	cg24732137	cg24464397	cg26612735	cg05508084	cg00502665	cg11472930	cg15600627	cg24411929	cg03289872	cg21287936
OCA2	1.76929e-05	0.00076226	0.57561	0.738559	1.92884	33	cg14494623	cg21323441	cg21567504	cg15885628	cg16654595	cg10762626	cg26425904	cg20698924	cg18648987	cg23163531	cg07577267	cg02312175	cg09792204	cg05257397	cg22513857	cg13963891	cg11510839	cg19988028	cg09178700	cg12726354
CALHM2	2.59808e-05	0.00101147	0.57561	0.837791	1.92958	16	cg14159304	cg09541379	cg23175074	cg09336982	cg18273501	cg21686808	cg10024587	cg14302224	cg06075311	cg23753748	cg05319515
RNH1	1.51897e-05	0.000673572	0.593325	0.735567	1.93007	34	cg15661311	cg20813589	cg23927970	cg23687466	cg01704474	cg12686881	cg14468692	cg18732172
TRIM71	4.14775e-06	0.000252457	0.610527	0.889571	1.93025	13	cg18405727	cg12338417	cg21484228	cg19127283	cg18310412	cg23528400	cg02511666	cg14657525	cg19741945	cg21124497	cg17029062
FZD10	2.20386e-05	0.000898393	0.57561	0.822827	1.93137	18	cg21386611	cg21885046	cg17537177	cg18209212	cg23054883	cg05533700	cg05790197	cg09048530	cg13755349	cg16498194	cg27232145	cg02214745	cg01568919	cg07410604	cg22347212	cg22813950
KCNJ3	2.17498e-05	0.000889796	0.57561	0.830182	1.93152	17	cg11030481	cg12276123	cg23491599	cg08022436	cg09408768	cg25932748	cg11706467	cg19023359	cg25534294	cg18481230	cg07934030	cg11856810	cg24693368	cg14574037	cg17300051
AGBL4	1.84995e-05	0.000781972	0.57561	0.866417	1.93155	14	cg05387519	cg05759718	cg26682094	cg03732087	cg14615336	cg13424673	cg20931033	cg07913294	cg03217897	cg26249046
TTC18	1.09527e-06	9.04862e-05	0.643552	0.913722	1.93165	12	cg16443455	cg23326675	cg08496452	cg03595924	cg23167087	cg04733302	cg05444548	cg09994017	cg00450475	cg13323474	cg11289368
BMP8B	3.76415e-06	0.000233416	0.627257	0.890379	1.932	13	cg15728256	cg18217145	cg13458335	cg18108008	cg26727902	cg06616202	cg08873266	cg19613400	cg03741406	cg25190824	cg08551248	cg02297616
NADK	9.95942e-06	0.000496903	0.593325	0.757589	1.9321	29	cg20045172	cg25852883	cg05627004	cg18591364	cg25877525	cg18509696	cg14958032	cg04157786	cg11837076	cg26421735	cg12523155	cg00997530	cg00328972	cg19114248	cg22906442	cg13185289
PHF11	2.40845e-05	0.000957596	0.57561	0.838915	1.93216	16	cg02289189	cg21732806	cg24984523	cg23137039	cg15455612	cg05080330	cg11362192	cg12602555	cg01214340	cg16956501
DRD4	7.49884e-08	1.22826e-05	0.704976	0.954499	1.93227	10	cg12928379	cg23501406	cg20931042	cg15861585	cg06825142	cg00556112	cg08726248
C2orf88	7.4303e-06	0.000398496	0.610527	0.783285	1.93253	25	cg02941781	cg08350814	cg17444495	cg06532037	cg15313226	cg19906093	cg11448068	cg22003435	cg14210694	cg04710629	cg04675986	cg11097717	cg13185953	cg10168635
TMEM106A	9.87544e-07	8.46912e-05	0.643552	0.914589	1.93348	12	cg18222083	cg21211480	cg15026277	cg24940138	cg03049782	cg24008544	cg04524477	cg19548479	cg08377924	cg04482110	cg05023568
DNALI1	3.6203e-06	0.000225413	0.627257	0.891079	1.93352	13	cg20772512	cg21171625	cg14830003	cg19232655	cg14879860	cg11365623	cg11397548	cg12696750	cg21488617
GRB7	1.7014e-05	0.000738259	0.57561	0.744919	1.93412	32	cg11183072	cg19713567	cg05058167	cg24967701	cg10944961	cg26891902	cg13761998	cg17740645	cg08284496	cg14263391	cg08500763	cg23836594	cg14398691	cg13911393
C8orf84	6.36837e-08	1.1027e-05	0.704976	0.955425	1.93414	10	cg10899904	cg18454916	cg17173767	cg13311096	cg14320087	cg04367680	cg13042252	cg01432443	cg16006732
SLC44A2	3.6203e-06	0.000225413	0.627257	0.891492	1.93442	13	cg19392998	cg24041556	cg17965690	cg26489057	cg17826679	cg27026994	cg09315367
PAK6	1.37079e-06	0.000107328	0.643552	0.680566	1.93601	60	cg05068428	cg12635019	cg18097281	cg14525688	cg13892980	cg24498031	cg11939465	cg02857778	cg05463392	cg04305879	cg01036164	cg23621112	cg16092018	cg04812615	cg12378950	cg12423123	cg17998394	cg11083638	cg01965476	cg07139577	cg05237404	cg24359188	cg19836074	cg22773066	cg15875609
C17orf104	2.78233e-07	3.395e-05	0.674963	0.932535	1.93612	11	cg12781700	cg12127472	cg22190438	cg08496953	cg21095561	cg02932314	cg15000379	cg22605919
SPDYA	1.56534e-05	0.000690765	0.57561	0.868753	1.93676	14	cg14920003	cg04786857	cg13546935	cg20093476	cg06816106	cg20541961	cg14044057	cg26502666
MCHR2	1.85375e-05	0.000781972	0.57561	0.832599	1.93714	17	cg20060268	cg04572695	cg06610484	cg18840589	cg09393254	cg20134215	cg26981309	cg26466587
DCDC2	1.84625e-05	0.000781972	0.57561	0.825496	1.93764	18	cg03960072	cg16427109	cg14069965	cg04945158	cg10329683	cg05347898	cg20356173	cg05491132	cg04515001	cg08126211	cg16306115	cg25517565	cg07054208	cg07791578	cg03175870
SECTM1	9.18109e-06	0.000471529	0.593325	0.787238	1.93765	24	cg02553663	cg02787991	cg15991309	cg22617608	cg07369606	cg13383842	cg10249734	cg21853510	cg02441711	cg09043518	cg26214645	cg01804048	cg05744064	cg23260699
SLC22A15	2.42524e-07	3.02009e-05	0.674963	0.933312	1.93773	11	cg16631774	cg11951449	cg05793340	cg06646493	cg23247704	cg13619163	cg00074184	cg16861047	cg19765820
GPR6	1.23687e-05	0.000570698	0.593325	0.80398	1.93791	21	cg11671688	cg11372636	cg05756933	cg01769232	cg08995556	cg08390865	cg19771648	cg01261007	cg12800028	cg15381304	cg26252167	cg00613752	cg17152981	cg20815821
TRAF6	1.02292e-05	0.000504003	0.593325	0.822847	1.93938	19	cg07170183	cg23624321	cg04639174	cg18314863	cg16974138	cg24157042	cg02911637	cg16435600	cg20567119	cg23957424	cg23163475
USH1C	7.60113e-07	6.80769e-05	0.659444	0.91759	1.93983	12	cg21289015	cg07449450	cg25130993	cg16319691	cg07241909	cg14425863
COL1A2	7.60113e-07	6.80769e-05	0.659444	0.917761	1.94019	12	cg06299997	cg23271831	cg08695855	cg18511007	cg23348014	cg09146903	cg25300386	cg10368049	cg26942275
MTX1	1.25674e-05	0.000576988	0.593325	0.815707	1.94168	20	cg04357256	cg23302438	cg11778548	cg16416987	cg01428953	cg24155444	cg27613645	cg02516288	cg11211259	cg24237600	cg26860337	cg11995261	cg20860396
B3GALNT1	8.3756e-06	0.000439238	0.593325	0.761412	1.94185	29	cg13072057	cg12349858	cg02848533	cg20841906	cg11081799	cg16496687	cg19649707	cg04977216	cg00113363	cg12716838	cg25469234	cg00160619	cg25635352	cg05034443	cg13279566	cg12927753	cg08314989	cg23252387	cg05305733
DYSF	7.7038e-06	0.000410742	0.593325	0.799478	1.94206	22	cg00013475	cg16965027	cg10944735	cg26540905	cg16626884	cg00672622	cg07161827	cg23820770	cg08972867
LOC100302652	1.80034e-07	2.37189e-05	0.690132	0.935474	1.94222	11	cg05414908	cg19878627	cg19961545	cg12451530	cg00701946	cg13356253	cg08611810	cg19664945	cg01876338
TOR3A	1.76443e-05	0.000761972	0.57561	0.84372	1.94323	16	cg03743605	cg07923746	cg13676787	cg07824564	cg27517652	cg27403822	cg22544342	cg18153213	cg14853922	cg24281277
SPINT1	1.68894e-05	0.000734609	0.57561	0.844326	1.94463	16	cg22491225	cg11701759	cg02294730	cg27510007	cg14995507	cg13436879	cg16305983	cg04868764	cg00211800	cg20647962	cg01905809	cg27046604	cg09898695	cg26531804
ABCC3	2.34997e-06	0.000166245	0.627257	0.896246	1.94473	13	cg03965044	cg19248656	cg08014994	cg00126959	cg19643390	cg13725958	cg14942542	cg20633883	cg23340875
NFIX	2.1114e-06	0.000150539	0.627257	0.897054	1.94649	13	cg19611364	cg04965297	cg11233113	cg17478763	cg26581012	cg18589742	cg25406206	cg20739576	cg06763280	cg23862562	cg05429921
TBR1	1.07056e-05	0.000516281	0.593325	0.818005	1.94715	20	cg22794704	cg20994660	cg21389901	cg12974733	cg26210445	cg26202915	cg09019329	cg10954251	cg06521615	cg02283775	cg14187678	cg07687349	cg10395317	cg06747888	cg19583211	cg20741922	cg21431041	cg07548213
ZNF300	8.92108e-06	0.000462092	0.593325	0.873519	1.94738	14	cg04675542	cg26486466	cg18237551	cg02343823	cg15604132	cg14974262	cg08580836	cg11291313	cg04032578	cg12777992	cg07908290
RPP25	1.07056e-05	0.000516281	0.593325	0.818175	1.94756	20	cg25399963	cg10486227	cg09619786	cg25498654	cg02696790	cg09549240	cg16711004	cg26548288	cg16914151	cg16064478	cg13114156	cg09882672	cg20719524	cg09784307
KL	8.54348e-06	0.000446347	0.593325	0.873744	1.94789	14	cg14145477	cg05116906	cg17106222	cg05855588	cg02441765	cg25698998	cg02796545	cg23282559
NHEDC1	4.55612e-07	4.78814e-05	0.674963	0.921526	1.94815	12	cg27544288	cg19672271	cg05605371	cg13868111	cg00308984	cg03208010	cg03618211	cg10364301
SHISA4	1.46249e-05	0.000651706	0.593325	0.84606	1.94862	16	cg19624873	cg08739233	cg01765403	cg12409211	cg26349606	cg00617305	cg06775570	cg05582926	cg00410788	cg14263176
HIST1H4D	1.27798e-08	3.41691e-06	0.74774	0.963139	1.94976	10	cg21026663	cg27326642	cg13837913	cg16898833	cg12315302	cg19884345	cg08170869	cg06035815
EIF4EBP3	1.25933e-08	3.41691e-06	0.74774	0.963238	1.94996	10	cg15923025	cg07124173	cg07810961	cg26084484	cg17416146	cg10731022	cg26911562
CYB5A	1.84897e-06	0.000134464	0.643552	0.898738	1.95014	13	cg25481635	cg20256961	cg07544653	cg06007607	cg27662877	cg24304618	cg26549682	cg21413452	cg05471090	cg10882817	cg22456192	cg23780514
SLC25A20	1.08822e-07	1.63512e-05	0.704976	0.939453	1.95048	11	cg25624927	cg18164983	cg18630857	cg23732368	cg20159072
ZC3HAV1	1.32144e-05	0.000600625	0.593325	0.831221	1.95108	18	cg18463174	cg02147989	cg00191100	cg14648368	cg08222662	cg23247000	cg14341575	cg07561400	cg05287682	cg03124769
FLJ44817	1.08822e-07	1.63512e-05	0.704976	0.939781	1.95116	11	cg05186666	cg22841635	cg18511526	cg21851151	cg21485704	cg17107073	cg10222038	cg14415066	cg04139849	cg01160394
SNX32	3.901e-07	4.31943e-05	0.674963	0.92314	1.95156	12	cg16624692	cg11198128	cg25616216	cg01421405	cg21971621	cg01098237	cg13467162	cg15890274	cg05758094	cg19018097	cg17318632	cg13708218
GHSR	7.0505e-06	0.000382879	0.610527	0.828033	1.95161	19	cg18619151	cg07430214	cg24599434	cg21310911	cg10109500	cg22070855	cg06737494	cg17152757	cg11812218	cg15987088	cg07848409	cg23500122	cg18895189	cg03587978	cg22459146	cg18875012
PACSIN1	3.95465e-06	0.000242903	0.610527	0.712608	1.9522	45	cg11466109	cg02032966	cg12990116	cg20405174	cg05106897	cg06623698	cg02650929	cg16984332	cg25808577	cg23567719	cg05233674	cg05994148	cg08398349	cg14254433	cg00444847	cg18494134	cg12245904	cg23239444
NPM2	1.11979e-05	0.000537172	0.593325	0.83922	1.95255	17	cg12186410	cg09708488	cg00448409	cg08781728	cg03998605	cg23880780	cg13271754	cg06010881	cg09860781	cg02099314	cg01425023	cg02249473	cg23979598	cg26401870	cg02824431	cg15077372
GNASAS	2.60761e-06	0.000178902	0.627257	0.717138	1.95307	42	cg23249369	cg24617313	cg19592829	cg04457481	cg03908391	cg07947033	cg06200857	cg05309239	cg15160445	cg04677683	cg14176797	cg18224653	cg06693667	cg22989942	cg27262796	cg21938532	cg14309385	cg01715551	cg25326570	cg22860367	cg22290117	cg17841572	cg06324048	cg12573482	cg26496204	cg25652859	cg08091561
MKX	9.40677e-06	0.00047774	0.593325	0.758094	1.95356	31	cg11825621	cg14965220	cg26664871	cg01060861	cg18802021	cg05111616	cg19152508	cg05381746	cg16033053	cg24808070	cg08696727	cg06949394	cg06765035	cg19488213	cg03462329	cg02161900	cg11419506	cg22458753	cg09713234
FBXO6	6.65544e-06	0.000364465	0.610527	0.876348	1.95369	14	cg08987231	cg23671600	cg13193548	cg22331779	cg24881202	cg24597705	cg24598449	cg19741456	cg26761958
STAT6	1.34927e-05	0.000610226	0.593325	0.848273	1.95372	16	cg11399623	cg00500522	cg01063813	cg19690825	cg12542918	cg14111383	cg12693595	cg27320213
SPHKAP	8.51332e-08	1.34592e-05	0.704976	0.941079	1.95385	11	cg10959353	cg19168659	cg00423153	cg04072323	cg19269666	cg07578826	cg06092815	cg23163333
COL1A1	1.58654e-06	0.000116866	0.643552	0.90075	1.95451	13	cg18390610	cg14562086	cg19052064	cg12537665	cg16629179	cg02186748	cg20378131	cg17219432	cg01234133	cg00179070	cg04052769	cg01593886
HOXC11	6.46663e-06	0.000359541	0.610527	0.876765	1.95462	14	cg03132556	cg21777948	cg03536474	cg08962452	cg06630413	cg22709192	cg26386624	cg15830509	cg07123069
LOC100133991	1.58654e-06	0.000116866	0.643552	0.900853	1.95473	13	cg08124910	cg01627847	cg03048083	cg17222164	cg02684548
GSDMD	7.12327e-06	0.000384297	0.610527	0.772231	1.95507	28	cg09317036	cg12686110	cg14721632	cg07422279	cg23090207	cg18198896	cg01134012	cg15541193	cg22012530	cg19661369	cg16563151	cg06043315	cg08688335	cg25245261	cg18145080	cg20387272	cg26711732	cg22687097	cg10675725
ZNF671	3.12677e-07	3.66227e-05	0.674963	0.924832	1.95514	12	cg12074025	cg08048222	cg21305471	cg03982819	cg19246110	cg11977686	cg23857226	cg24016939	cg10040682
LOC100128071	7.32961e-08	1.21145e-05	0.704976	0.941966	1.9557	11	cg00873050	cg08859095	cg15061530	cg21172540	cg01555014	cg12064008	cg04093047	cg22045990
PPCS	1.00687e-05	0.000500161	0.593325	0.840713	1.95602	17	cg24056223	cg27508416	cg18153326	cg26059078	cg02471337	cg15049233	cg06520846	cg11332388	cg09260158	cg21885838	cg06346081	cg27034720	cg18438837	cg00080393
GPR4	9.88049e-06	0.000496235	0.593325	0.840907	1.95647	17	cg08688822	cg12979120	cg11923617	cg15488122	cg22445256	cg21114177	cg00812921	cg24021649	cg19639788
ZNF432	6.44565e-08	1.10555e-05	0.704976	0.942471	1.95675	11	cg24021890	cg14944575	cg11919525	cg22690634	cg06888058	cg25291234	cg13584718	cg02729352	cg07629094	cg20706005	cg13540795
LMCD1	1.17149e-05	0.000554657	0.593325	0.833638	1.95675	18	cg11218092	cg13250884	cg08804258	cg19924196	cg21232904	cg09009074	cg02755111	cg02130040	cg25225968	cg20595215
FAM5C	1.46725e-06	0.000112084	0.643552	0.901797	1.95678	13	cg10316490	cg23010538	cg08876441	cg05638359	cg12124386	cg23599771	cg13464924	cg21581821	cg02893231	cg10951619	cg24365464
KHDRBS2	1.44339e-06	0.000111196	0.643552	0.901941	1.95709	13	cg22014661	cg26715952	cg16587616	cg04398581	cg18884037	cg00472801	cg18134312	cg18239753	cg02217159	cg23980148	cg00578220
CPNE8	2.71134e-07	3.33074e-05	0.674963	0.926	1.95761	12	cg01963134	cg13509195	cg13603508	cg26510017	cg21784036	cg24182470	cg11824397	cg07300451	cg21594160	cg20857455
TRAF1	9.12956e-06	0.000470211	0.593325	0.841701	1.95832	17	cg06044703	cg12635841	cg21519478	cg12256771	cg11227555	cg12921173	cg04267093	cg21241889	cg00725213
H2AFY	1.22454e-05	0.000569394	0.593325	0.777038	1.95898	27	cg15613420	cg26214742	cg20973207	cg24628744	cg18394340	cg16246489	cg07827630	cg01550148	cg08158049	cg13021507	cg00078940	cg14242292
HOXA6	1.21718e-05	0.000568882	0.593325	0.850717	1.95935	16	cg22469274	cg14044640	cg03529432	cg09936824	cg19183743	cg24719020	cg24362796	cg04265576	cg12810523	cg12110087	cg05928186	cg19816811
HENMT1	5.04604e-08	9.36143e-06	0.719513	0.943939	1.95979	11	cg18854166	cg16977637	cg22568351	cg04152056	cg21953332	cg11284811	cg08955613	cg14924567	cg12521627
PLEK2	5.04604e-08	9.36143e-06	0.719513	0.943994	1.95991	11	cg22323086	cg24995657	cg25172676	cg20141916	cg08491706	cg12576194	cg26225496	cg22343429	cg18306861
FAM47E	1.19831e-05	0.000565316	0.593325	0.851068	1.96015	16	cg08073591	cg25970618	cg24700663	cg17739517	cg24873377	cg19943000	cg25894334	cg17559786	cg20077155
ADCY4	5.23941e-06	0.000309278	0.610527	0.879337	1.96035	14	cg25556905	cg16215203	cg23179456	cg13631572	cg14287235	cg12265829	cg16761581	cg21284733	cg05031016	cg19646112
MESTIT1	5.28595e-06	0.000311016	0.610527	0.747131	1.96041	34	cg08734637	cg05369791	cg04678950	cg21667116	cg06100421	cg20297423	cg14088957	cg25407198	cg13917504	cg23156962	cg17079325	cg04786207	cg04344875	cg12347392
ZNF345	2.81453e-06	0.000187439	0.627257	0.766917	1.96173	30	cg13649886	cg19831147	cg22753918	cg19415162	cg03607773	cg25809635	cg27327588	cg22334559	cg14870914	cg21868211	cg12268623	cg12033943	cg03100040	cg27564875	cg17769463	cg12794878	cg25521047	cg07684889	cg16540393	cg27553501	cg07056149	cg26095210	cg06911873
RNF41	6.33628e-06	0.000353374	0.610527	0.814061	1.96221	21	cg12886634	cg08750028	cg24320043	cg07267656	cg08764562	cg05976119	cg05591626
C2CD4A	3.7201e-08	7.94463e-06	0.719513	0.945324	1.96267	11	cg08200404	cg00325866	cg18866529	cg25823002	cg01383890	cg10724947	cg21618333	cg19294311
HAS3	3.24329e-06	0.000208362	0.627257	0.795502	1.96267	25	cg01966091	cg09288606	cg01762827	cg01656168	cg16524960	cg06961098	cg12108730	cg01375154	cg00451194	cg21642281	cg07811062	cg26818159	cg06684259	cg12265604	cg09944073	cg03169715	cg03851155	cg00668749	cg00505936
SLCO4C1	1.88165e-07	2.43794e-05	0.690132	0.92859	1.96308	12	cg04633600	cg11267955	cg19788741	cg06480736	cg22991959	cg04621020	cg22149516	cg00056676	cg01837410	cg22439359
TP53TG1	1.79276e-07	2.37189e-05	0.690132	0.92888	1.9637	12	cg16063666	cg13338302	cg13595813	cg14001567	cg11252776	cg18952098	cg13741326	cg21526343	cg19642189	cg12969170
C2orf39	3.46354e-08	7.8574e-06	0.719513	0.945985	1.96404	11	cg14273450	cg11525280	cg13414212	cg14013195	cg15138396	cg01734112	cg04726446	cg10883621	cg02583525	cg20140363
OLIG1	3.57789e-06	0.000225085	0.627257	0.797977	1.96408	24	cg20340508	cg17016394	cg05720454	cg03867475	cg23623714	cg27237300	cg06106763	cg05367432	cg19427660	cg02348151	cg06570025	cg26770917	cg06534518	cg27280904	cg15893431	cg18742745	cg02736969
PRDM14	1.12282e-05	0.000537212	0.593325	0.852783	1.9641	16	cg13267264	cg00384539	cg07719492	cg19363499	cg14928902	cg23758305	cg27029821	cg10457247
PNMT	1.76313e-07	2.35701e-05	0.690132	0.929152	1.96427	12	cg06424594	cg16268778	cg21687478	cg05064665	cg15434413	cg20243544	cg18296707	cg03283031	cg01266707	cg09133953	cg06596543
HOXD1	6.06754e-06	0.000346841	0.610527	0.825288	1.96449	20	cg07797397	cg11101542	cg23420260	cg13044985	cg23157415	cg11418595	cg03450948	cg01923073	cg24386890	cg25185585	cg19542816	cg20676716	cg05099387	cg05871694	cg06697536	cg08809260	cg04003136	cg02150988	cg19001226	cg04248916
C13orf31	4.3797e-06	0.000263667	0.610527	0.87244	1.96449	15	cg14210620	cg19180546	cg18992706	cg23483707	cg00423124	cg22655975	cg11518945	cg01509141	cg24311251	cg00146695	cg27366862	cg27222172	cg09006749
ANKRD53	2.56325e-09	1.01084e-06	0.774939	0.970522	1.9647	10	cg23060872	cg20814026	cg14464393	cg05492660	cg18006568	cg07903989	cg16612112	cg01154254	cg05472974	cg04737087
ZMYND12	6.32049e-06	0.000353374	0.610527	0.845139	1.96632	17	cg24056223	cg27508416	cg18153326	cg26059078	cg02471337	cg15049233	cg06520846	cg11332388	cg09260158	cg21885838	cg06346081	cg27034720	cg18438837	cg00080393
ZNF572	1.09799e-06	9.04862e-05	0.643552	0.906716	1.96745	13	cg09290735	cg24838654	cg11497957	cg12738197	cg18023401	cg01753359	cg19633475	cg11872342	cg24639998
CCK	2.97113e-06	0.00019465	0.627257	0.797566	1.96776	25	cg05471845	cg19612450	cg17621718	cg21821833	cg07871202	cg16415785	cg06631317	cg27100229	cg26883960	cg11026611	cg11142705
BRUNOL4	3.7745e-06	0.000233416	0.627257	0.771748	1.96821	29	cg15179725	cg13382322	cg24107979	cg18409730	cg06103031	cg25216403	cg14423557	cg18397864	cg14350197	cg17319486	cg17973164	cg06761921	cg13033090	cg12466737	cg03151187	cg25023275	cg23243463	cg19492446	cg13138137
CTNND2	6.26282e-06	0.000351758	0.610527	0.753685	1.96834	33	cg09100286	cg03987919	cg05982423	cg03005767	cg06769759	cg18725076	cg06223313	cg13368756	cg04996219	cg09955450	cg16048517	cg07195011	cg07691061	cg17137122	cg26407924	cg12284600	cg25302419	cg14081218	cg00847166	cg09280663	cg11797904
FAM123A	5.85232e-06	0.000337781	0.610527	0.84613	1.96863	17	cg11030811	cg13055385	cg07348641	cg06779705	cg00313750	cg04323814	cg05438320	cg17205928	cg18815647	cg21052415
QRFPR	9.24822e-06	0.000473639	0.593325	0.854968	1.96914	16	cg13643914	cg16999370	cg06991300	cg19971716	cg15105182	cg24727399	cg05604079	cg10114327	cg03356900	cg27129172	cg16326674	cg00015770
GPR81	1.05051e-06	8.88342e-05	0.643552	0.907776	1.96975	13	cg22972858	cg26643476	cg20566840	cg13702536	cg01306688	cg19975916	cg22534509	cg00357958	cg23505823	cg05290737	cg19328828
FGF5	5.75868e-06	0.000333435	0.610527	0.846878	1.97037	17	cg17335347	cg20528583	cg10031614	cg02002231	cg21477508	cg12528713	cg10218799	cg05894124	cg08409465	cg19685604	cg16459120	cg15610548	cg12087412	cg14197923
C1orf187	6.85448e-06	0.000374238	0.610527	0.839665	1.9709	18	cg02397176	cg06630737	cg25102735	cg20946054	cg16134717	cg06868562	cg02567879	cg26669624	cg02864688	cg13796218	cg01719832	cg09932135
EML2	3.46906e-06	0.000220528	0.627257	0.773013	1.97144	29	cg02430063	cg12342284	cg25445273	cg02837428	cg17693940	cg17389835	cg06235452	cg16525158	cg03826366	cg15938975	cg18515250	cg15737090	cg19669781	cg15591645	cg00029256	cg01691686	cg11780661
ZNF562	3.45227e-06	0.000220528	0.627257	0.884622	1.97214	14	cg08464036	cg21610904	cg10755961	cg14073063	cg20154743	cg09668689	cg22391421	cg16864207	cg17704570	cg18587364	cg24874111	cg20631204
NKX2-6	2.74026e-06	0.000183816	0.627257	0.877177	1.97516	15	cg14428146	cg17875555	cg13324546	cg22747746	cg15854847	cg20892260	cg05477514	cg10603004	cg03694713	cg13021619	cg03749016	cg08490482	cg16544169
TBX1	5.45563e-06	0.000318935	0.610527	0.841954	1.97627	18	cg08428129	cg08886651	cg15487105	cg09574757	cg24753662	cg10647101	cg21910543	cg02887841	cg16722536	cg16076038	cg26520942	cg20987089	cg21517904	cg02948624	cg09904891
LBX2	1.06777e-05	0.000516281	0.593325	0.78924	1.97845	26	cg17192454	cg22089737	cg00573355	cg18031307	cg13216999	cg04679040	cg05702092	cg15689410	cg25040225	cg25883327	cg07515251	cg13921570	cg08490768	cg09011732	cg25503044
ESRRG	1.06915e-09	5.5538e-07	0.788187	0.660329	1.97847	104	cg00706903	cg25851789	cg23425173	cg17770687	cg20479557	cg07029873	cg27581159	cg09106903	cg12240886	cg03224209	cg22419039	cg11013583	cg01833485	cg05388492	cg21456939	cg09011401	cg04335345	cg03750606	cg03142551	cg14878917	cg07029665	cg26183250	cg01958550	cg05287290	cg23963317	cg07479303	cg13967702	cg13372609	cg22612448	cg24933127	cg07155223	cg27520776	cg13490235	cg23273333	cg22118524	cg27302468	cg25945727	cg07505589	cg20320200	cg12636169	cg01926051	cg04236178	cg03219968
FOXL2	2.74433e-06	0.000183816	0.627257	0.814627	1.97886	22	cg25645687	cg07135614	cg15720669	cg25670330	cg17802942	cg04111064	cg19592439	cg05386493	cg06186698	cg01379240	cg20461912	cg23637494
ALDH1L1	2.59635e-06	0.000178804	0.627257	0.776095	1.9793	29	cg13495111	cg03697693	cg02569236	cg07330230	cg06240450	cg11022432	cg07034362	cg03825231	cg16312163	cg09591866	cg12263602	cg05837401	cg10761979	cg07800320	cg20988073	cg15798800	cg02564134	cg03227148	cg21601837
TPD52L1	4.76775e-06	0.000283276	0.610527	0.768171	1.97952	31	cg26005766	cg02820748	cg14375387	cg09100695	cg11322464	cg00955096	cg21972430	cg07582845	cg04654868	cg20838225	cg03048622	cg03260912	cg25124205	cg16865375
CDKL1	2.71807e-06	0.000183707	0.627257	0.839884	1.97954	19	cg18941817	cg04371374	cg20467181	cg16408805	cg04455015	cg10853746	cg24455639	cg10133125	cg16671138	cg03752765	cg22794405
C17orf107	9.39143e-09	2.79911e-06	0.74774	0.953994	1.98067	11	cg14275842	cg20814095	cg07834574	cg12608565	cg14482741	cg05529816	cg09826019	cg21071097	cg03652711
HSPA2	1.31685e-06	0.000103643	0.643552	0.752792	1.98126	35	cg21035222	cg02924619	cg13210403	cg25598086	cg13782781	cg01520924	cg26078793	cg24765602	cg26421140	cg26357885	cg08161617	cg25009451	cg01141043	cg19619721	cg16319578	cg08407007	cg14060296	cg01786715	cg22947154	cg14057961
TCTEX1D1	5.39154e-08	9.80237e-06	0.719513	0.937238	1.98137	12	cg25339566	cg17284804	cg08857729	cg09318375	cg11824639	cg19808205	cg24161501	cg16996144	cg24110050	cg09769134	cg19159365
NEFM	9.60098e-06	0.000484876	0.593325	0.790515	1.98165	26	cg20040969	cg26330518	cg16459364	cg18898125	cg23290344	cg26174464	cg06210197	cg22562942	cg01583969	cg14139227	cg12026749	cg22940070	cg02106941	cg07552803	cg02002551
EXD1	3.57193e-06	0.000225085	0.627257	0.832771	1.9823	20	cg25129384	cg11445122	cg00751156	cg15827677	cg01851230	cg20315346	cg19886951	cg04140104	cg09618735	cg04352411
SPAG16	4.95143e-08	9.36143e-06	0.719513	0.93786	1.98268	12	cg18929714	cg00481499	cg11788289	cg17842354	cg24664861	cg07900766	cg21528464	cg18764015	cg06098164	cg12346504	cg25073829
TXLNA	3.61059e-06	0.000225413	0.627257	0.853429	1.98561	17	cg17517854	cg20846236	cg01437224	cg02232875	cg13170450	cg01239725	cg19413799	cg10266188	cg02851517	cg20457193	cg03523740	cg27024417	cg04031504
NDRG2	1.50835e-06	0.000114264	0.643552	0.727933	1.98587	43	cg01574694	cg09694375	cg03252361	cg05246507	cg24734586	cg18081258	cg20902783	cg24112713	cg15250002	cg08939481	cg13141192	cg13730497	cg12687331
ACCS	1.90461e-06	0.000137959	0.643552	0.890802	1.98591	14	cg12287025	cg11200965	cg10598066	cg08632680	cg12867237	cg09339476	cg04074835	cg15894661	cg16963683	cg20240860	cg18265608	cg00452199	cg16512570
PHOX2B	4.22275e-07	4.54283e-05	0.674963	0.915346	1.98618	13	cg01416712	cg15542784	cg22722760	cg11046315	cg15956339	cg24688511	cg17783509	cg13646020	cg11777515	cg24719601	cg05994794	cg19788372
ANKMY1	2.47218e-06	0.000172872	0.627257	0.824056	1.9863	21	cg23964682	cg25810938	cg07592361	cg11821086	cg13604246	cg20002504	cg15766075	cg13030331	cg00840370
AP1G2	1.55624e-06	0.000115959	0.643552	0.807212	1.98681	24	cg14497364	cg09771000	cg22268113	cg03269926	cg05164916	cg23567369	cg19805785	cg07591622	cg19982658	cg26134147	cg08138379	cg13029731	cg22578262
CCND2	2.00063e-06	0.000143203	0.627257	0.757242	1.98694	34	cg13404421	cg10091994	cg22500428	cg15249639	cg25454116	cg22678952	cg23235334	cg11135021	cg24626079	cg05667158	cg02765328	cg13575161	cg18566594	cg15993083	cg15264083	cg00814733	cg21462428	cg13080151	cg25425078	cg17296482	cg26864834	cg05987650	cg00888007	cg19582614	cg24018760
ZSCAN1	3.8684e-07	4.31481e-05	0.674963	0.915888	1.98735	13	cg25537993	cg10132208	cg24368848	cg27391267	cg21331821	cg02344833	cg20449685	cg05983315	cg19819285	cg14886059	cg11312896
KCNQ1DN	3.11602e-06	0.000200895	0.627257	0.761209	1.98799	33	cg01530101	cg25478600	cg25203481	cg12198813	cg10300188	cg05029822	cg03947814	cg26457809	cg04251368	cg26601317	cg09502866	cg13885561	cg23762359	cg06281297	cg24780501	cg08246619	cg05656180	cg07592963	cg08771706	cg04876474	cg05290058
ZNF501	1.64755e-06	0.000120782	0.643552	0.892004	1.98859	14	cg10316488	cg17913259	cg02933119	cg24837680	cg10108389	cg25574812	cg02073558	cg15131977	cg07613233	cg06186861	cg04389838
LRRC61	2.57557e-06	0.000178047	0.627257	0.786434	1.99103	28	cg11026333	cg01270001	cg10348193	cg06975979	cg03185704	cg18221429	cg00487984	cg25183474	cg11347411	cg22893248	cg02639123	cg11740103	cg22747650	cg02119840	cg07753583	cg21577356	cg21516287	cg24474409	cg01234517
EPSTI1	1.9526e-08	4.8561e-06	0.733762	0.942368	1.99221	12	cg22125968	cg00338116	cg14539231	cg19915711	cg22905097	cg03478249	cg01536987	cg12138678
HKR1	2.86653e-09	1.08576e-06	0.774939	0.959657	1.99243	11	cg26734888	cg23756236	cg14166009	cg13687570	cg05280698	cg10237978	cg12147799	cg12948621	cg23448505	cg24834889	cg08565796
HOXB2	1.31679e-06	0.000103643	0.643552	0.885115	1.99303	15	cg22807449	cg26841048	cg22777724	cg23530553	cg10381440	cg09313705	cg06942183	cg22593405
TAL1	1.58769e-06	0.000116866	0.643552	0.749559	1.99341	37	cg11432900	cg03752218	cg10633601	cg24991020	cg06997800	cg06463365	cg00538229	cg22894910	cg19918343	cg23649500	cg01739251	cg02180010	cg11766986	cg06209689	cg15857764	cg01160877	cg07087686	cg25268605	cg01001098	cg19665732	cg03650729	cg03167717	cg18131548	cg12505804
KCNQ5	2.66801e-06	0.000181675	0.627257	0.84931	1.99354	18	cg27194966	cg05447008	cg04377145	cg11008243	cg00852573	cg03922126	cg19974356	cg15120732	cg05350268	cg09303936	cg04290119	cg03020545
BTG4	1.27364e-06	0.000101562	0.643552	0.894387	1.99391	14	cg13767940	cg22879515	cg21881253	cg26561785	cg24041078	cg01192900	cg18515591	cg08827001	cg22806002
MIR574	1.11898e-06	9.16403e-05	0.643552	0.886601	1.99638	15	cg05616278	cg08055924	cg25943096	cg11532267	cg00818473	cg24518794	cg27212978	cg27389764	cg10387769	cg17223176	cg03499052	cg16919074	cg02628902
PHYHIPL	2.37362e-06	0.000167267	0.627257	0.838754	1.99654	20	cg26685722	cg26014391	cg01470088	cg20094085	cg11206067	cg23712342	cg16900120	cg02662277	cg07062043	cg24073466	cg06879152	cg24563570	cg08688023	cg23400208	cg25946758	cg13503413	cg24761366
TLX2	2.27731e-07	2.85543e-05	0.690132	0.920301	1.99693	13	cg05349062	cg18409528	cg17284580	cg18835416	cg08267002	cg00234616	cg10365849	cg22656420	cg25361106	cg11580845	cg00522893	cg10275973
GABRA4	1.00302e-06	8.52148e-05	0.643552	0.887496	1.9984	15	cg22798201	cg16976370	cg09812070	cg25951981	cg24154839	cg16358826	cg22345214	cg18909973	cg21559772	cg03593419
TLX3	1.00302e-06	8.52148e-05	0.643552	0.887601	1.99863	15	cg18468394	cg26517171	cg25720804	cg06410537	cg16563835	cg02676375	cg18336674	cg02743222	cg26844246	cg25942450	cg26517714	cg05787556	cg17833476	cg05190315
VENTX	9.66781e-07	8.33035e-05	0.643552	0.781511	1.99906	30	cg19580752	cg03002848	cg02317400	cg00488787	cg14900295	cg23105839	cg01222324	cg04652645	cg09786985	cg25699174	cg03786388	cg11466935	cg07370771	cg02089629	cg06500714	cg02447627	cg27610486	cg25577463	cg04215475	cg18727936	cg20112079
ZNF570	1.37548e-06	0.000107328	0.643552	0.848769	2.00048	19	cg13361779	cg07746323	cg11737710	cg21850254	cg11237751	cg04524120	cg03839789	cg17778441	cg19655456	cg05218976	cg01004752	cg11595155	cg02385791	cg10742317	cg06328724	cg23790272
CHP	8.4298e-07	7.43991e-05	0.659444	0.897597	2.00106	14	cg25129384	cg11445122	cg00751156	cg15827677	cg01851230	cg20315346	cg19886951	cg26299148
RNF39	9.41407e-07	8.18934e-05	0.659444	0.813472	2.00222	24	cg27532187	cg22105332	cg01631162	cg19006429	cg23027574	cg05853632	cg23939808	cg12967914	cg09530011	cg11963660	cg22325294	cg23500724	cg12521832	cg11724134	cg10865856	cg06180152
HIST1H1A	1.35236e-07	1.87689e-05	0.690132	0.923346	2.00354	13	cg14703002	cg23829024	cg08511651	cg07816556	cg11282676	cg10146929	cg15741433	cg05816193
MANSC1	1.2354e-07	1.75475e-05	0.690132	0.923823	2.00457	13	cg08016016	cg11362538	cg11037166	cg08122190	cg05999753	cg01707656	cg13080465	cg19491035	cg08160641	cg11909908	cg08615371	cg13911693
TNFRSF10A	1.22078e-07	1.7481e-05	0.690132	0.923845	2.00462	13	cg18249625	cg01725531	cg10245048	cg21678043	cg00990613	cg21308111	cg20460852	cg23882019	cg00994643	cg22843797
HAND1	1.19154e-07	1.73307e-05	0.704976	0.923862	2.00466	13	cg16532600	cg15376615	cg26477488	cg01834210	cg05746069	cg03431972	cg22382601	cg07922443	cg00405677	cg04846307	cg01519897	cg25587535	cg03158581
EID3	1.19154e-07	1.73307e-05	0.704976	0.923879	2.00469	13	cg21234561	cg27205904	cg26614816	cg01857475	cg20923245	cg03817911	cg25274376	cg10572274	cg09477407	cg09884423	cg18633684
SLC12A8	1.49509e-06	0.000113734	0.643552	0.861801	2.00509	17	cg10747115	cg12662091	cg07755390	cg25260865	cg08325501	cg20208384	cg19768599	cg25611254	cg09363539	cg14391622
ALDH1L2	6.56946e-07	6.18857e-05	0.659444	0.899817	2.00601	14	cg21331473	cg04892391	cg22974804	cg04237898	cg20234947	cg07456485	cg27444996	cg19052447	cg07146395	cg08909756	cg16204509	cg20589117	cg18465755
SEC31B	1.08691e-06	9.04862e-05	0.643552	0.851564	2.00707	19	cg26458072	cg23725321	cg26381313	cg02593403	cg20831708	cg04611437	cg01072942	cg00730561	cg26705561	cg24467927	cg04835284
HOXA4	1.23001e-06	9.85149e-05	0.643552	0.826327	2.00728	22	cg16651126	cg11015251	cg19142026	cg14359292	cg15196806	cg17591595	cg24169822	cg23884241	cg25967031	cg22997113	cg17457637	cg00562553	cg07317062	cg11410718	cg03724423	cg04317399	cg25952581	cg11908057	cg20161965
CA7	1.07541e-06	9.04862e-05	0.643552	0.85177	2.00755	19	cg07095264	cg00560547	cg01532206	cg05552717	cg06524479	cg06998210	cg25231437	cg10373196	cg05440435	cg03469521	cg12938978	cg07497911
PUS3	1.41979e-06	0.000110313	0.643552	0.855731	2.00861	18	cg19792599	cg11413039	cg04609163	cg23727983	cg01736784	cg22097425
BCL7C	1.8013e-06	0.000131524	0.643552	0.872133	2.00867	16	cg10515900	cg16657816	cg06815754	cg06665774	cg21469373	cg22377963	cg07013258	cg14290127
PCDHA6	6.89945e-07	6.39994e-05	0.659444	0.892068	2.00869	15	cg16987900	cg02004851	cg09820378	cg02047300	cg11356485	cg03758467	cg18523042	cg07459170	cg11433190
MYCBPAP	8.9914e-08	1.3972e-05	0.704976	0.925733	2.00872	13	cg27403810	cg10251190	cg00810055	cg22571038	cg02788401	cg09265274	cg09404642	cg20138264	cg03611598	cg06086634
ACTR3C	7.18592e-07	6.59834e-05	0.659444	0.816682	2.01012	24	cg11026333	cg01270001	cg10348193	cg06975979	cg03185704	cg18221429	cg00487984	cg25183474	cg11347411	cg22893248	cg02639123	cg11740103	cg22747650	cg04790022	cg02119840	cg07753583	cg21577356	cg21516287	cg24474409	cg01234517
WNT3	6.31968e-07	6.04727e-05	0.659444	0.892905	2.01058	15	cg12379948	cg06785746	cg11142826	cg16440629	cg07879727	cg27346528	cg06093379	cg24114556	cg00817598	cg00126034	cg26575738
DNAH10	3.36381e-10	2.18419e-07	0.814036	0.968438	2.01066	11	cg06180621	cg10575376	cg27125645	cg02823783	cg07347092	cg24918608	cg18656216	cg06745944	cg26986180	cg01240444
SPATA18	3.79843e-09	1.38119e-06	0.761461	0.951545	2.01161	12	cg04868167	cg26039254	cg03940064	cg09022993	cg21449150	cg04430835	cg10418567	cg06341054
TTYH1	6.58308e-08	1.10919e-05	0.704976	0.927152	2.0118	13	cg09474331	cg07239363	cg15241920	cg02623991	cg00608276	cg21883754	cg01162037	cg15723536	cg16453065	cg10187559	cg23695687
ZNF790	1.46362e-06	0.000112084	0.643552	0.770364	2.0119	33	cg10734240	cg18876786	cg19831147	cg22379207	cg22753918	cg03607773	cg22334559	cg14870914	cg10400937	cg12268623	cg07825094	cg02343318	cg14195122	cg06466031	cg24775172	cg10211019	cg16646909	cg17656260	cg09567473	cg12794878	cg04302813	cg07684889	cg16540393	cg02540033	cg07056149	cg26095210
ARL9	6.29211e-08	1.09997e-05	0.704976	0.927567	2.0127	13	cg04528060	cg07664553	cg11482719	cg15846316	cg07846311	cg02786012	cg14775423	cg06922635
CROT	5.45201e-07	5.41656e-05	0.659444	0.893926	2.01287	15	cg16063666	cg13338302	cg13595813	cg22510794	cg14001567	cg11252776	cg18952098	cg13741326	cg21526343	cg19642189	cg12969170
RNLS	3.21407e-09	1.19255e-06	0.774939	0.95226	2.01312	12	cg19235339	cg18192294	cg18963906	cg06981182	cg05339066	cg06079710	cg06812977	cg06118999	cg11861709	cg15972243
LGALS8	6.21121e-07	5.97492e-05	0.659444	0.787206	2.01363	30	cg08137948	cg06558640	cg13444964	cg18322510	cg03796549	cg14760424	cg09334514	cg24846594	cg16400094	cg14445518	cg01030476	cg25041207	cg19176897	cg01164511
INADL	5.10586e-07	5.21515e-05	0.659444	0.894354	2.01384	15	cg12128740	cg26620308	cg08894594	cg13919148	cg10316635	cg11285536	cg10139846	cg02366686
NEAT1	4.36774e-07	4.67117e-05	0.674963	0.903502	2.01423	14	cg14148106	cg08325383	cg24745327	cg12637942	cg14872693	cg05030574	cg00499210	cg04999148	cg12177551	cg16942120	cg00678239	cg23463310	cg00391696	cg07238066
FAM84A	4.81739e-07	4.97642e-05	0.659444	0.894637	2.01447	15	cg23062198	cg16846645	cg17708472	cg26633107	cg07622996	cg05446424	cg06545361	cg20720059	cg14225485	cg04063216	cg14789259	cg10138494	cg12050497
ACAA1	1.28997e-06	0.000102415	0.643552	0.875411	2.01622	16	cg06239037	cg17044320	cg06069310	cg24368167	cg15348640	cg17034030	cg07895684	cg01353464	cg15427004	cg05054145
CD164L2	3.95201e-07	4.3284e-05	0.674963	0.896355	2.01834	15	cg01765529	cg16400794	cg10961604	cg20165381	cg04910690	cg19370166	cg11955474	cg22872989	cg05436231	cg15166089	cg00286621
HS3ST2	1.197e-06	9.62953e-05	0.643552	0.876472	2.01867	16	cg01574663	cg27403265	cg13873813	cg10370599	cg03132773	cg03713642	cg03757784	cg19064258	cg06365161	cg20023231	cg08214995	cg02238407	cg12825577
STK19	4.97498e-07	5.11018e-05	0.659444	0.736873	2.01868	45	cg05626376	cg19864808	cg26029547	cg15063771	cg01883966	cg10874097	cg24870273	cg04149916	cg13069441	cg15965006	cg20194050	cg26837372	cg21948861	cg09230350	cg12776033	cg23945481	cg17339327	cg01067809	cg16190718	cg10914467	cg05909390	cg04654261	cg15010006
TMEM216	1.197e-06	9.62953e-05	0.643552	0.876506	2.01874	16	cg03271965	cg24449148	cg05042743	cg06956048	cg16316624	cg10489124	cg20208600	cg21116783	cg17322667
TSSK3	4.47361e-08	8.93788e-06	0.719513	0.930493	2.01904	13	cg00873050	cg08859095	cg15061530	cg11167537	cg19921279	cg21172540	cg01555014	cg12064008	cg04093047	cg22045990
BIRC3	3.84709e-07	4.31481e-05	0.674963	0.905771	2.01929	14	cg16705383	cg04279695	cg21915672	cg14481222	cg24882097	cg05338083	cg23565749	cg10659575	cg01802501	cg20358655	cg16837326	cg14504418
NEU4	1.53023e-06	0.000114964	0.643552	0.800973	2.01932	27	cg01987333	cg11706790	cg15222753	cg24429037	cg16660312	cg19007167	cg18095041	cg06892601	cg10833299	cg23923311	cg17280514	cg23290912	cg22399646	cg19151604	cg18485872	cg23577239	cg10504150	cg26034168	cg22463529
SLC34A2	7.78472e-07	6.93794e-05	0.659444	0.868302	2.02021	17	cg19766441	cg07578695	cg19616230	cg27513574	cg01493016	cg21200703
CLDN3	3.73139e-07	4.24002e-05	0.674963	0.906241	2.02033	14	cg17683390	cg25346720	cg17974780	cg14363841	cg18045859	cg12234855	cg14953397	cg20309794	cg26502671	cg24440468
TRIM17	3.63728e-08	7.94463e-06	0.719513	0.931779	2.02184	13	cg04944802	cg03061239	cg01907584	cg08874372	cg23540518	cg24848599	cg02952008	cg11253514	cg18875460	cg02931001	cg20939768	cg04945350
ZNF354C	3.5287e-08	7.8574e-06	0.719513	0.931978	2.02227	13	cg12623648	cg10864596	cg25942031	cg19025430	cg09270067	cg10802132	cg08278489	cg08522107	cg11538128	cg07515940	cg04488521
SPAG6	3.21074e-07	3.70073e-05	0.674963	0.907391	2.0229	14	cg23016129	cg18247055	cg05099508	cg17098147	cg24031355	cg21105131	cg12377139	cg25261328	cg25802093	cg24502682	cg09429160	cg03686496
FAM114A1	7.13044e-07	6.58063e-05	0.659444	0.832775	2.02295	22	cg05616278	cg08055924	cg25943096	cg11532267	cg00818473	cg20484352	cg24518794	cg27212978	cg03084103	cg27389764	cg10387769	cg17223176	cg03499052	cg16919074	cg02628902
MRPS21	2.97124e-07	3.53072e-05	0.674963	0.899029	2.02437	15	cg01566242	cg09808343	cg26535484	cg25373063	cg18031008	cg23819679	cg23650482	cg15934674	cg08293086	cg04724277
PAX9	6.42724e-07	6.118e-05	0.659444	0.793928	2.02478	29	cg05917460	cg07648749	cg00970313	cg23655970	cg19842809	cg00388556	cg01627823	cg00762160	cg02428056	cg19538655	cg01672943	cg01972418	cg12857945	cg02178684	cg21875330
FBRSL1	5.99517e-07	5.79778e-05	0.659444	0.794648	2.02662	29	cg00370303	cg25694349	cg23890800	cg19595750	cg26860182	cg24800655	cg18450555	cg07688604	cg10304922	cg23681339	cg23097155	cg17152423	cg00360256	cg20214067	cg11709225
EVC2	8.84227e-07	7.72891e-05	0.659444	0.851676	2.0273	20	cg14654886	cg27434509	cg01834022	cg05542338	cg17255450	cg22290744	cg06426416	cg03881544	cg05571820	cg03278643	cg15305511	cg00875039	cg17242664	cg23665381
GRIA4	4.40676e-07	4.68534e-05	0.674963	0.823913	2.02792	24	cg03225817	cg23676682	cg19343464	cg04747226	cg09980522	cg21217024	cg23559689	cg03243226	cg15603568	cg12754421	cg14088478	cg00343633	cg11308643	cg08892158	cg07972135	cg09147777	cg05023507	cg23048882	cg00629688	cg17821385
ISM1	5.34759e-07	5.35952e-05	0.659444	0.795528	2.02886	29	cg25796439	cg14060111	cg12664209	cg02145932	cg09491991	cg04432319	cg26322248	cg03725761	cg06262436	cg11155707	cg21561970	cg15577927	cg15015034	cg25606624	cg06567525	cg19118558	cg23504092	cg25384906	cg12448198
LVRN	5.36512e-07	5.35952e-05	0.659444	0.8725	2.02998	17	cg16620526	cg07224726	cg22010052	cg19354156	cg09330192	cg12557219	cg03890037	cg16738620	cg07912449	cg14803440	cg06410191	cg17131280	cg25044651	cg10199250	cg09307861
T	8.73097e-07	7.66849e-05	0.659444	0.88203	2.03147	16	cg06463958	cg06073449	cg19675288	cg14638883	cg01392518	cg02149708	cg17188046	cg05655837	cg13032463	cg08214847	cg23688510
HMGCLL1	1.73666e-07	2.33883e-05	0.690132	0.902444	2.03205	15	cg21705897	cg22508969	cg06401021	cg16863375	cg26963356	cg13973820	cg15594967	cg05166820
GALNT13	7.38942e-07	6.71735e-05	0.659444	0.829328	2.03308	23	cg26983710	cg07547000	cg18118685	cg12079322	cg14739151	cg13101087	cg23762263	cg26660002	cg17130964	cg01011748	cg08042220	cg12424785	cg21998983	cg02593932
TMEM25	7.92149e-07	7.02539e-05	0.659444	0.882756	2.03314	16	cg16664682	cg05230647	cg26299583	cg19125926	cg25800707	cg06747026	cg26567788	cg01043502	cg15855384	cg21718229	cg23326785	cg19041146	cg06383048	cg20001829	cg14051220
CCDC63	4.77195e-07	4.95764e-05	0.659444	0.86642	2.0337	18	cg00658626	cg22936457	cg26418363	cg19006003	cg05924445	cg05158074	cg23848433	cg10717694	cg08321600
C15orf56	1.94288e-07	2.47017e-05	0.690132	0.912323	2.03389	14	cg05068428	cg12635019	cg18097281	cg13892980	cg24498031	cg11939465	cg02857778	cg04305879	cg01036164	cg04812615	cg12423123	cg17998394
GATA5	7.24498e-07	6.61915e-05	0.659444	0.854879	2.03493	20	cg02484469	cg13845982	cg20265733	cg14980983	cg12664464	cg09339194	cg11982072	cg16714055	cg24320612	cg23770904	cg18872321	cg16919517	cg25667841	cg18278265	cg08568720	cg14388488	cg24500900	cg14831174
MLPH	6.88073e-07	6.39994e-05	0.659444	0.883846	2.03565	16	cg04476152	cg27130721	cg08992911	cg03076319	cg05240479	cg24603464	cg01387102	cg01504215	cg21999589	cg11692852	cg16426459	cg17187163
AGBL2	1.35953e-08	3.58227e-06	0.74774	0.93827	2.03592	13	cg24423282	cg19112957	cg22271305	cg16174121	cg05547140	cg09347923	cg17114847	cg09688700	cg04217927
MGA	5.83997e-07	5.70842e-05	0.659444	0.885143	2.03864	16	cg06799422	cg24856258	cg25826226	cg22546696	cg17178280	cg18958684	cg18556005	cg06891458	cg09225537	cg12804488	cg09663530	cg01459116
GPR135	5.60983e-07	5.5131e-05	0.659444	0.885856	2.04028	16	cg09859398	cg14847688	cg04186360	cg01678172	cg05217962	cg15436096	cg16411251	cg08229199	cg10014563	cg22821834	cg16322262
TBC1D19	1.22111e-07	1.7481e-05	0.690132	0.906217	2.04055	15	cg15491432	cg15487791	cg23006906	cg15645986	cg19481816	cg20045672	cg17446262	cg15934560	cg18953280
TICAM2	3.28068e-07	3.75132e-05	0.674963	0.806537	2.04192	28	cg22173752	cg10472270	cg18098750	cg01554060	cg20733436	cg21788519	cg21422923	cg18416226	cg16464045	cg08870042	cg24641522	cg26806989	cg02870222	cg21611170	cg08675743	cg17187869	cg15395441	cg01743388	cg19007249
HIST1H4L	8.10813e-09	2.4569e-06	0.74774	0.941411	2.04274	13	cg25485294	cg07991112	cg05990544	cg25845597	cg11992375	cg06323023	cg25479916	cg12408601	cg16138458	cg06005695	cg17651821	cg17446896
ATP10A	2.87537e-07	3.43928e-05	0.674963	0.801867	2.04503	29	cg22113930	cg13417268	cg26230285	cg03307893	cg16389285	cg18194306	cg03419058	cg22797991	cg20124450	cg00774088	cg07470694	cg09638395	cg16417876	cg15523238	cg26519141	cg26879349	cg25846723	cg02245837	cg00288824	cg21951425
ELAVL2	3.99387e-07	4.34805e-05	0.674963	0.793791	2.04554	31	cg01818220	cg00665581	cg16361969	cg14026459	cg17840509	cg21200129	cg09391140	cg13932029	cg07623294	cg13442960	cg09350765	cg11082174	cg08714579	cg00495428	cg19597477	cg19942180	cg11994863	cg00407093	cg11246071	cg03554483	cg22798707	cg07109055	cg26246486	cg11727282	cg05460658
ZNF606	4.63171e-07	4.83961e-05	0.674963	0.888684	2.04679	16	cg12689060	cg04165384	cg04656321	cg25480379	cg09577391	cg12259537	cg11740087	cg00664634	cg21760971	cg06368093
CA2	5.3308e-09	1.7307e-06	0.761461	0.943435	2.04713	13	cg12470625	cg15042246	cg06119051	cg23963118	cg23957792	cg25498536	cg04007017
MYD88	2.81213e-07	3.40848e-05	0.674963	0.879932	2.04727	17	cg06239037	cg17044320	cg06069310	cg24368167	cg15348640	cg17034030	cg02829783	cg07895684	cg01353464	cg15427004	cg05054145
S100A6	5.24121e-09	1.7307e-06	0.761461	0.943524	2.04732	13	cg06872500	cg01434197	cg13112903	cg04998420	cg08644993	cg16564710	cg14802247	cg09413557	cg00419564
TIRAP	2.52663e-07	3.12495e-05	0.674963	0.880757	2.04919	17	cg10291648	cg15699874	cg09036154	cg13986503	cg15573846	cg02973469	cg26202340	cg21533667	cg15932284	cg02305850	cg21652664	cg13751489	cg04705238
CYGB	4.11389e-07	4.45206e-05	0.674963	0.890017	2.04986	16	cg02396496	cg00958884	cg23754558	cg19249708	cg17299935	cg16984438	cg22139214	cg07781162	cg17746119	cg23888340	cg15574312
XKR8	7.80496e-08	1.25577e-05	0.704976	0.920177	2.0514	14	cg24091371	cg24311947	cg00563229	cg06352370	cg10519271	cg24458833	cg06842862	cg16294338	cg00265863
AS3MT	7.66175e-08	1.24373e-05	0.704976	0.920721	2.05261	14	cg11784071	cg24592962	cg26207201	cg00086670	cg25143771	cg19090132	cg08856941	cg16989281	cg18534077	cg02786313
PGCP	1.87e-07	2.43794e-05	0.690132	0.883178	2.05482	17	cg14678829	cg01076971	cg17631196	cg14892538	cg21184172	cg05968601	cg04986675	cg23741863
IRF6	2.00461e-07	2.53096e-05	0.690132	0.876164	2.05657	18	cg00989853	cg25192855	cg22442454	cg25204440	cg12034118	cg22338127	cg09509183	cg23283495	cg10074409	cg04352962	cg22029157
ZNF544	5.88353e-07	5.72024e-05	0.659444	0.820476	2.05676	26	cg21155461	cg01859739	cg17217219	cg08397273	cg21747958	cg26263766	cg16187092	cg11279918	cg23313604	cg26401955	cg21994576	cg21020710	cg10051935	cg04352026	cg24555067
C3orf18	1.90412e-07	2.43794e-05	0.690132	0.846953	2.05739	22	cg19175455	cg19233043	cg10779423	cg24075738	cg07638105	cg27631394	cg11975445	cg00169373	cg17765501	cg03034192	cg11718970	cg06663662
PSMB9	5.1837e-08	9.51968e-06	0.719513	0.766252	2.05808	40	cg15926590	cg14286550	cg06634056	cg26700949	cg25524784	cg27652200	cg18436324	cg01547742	cg09374375	cg23880953	cg05826626	cg14925994	cg23922920	cg11012835	cg05412930	cg13403689	cg09968749	cg01170201	cg08880054
ZNF577	3.80168e-08	7.94463e-06	0.719513	0.914977	2.06027	15	cg10783469	cg12227172	cg11269599	cg13393830	cg22472290	cg24794228	cg23010048	cg10635122	cg09547119	cg16731240	cg03562414	cg06878361	cg22331349
PSMB8	4.59892e-08	8.99064e-06	0.719513	0.744114	2.06074	50	cg06870868	cg24893844	cg05115162	cg03166550	cg24767041	cg09006592	cg18963307	cg05545172	cg24625115	cg24326130	cg00777968	cg01295600	cg21322855	cg26829379	cg05872513	cg06531943	cg27232057	cg17392730	cg21535207	cg13853192	cg05629721	cg05242261	cg10128166	cg10192196	cg13603062	cg08772265	cg07456831	cg00889031	cg20848216
ENTPD3	3.27032e-08	7.62277e-06	0.719513	0.915735	2.06198	15	cg00656387	cg13409248	cg10755058	cg15514087	cg02782426	cg04652603	cg18306943
KILLIN	3.69845e-08	7.94463e-06	0.719513	0.746444	2.06719	50	cg19634213	cg27084903	cg19358349	cg03236184	cg04616691	cg06731059	cg25452974	cg26127345	cg01228636	cg09472211	cg08995089	cg15412736	cg04824711	cg07655693	cg20337093	cg16687447
ADAMTS16	1.9037e-07	2.43794e-05	0.690132	0.897646	2.06743	16	cg15409013	cg25973534	cg15048991	cg04136610	cg07834743	cg16508480	cg01085224	cg00127167	cg19813025	cg22784954	cg03209854
WDR8	1.16114e-07	1.71631e-05	0.704976	0.817811	2.07047	28	cg10143426	cg21000072	cg04021697	cg16823083	cg24073122	cg01434649	cg07382920	cg04391111	cg26128092	cg04865841	cg22614891	cg25731359	cg11256802	cg21012455	cg18021902	cg00780805
B4GALNT2	1.41227e-07	1.93057e-05	0.690132	0.869826	2.07051	20	cg22259831	cg01429662	cg18208707	cg02445664	cg16206138	cg01688264	cg19133221	cg01147550	cg20233029	cg03167683
GFI1	1.97652e-08	4.8561e-06	0.733762	0.730054	2.07119	58	cg18221467	cg16358430	cg17858328	cg11954479	cg13359699	cg26027669	cg04158367	cg18182148	cg24683414	cg01786314	cg10832495	cg11785652	cg16297569	cg22341104	cg14475915	cg25402655	cg16372625	cg11412935	cg13930300	cg23807354	cg14434926	cg16707062	cg23812393	cg25232660	cg15394350	cg07011357
ASCL2	6.91633e-08	1.15363e-05	0.704976	0.759551	2.07212	43	cg15790820	cg21365566	cg06272038	cg13930892	cg11373604	cg09894698	cg10526374	cg07333715	cg22346124	cg18485844	cg06263495	cg26051413	cg19284039	cg11772171	cg03306615	cg06347739	cg01156550	cg05309948	cg27252164	cg13330341	cg10290276	cg21063716	cg14308479	cg11644479	cg20912770	cg03874471	cg19459876	cg11419064	cg17426084	cg24353535
CYBA	1.62712e-08	4.2261e-06	0.733762	0.920527	2.07277	15	cg04879832	cg09025501	cg03125427	cg08177833	cg00054525	cg14752986	cg08843517	cg26537639	cg05744675	cg24046411	cg10246531	cg19790294
MEOX2	1.86121e-08	4.69981e-06	0.733762	0.929766	2.07278	14	cg27096779	cg17093212	cg02908900	cg16331920	cg25859468	cg00839579	cg01181350	cg05494014	cg13047892	cg18580296	cg03985727	cg00003994	cg07395354
HIST1H3G	1.70212e-08	4.35862e-06	0.733762	0.930504	2.07442	14	cg26674751	cg00036011	cg23282585	cg14696535	cg21281951	cg23233200	cg11731890	cg10570941	cg04704193	cg14273822	cg01563704	cg23229820	cg02909790
GATA4	4.78011e-08	9.24544e-06	0.719513	0.758145	2.07695	45	cg14900471	cg22024215	cg14666113	cg00702988	cg25657293	cg22043745	cg06704518	cg05157731	cg24646414	cg21073927	cg14487356	cg10451078	cg04257359	cg27100236	cg04233840	cg05930881	cg17189313	cg22320962	cg25713705	cg09130043	cg14379719	cg03360356	cg13166213	cg12827351	cg25216696	cg16195519	cg16608337	cg16803596	cg05412333	cg13680188	cg08379586	cg02726121
PAX6	1.1208e-09	5.66034e-07	0.788187	0.714775	2.07786	75	cg12086936	cg15778437	cg05091519	cg11269819	cg11333459	cg09656389	cg21764190	cg05490712	cg04832932	cg13570972	cg01867395	cg22738139	cg05842787	cg10177238	cg15036713	cg11897577	cg16004664	cg15931945	cg14002345	cg26544363	cg11482099	cg01665555	cg10448436	cg18058532	cg02468250	cg27597956	cg03527353	cg08391415	cg15927696	cg20200236	cg20701646	cg01904410	cg25242557	cg14037837	cg13769697	cg08782920	cg17280740	cg02642123	cg07905944	cg18400845	cg26315277	cg13028700	cg13694576
HOXB6	9.07906e-08	1.39887e-05	0.704976	0.791923	2.07794	34	cg04588674	cg19828220	cg10906729	cg18684142	cg16848873	cg17179862	cg20471691	cg03803541	cg05888755	cg00072689	cg01986016	cg15435170	cg14230750	cg05900563	cg21387752	cg11850549	cg09983216	cg04435975	cg01723934
IGF2AS	8.25553e-08	1.31661e-05	0.704976	0.821433	2.07964	28	cg15393937	cg03760951	cg21667878	cg19443075	cg22287492	cg26517849	cg20339650	cg19002337	cg10037494	cg05859777	cg13756879	cg05452899	cg09694722	cg16415340	cg14608156	cg17434309	cg14188639	cg23905216	cg24917382	cg24366657	cg10659464	cg11915650
AOX1	2.63364e-14	1.19705e-10	0.975995	0.984214	2.08068	12	cg24569637	cg08266417	cg09729613	cg13875120	cg08952506	cg13000082	cg04380340	cg12627583	cg02144933	cg01217071	cg02657832
SGCE	5.06427e-09	1.7307e-06	0.761461	0.740114	2.08427	54	cg13266630	cg17701373	cg04366249	cg23616761	cg14388858	cg16761035	cg19107595
NPY	6.34525e-09	1.98902e-06	0.761461	0.926753	2.08679	15	cg25884711	cg21097881	cg24242823	cg16964348	cg15929698	cg24885417	cg26418900	cg05158615	cg00355281	cg11475550	cg12614105	cg18106668
PAPOLB	5.63385e-08	1.00421e-05	0.719513	0.906409	2.08761	16	cg02434121	cg12011136	cg03707183	cg04961235	cg25944004	cg00074086	cg02918557	cg11420883
ATP5G2	2.97223e-08	7.11027e-06	0.733762	0.849309	2.09042	24	cg23278196	cg13691247	cg17561241	cg06632207	cg07403400	cg22997177	cg16264705	cg02056144	cg04418091	cg27479634	cg13477804	cg09706122	cg02905198	cg23931487	cg19842134	cg08995424	cg07526618	cg10859192
SCAND3	5.59351e-08	1.00421e-05	0.719513	0.81754	2.09122	30	cg01984858	cg12044123	cg11414709	cg05879498	cg18109777	cg27136241	cg22867156	cg07160574	cg01027397	cg14527344	cg19085712	cg01449141	cg10600883	cg12319423	cg00858855	cg26145670	cg06535324	cg09764408	cg03640766	cg20897936	cg10031532	cg08334310
ZNF793	3.54385e-08	7.8574e-06	0.719513	0.868304	2.09296	21	cg15139588	cg11623861	cg14732998	cg20208952	cg02711801	cg17332326	cg24588375	cg23296010	cg18154014	cg13181745	cg24078985	cg25361907	cg04818919	cg07482795	cg05063298
SPAG1	3.33809e-08	7.68225e-06	0.719513	0.868898	2.09439	21	cg04958845	cg21536042	cg08198517	cg20295949	cg06768655	cg20242728	cg26927998	cg08681365	cg16150678	cg01536011	cg27537600	cg16192717	cg27170159	cg05833318	cg07239293	cg08368538
HOXA2	2.63255e-08	6.38165e-06	0.733762	0.851565	2.09598	24	cg17353412	cg05921905	cg02707071	cg00445443	cg04027736	cg22943986	cg06166490	cg06769202	cg02225599	cg19432993	cg02979457	cg13985518	cg06401979	cg01217984	cg04737131	cg23979631	cg23206851	cg09871315	cg24058604	cg20087093	cg09908750
DUOX1	3.25257e-08	7.62277e-06	0.719513	0.880782	2.09659	20	cg02430385	cg24505618	cg08328777	cg10496082	cg06646705	cg05804220	cg11230298	cg19295951	cg10583297	cg18088242	cg17438432	cg13605988	cg15105703	cg06904403
CCNA1	3.79185e-08	7.94463e-06	0.719513	0.799482	2.09778	34	cg17495912	cg26984343	cg05089090	cg24334591	cg00282249	cg18348647	cg02478448	cg08215918	cg10158541	cg05137358	cg18948722	cg08676975	cg23182559	cg11513637	cg12417071	cg27142924
BNC1	5.00493e-08	9.36143e-06	0.719513	0.856823	2.10048	23	cg26654798	cg17124224	cg07016258	cg27304406	cg06523224	cg09180848	cg26429925	cg20941110	cg18952647	cg02713760	cg14385245	cg18560204	cg16049391	cg19685251	cg22271562	cg00768409
DUOXA1	1.59258e-07	2.16079e-05	0.690132	0.838422	2.10174	26	cg02430385	cg24505618	cg08328777	cg10496082	cg06646705	cg05804220	cg11230298	cg19295951	cg10583297	cg18088242	cg17438432	cg13605988	cg15105703	cg06904403
C1orf94	4.14563e-08	8.37464e-06	0.719513	0.785127	2.10245	39	cg22697574	cg16348470	cg04025150	cg02656891	cg01956976	cg01445580	cg09596405	cg18328755	cg19228118	cg04323427	cg13329248	cg25772827	cg23442151	cg24236085	cg24558425	cg23135442	cg25025247	cg26711073	cg21197216	cg27557134	cg05382123	cg24411961	cg04486873
CDKL2	1.79229e-09	7.40583e-07	0.788187	0.943834	2.10414	14	cg14263942	cg10344081	cg26173997	cg02675308	cg24432073	cg03757145	cg21195185	cg02466113	cg14988503	cg21050053	cg10131286
TRIL	1.32062e-07	1.84693e-05	0.690132	0.840323	2.10651	26	cg04823311	cg14709460	cg19499748	cg14996783	cg24853724	cg10479082	cg15444947	cg02624770	cg24426072	cg22348673	cg07552288	cg21572621	cg19929126	cg19198568	cg22534203	cg07702750	cg14882669	cg24222995	cg00455526
NEK11	1.25289e-07	1.7658e-05	0.690132	0.841286	2.10892	26	cg13485052	cg18255614	cg17888249	cg22539279	cg25114463	cg16935709	cg21379800	cg13147520	cg17326690	cg03870162	cg17088155	cg15875573	cg21818333	cg08237663	cg25270252	cg20076181	cg14225226	cg02335441	cg04534198
H2AFJ	1.19843e-08	3.40449e-06	0.74774	0.906667	2.10947	17	cg27086773	cg11013298	cg19981263	cg08855729	cg15310637	cg20729747	cg24638668	cg15873303	cg03111818	cg01312194	cg07112131	cg05081223
DDIT4L	1.22412e-09	5.70658e-07	0.788187	0.937316	2.11058	15	cg08663159	cg27062369	cg12566138	cg05319305	cg12829717	cg15598154	cg19685627	cg25071651	cg02989600	cg03132532	cg05147321	cg09488621	cg25007312	cg18714412
FBN2	1.00327e-08	2.89532e-06	0.74774	0.897086	2.11436	19	cg17958315	cg13203474	cg14413263	cg01939274	cg04929533	cg17564775	cg06993118	cg23621127	cg12940822	cg25532099	cg25084878	cg02620875	cg05194233	cg05209584	cg20708842	cg11965976	cg10866940	cg27223047
IRX4	3.86008e-08	7.97501e-06	0.719513	0.838829	2.11476	27	cg12740438	cg14507560	cg12039072	cg24937747	cg18561688	cg03679565	cg07882671	cg19955132	cg03963198	cg02641288	cg24876960	cg25614907	cg24654765	cg17698665	cg01307528	cg14823763	cg06140361	cg05941108	cg01946650
LRRTM2	1.25431e-08	3.41691e-06	0.74774	0.918316	2.11504	16	cg11677683	cg08771171	cg17315014	cg23184518	cg06606949	cg06605984	cg20515447	cg16777413	cg16822914	cg14902598	cg17865528
ASTE1	1.26906e-08	3.41691e-06	0.74774	0.858486	2.11806	25	cg13485052	cg18255614	cg17888249	cg22539279	cg25114463	cg16935709	cg21379800	cg13147520	cg17326690	cg03870162	cg17088155	cg15875573	cg21818333	cg08237663	cg25270252	cg20076181	cg14225226	cg02335441	cg04534198
CD109	5.22921e-10	3.06685e-07	0.801216	0.94223	2.12164	15	cg24843646	cg04451423	cg07030010	cg14838592	cg25889596	cg22524595	cg05923072	cg25537962	cg22982236	cg12307716	cg22311854	cg23281602	cg04283637
HPDL	3.99567e-10	2.42151e-07	0.814036	0.943662	2.12487	15	cg10026473	cg15071854	cg12178578	cg21868134	cg14913111	cg13951491	cg07708653	cg26781150	cg10164640	cg21255097	cg03270777
OBFC2B	5.28065e-09	1.7307e-06	0.761461	0.923142	2.12615	16	cg02602601	cg11722639	cg07250515	cg17709466	cg13683516	cg08409225	cg07262201	cg25245322	cg10928034	cg01985858	cg14816013	cg26761226	cg12869229	cg22591065	cg10654546	cg15231902
GALNT3	6.99213e-09	2.15464e-06	0.761461	0.878417	2.13382	22	cg05569109	cg24217704	cg10830649	cg24164798	cg11009335	cg24678095	cg20146030	cg25492645	cg02764346	cg25799994	cg13169065	cg18741205	cg15277489	cg22280705
PCDHB6	2.01477e-09	8.14011e-07	0.774939	0.918446	2.13688	17	cg00617875	cg16877957	cg16622906	cg23247945	cg02403883	cg09178190	cg06013769	cg15038110	cg08493776	cg24811352	cg24120669	cg04743250	cg27066201	cg23596123	cg02299843
TFCP2	1.67e-09	7.06099e-07	0.788187	0.91926	2.13877	17	cg19874475	cg22790973	cg20392585	cg11297723	cg24718035	cg13113115	cg19016289	cg13008978	cg18751588	cg09110196	cg12883833	cg04912566	cg20927059	cg04543012
HTATIP2	8.16859e-10	4.5004e-07	0.801216	0.915347	2.14854	18	cg00580047	cg03001832	cg07103917	cg26681211	cg15564240	cg06045408	cg25533556	cg19974445	cg18746451	cg20344434	cg16276153	cg02999108	cg18788940	cg02900213
HYI	1.01042e-09	5.40307e-07	0.788187	0.912779	2.15135	19	cg05396731	cg27239143	cg22797134	cg04391356	cg20426709	cg12158552	cg04314218	cg17592120	cg10984490	cg08172057	cg09514055	cg07383250	cg25151532	cg21219903	cg24731678	cg26467702	cg06755661	cg03548730
NNT	1.64697e-09	7.06099e-07	0.788187	0.892855	2.15214	21	cg09489281	cg16674535	cg26233374	cg07848310	cg03902565	cg12626968	cg00452016	cg00584670	cg11843640	cg12656077	cg04215256	cg26317056	cg24153889	cg12253865	cg08420334	cg19953620	cg13102118	cg08052882	cg08358683
RNF220	4.67618e-09	1.63495e-06	0.761461	0.835267	2.15242	31	cg04023150	cg10224098	cg19719902	cg14403130	cg15590950	cg16822216	cg05597624	cg22123777	cg26341102	cg00023154	cg01422881	cg04541474
SORBS3	4.35089e-09	1.55105e-06	0.761461	0.836013	2.15435	31	cg18530251	cg22321237	cg19675778	cg07896312	cg15316206	cg20568227	cg23563443	cg13951572	cg07924703	cg03601354	cg07469555	cg10191684	cg07459525	cg03572859	cg24805258	cg04394254	cg25654652
FKBP11	7.90179e-10	4.48945e-07	0.801216	0.907335	2.15979	20	cg19190217	cg15620146	cg15147435	cg05999245	cg22021756	cg03059112	cg13203223	cg23699916	cg21908259	cg01612057	cg05883907	cg11067907	cg22647178	cg21672339	cg22864266	cg23692087	cg03566156
SLC16A12	2.61314e-09	1.01084e-06	0.774939	0.828805	2.16452	33	cg18624636	cg12005098	cg02079377	cg11832210	cg02584459	cg18624900	cg09186006	cg04349243	cg24305584	cg11960629	cg22901008	cg23685037	cg26452584	cg03616221	cg02634414
C3orf62	8.93756e-11	7.38608e-08	0.839089	0.944205	2.17466	16	cg20603260	cg11098493	cg10259735	cg19498237	cg06241292	cg07207099	cg16523704	cg07758574	cg20835282	cg11408937	cg18605031	cg08846852	cg14798641
BOLL	1.16052e-09	5.70254e-07	0.788187	0.850542	2.17564	30	cg21866259	cg05783139	cg17565627	cg13356896	cg07495363	cg02957700	cg13706908	cg03774803	cg00926400	cg24589459	cg20577027	cg17560332	cg16002818	cg07732053	cg10456935	cg00361562
CYB5R2	6.68666e-11	6.07851e-08	0.839089	0.94549	2.17763	16	cg18791121	cg02982294	cg16281276	cg21115432	cg04959815	cg09064913	cg24575083	cg20012915	cg21433768	cg03826976
HIST1H3I	9.79793e-11	7.74505e-08	0.839089	0.928838	2.18021	18	cg25485294	cg07991112	cg05990544	cg25845597	cg11992375	cg06323023	cg25479916	cg16138458	cg04796181	cg26074223	cg22919370	cg06005695	cg05511483	cg12181621	cg01310019	cg08782481	cg04355968
VARS2	2.68447e-10	1.80764e-07	0.814036	0.793778	2.18022	46	cg05103231	cg18411800	cg26860970	cg09723781	cg24517380	cg06693277	cg10661769	cg27550606	cg16914989	cg12433575	cg15848685	cg05267955	cg16555181	cg02186769	cg27525647	cg25809410	cg12457901	cg15080939	cg00649377	cg11571001	cg02601318	cg18261909	cg26467571	cg16257334	cg00244776	cg09424348	cg16958594	cg10158679
RFX8	1.3522e-10	1.02435e-07	0.826657	0.918543	2.18647	20	cg05373455	cg19987611	cg01388757	cg02878891	cg12464048	cg04415270	cg12291728	cg26011364	cg02561771	cg13274107	cg12023693	cg27255239	cg16435561	cg05729200	cg10462143	cg27510024
TFAP2A	2.07029e-10	1.44769e-07	0.826657	0.801428	2.18754	44	cg14909730	cg18240331	cg14009588	cg20540714	cg22836400	cg16871519	cg11063729	cg00405198	cg25739875	cg16226962	cg02162880	cg17697633	cg00906973	cg09255586	cg07492757	cg01158822	cg18732032	cg13373589	cg10899301	cg03719083	cg05031572	cg09288780	cg13045959	cg12439899	cg00689580	cg07721569
GNMT	1.21786e-09	5.70658e-07	0.788187	0.868082	2.1885	27	cg05552183	cg14338887	cg19070139	cg02353165	cg26578923	cg07941301	cg19051105	cg24101359	cg04013093	cg17345569	cg16590910	cg13397359	cg05642143	cg11409096	cg23696834	cg23093754	cg24153763	cg21280719
ARTN	1.52549e-10	1.1094e-07	0.826657	0.890643	2.19216	24	cg20452714	cg26114324	cg21768204	cg12599982	cg15962314	cg06526872	cg06766307	cg20276103	cg21519202	cg18446895	cg18465391	cg17260276	cg02329117	cg22930187	cg13246856	cg06207804	cg18083817	cg13392029
TXNRD1	3.56653e-11	3.8143e-08	0.851339	0.793594	2.20737	51	cg21234561	cg27205904	cg26614816	cg01857475	cg20923245	cg21858255	cg03817911	cg07227926	cg17395064	cg14142965	cg25274376	cg10572274	cg09477407	cg26973714	cg04825044	cg09884423	cg18633684
SP6	7.52139e-11	6.51173e-08	0.839089	0.909464	2.20924	22	cg20640153	cg04456021	cg20381092	cg16363680	cg03668475	cg04663203	cg20020844	cg17733447	cg16175571	cg27210136	cg05044743	cg03071876	cg09965384	cg00598429
COL11A2	6.12236e-11	5.85845e-08	0.839089	0.853404	2.21579	32	cg03473348	cg09844474	cg22190028	cg10010480	cg05615552	cg03882777	cg13586420	cg25459558	cg12936423	cg08481075	cg04770813	cg00090619	cg04138361	cg03949284	cg09708959	cg18744458	cg01243297	cg16630229	cg06205432	cg02266086	cg21232625	cg22122760	cg02452416
PEG10	8.90624e-15	5.39748e-11	0.986546	0.759691	2.23454	85	cg21088896	cg13266630	cg17701373	cg04366249	cg08172445	cg27492749	cg08607907	cg23616761	cg14388858	cg08045766	cg25485192	cg19734015	cg23690528	cg20528183	cg04275901	cg03209103	cg15846744	cg26179590	cg18484166	cg22216017	cg16761035	cg21027820	cg25524350	cg16956426	cg19107595	cg23498273	cg26464535	cg23096644
TRIM59	4.03057e-13	8.8269e-10	0.932595	0.948572	2.23571	19	cg14931304	cg08816037	cg26856080	cg26433838	cg23704082	cg12479674	cg19996272	cg02723904	cg02095937	cg01459132	cg10273210	cg11075316	cg02221805	cg11614451
TAPBP	5.23485e-11	5.28749e-08	0.851339	0.841157	2.23701	37	cg14309283	cg27168291	cg14473643	cg10134527	cg07895437	cg05210804	cg14258935	cg01199618	cg14288848	cg17055704	cg25356697	cg10376053	cg26646118	cg21330831	cg04415168	cg18144560	cg03000593	cg14096569	cg24221373	cg11917542	cg08771019	cg25954512	cg13027595
ME3	1.49206e-12	2.08849e-09	0.91012	0.931653	2.24565	21	cg08387285	cg11953383	cg09193479	cg00474723	cg03953500	cg17080504	cg14881618	cg07560096	cg13391116	cg08477594	cg09645888	cg10160397
PRRT1	7.82543e-12	9.48494e-09	0.875325	0.875455	2.25599	31	cg02956248	cg13934406	cg23359665	cg06025456	cg08045906	cg12883279	cg06814287	cg16481280	cg12387154	cg12626589	cg18235088	cg25426302	cg00403498	cg10551329	cg06108383	cg12602633	cg17113856	cg17218813	cg17161421	cg21037008	cg19048176	cg20914572	cg20328456	cg02429905	cg00110832
NKX6-2	2.47002e-12	3.20767e-09	0.898671	0.887708	2.26395	29	cg11163901	cg00626110	cg06648277	cg25485875	cg17259183	cg27583690	cg01384488	cg00018024	cg24659054	cg00699945	cg11342452	cg02306630	cg17996619	cg16949120	cg09260089	cg10171448	cg08444220	cg07055616	cg01303723	cg03905847	cg07251711	cg19355087	cg00701692	cg05904135	cg15304699	cg08441806	cg19701540	cg10171347
HIST1H2BI	5.30603e-16	4.82344e-12	1.02767	0.968675	2.27372	18	cg26674751	cg00036011	cg18465515	cg14064694	cg23282585	cg19851715	cg14696535	cg21281951	cg23233200	cg11731890	cg03209557	cg10570941	cg03758514	cg03964941	cg04704193	cg14273822	cg01563704	cg23229820
ZNF529	1.30294e-12	2.08849e-09	0.91012	0.84845	2.27886	40	cg19685922	cg26141862	cg25397945	cg04332534	cg17313483	cg07350105	cg05020604	cg15938658	cg16674280	cg02157552	cg18892461	cg17925135	cg27335720	cg03222310	cg02587316	cg04664167	cg21481637	cg03427571	cg07904448	cg09500430	cg16658737	cg07816786	cg26798850	cg22517995	cg07624650	cg24871714	cg09430118	cg19227047	cg06577293	cg04036427	cg08045902
PLEKHG6	4.36951e-13	8.8269e-10	0.932595	0.924548	2.28105	25	cg15593988	cg01181929	cg08189171	cg25268678	cg03237324	cg09056845	cg18518680	cg27271937	cg13320138	cg13022977
ZIC4	1.49334e-12	2.08849e-09	0.91012	0.85858	2.28585	38	cg21127068	cg03900143	cg08812189	cg27606499	cg03881775	cg07850418	cg03355998	cg12388007	cg13015925	cg00154357	cg13278496	cg02820514	cg13340636	cg00235367	cg01581018	cg22796509	cg02387803	cg05548555	cg17003736	cg15255896	cg06369327	cg05811594	cg24686610	cg11142389	cg12652796	cg16790847
PPT2	1.16879e-13	4.24996e-10	0.943632	0.816899	2.28925	53	cg02956248	cg13934406	cg23359665	cg06025456	cg08045906	cg12883279	cg06814287	cg16481280	cg12626589	cg18235088	cg25426302	cg00403498	cg10551329	cg06108383	cg17113856	cg17161421	cg21037008	cg05133205	cg09599399	cg19048176	cg20914572	cg18049167	cg20328456	cg02429905	cg00110832	cg00552704	cg12585943	cg06264679	cg04749507	cg04105091	cg17229678	cg13102294	cg01111041
CHFR	2.32245e-13	6.03205e-10	0.932595	0.899213	2.29329	29	cg04774496	cg10223066	cg27382164	cg00470794	cg26832509	cg07951978	cg18533833	cg26410484	cg12551582	cg22202031	cg26394825	cg04044684	cg24727133	cg00256785	cg27084026	cg15063355	cg21273703	cg02667335	cg19137098	cg12238812	cg14519294	cg27040423
GALR1	6.27734e-13	1.14128e-09	0.921426	0.87992	2.30884	34	cg00854242	cg03659519	cg21938435	cg15146859	cg26721264	cg06562865	cg20872937	cg25165358	cg19056926	cg03502002	cg18461021	cg10390058	cg03032214	cg21634365	cg15129823	cg10122698	cg02611744	cg15343119	cg04534765	cg26065057	cg01178451	cg06360427	cg10486998	cg19705131	cg03175653	cg15484988	cg21661027	cg18961944
ZIC1	2.20411e-13	6.03205e-10	0.943632	0.887052	2.31664	33	cg18424634	cg02647941	cg26400885	cg14456683	cg16636671	cg10107050	cg14741939	cg12419052	cg09241332	cg01610632	cg26375057	cg16181396	cg02519751	cg01227537	cg12595013	cg08855449	cg24686610	cg04738965	cg23449696	cg12965599	cg23468878	cg00475509	cg26014538	cg15002294	cg05073035	cg07291439	cg11142389
[truncated: 21 more columns]

## Sheet: MHH-ES-1
promoter	pval (Wilcoxon rank-sum test)	padj	log2err	ES	NES	size	leadingEdge
FYN	1.64994e-19	2.29636e-15	1.14219	-0.755066	-2.80469	85	cg20464902	cg25529557	cg10465939	cg24341019	cg17546878	cg03244438	cg02026773	cg17811150	cg17587997	cg16450834	cg09410830	cg05084043	cg19841228	cg20927320	cg16155724	cg11304838	cg12389112	cg01375838	cg11602361	cg04657000	cg17684858	cg27202646	cg16474096	cg12873928	cg24929139	cg24729343	cg18855269	cg24824472	cg11883561	cg11920592	cg23318908	cg14800005	cg02789394	cg05930034	cg02755956	cg13832988	cg13585320	cg02386354	cg25370397	cg27359310	cg08061598	cg11054916	cg17705424
TSPAN18	2.00585e-18	1.21608e-14	1.10534	-0.785813	-2.79679	67	cg08170376	cg14638189	cg18395231	cg09623623	cg01571916	cg23770234	cg03362719	cg24681086	cg12547394	cg05306815	cg25262147	cg17260660	cg06637170	cg18193521	cg12730562	cg27548897	cg00015343	cg07524505	cg24012880	cg06401614	cg11972564	cg05111148	cg18247223	cg15047297	cg09390792	cg25327296	cg09852421	cg09074379	cg15576669	cg22887730	cg25320541	cg14693118	cg12746366	cg21872204	cg26941453	cg12404279	cg25719876	cg23500396	cg04898130	cg06091094	cg16529912	cg00539686	cg25663752
APBA2	1.64587e-10	1.11928e-07	0.826657	-0.71746	-2.44463	53	cg02331808	cg21857449	cg21365387	cg16897361	cg27659655	cg10768063	cg16982461	cg08051914	cg22135269	cg26995364	cg08908089	cg00214012	cg12110701	cg02060738	cg09203541	cg00198311	cg03115989	cg18010520	cg12114456	cg18433015	cg03179496	cg20840847	cg03953482	cg22066653	cg16774883	cg00955451	cg05942081	cg07369378	cg13386851	cg15330301	cg16568410	cg26065929	cg10723259	cg12466731	cg18720577	cg11271546	cg18385440
HIVEP2	2.668e-10	1.38645e-07	0.814036	-0.678668	-2.40416	66	cg10369203	cg15103196	cg06538751	cg06822699	cg10842801	cg21380077	cg27528971	cg12616114	cg14867004	cg17717866	cg25636439	cg16144306	cg23585102	cg23482133	cg21597425	cg12117518	cg24803290	cg25361701	cg17706188	cg20486294	cg04356230	cg13804090	cg15508761	cg10613215	cg05090939	cg22007470	cg18959453	cg13519834	cg09606421	cg16352724	cg12780098	cg17887007	cg05596912	cg09659869	cg06770429	cg18369011
SLC4A5	1.1279e-07	1.65438e-05	0.704976	-0.841813	-2.34607	20	cg06736683	cg20261478	cg11419725	cg26937509	cg15620646	cg25100409	cg20445994	cg25811526	cg26319800	cg11275875	cg14932645	cg00945862	cg27518016
ARHGAP24	5.04311e-09	1.62474e-06	0.761461	-0.665585	-2.30548	60	cg26168154	cg08040972	cg00670561	cg09087300	cg23555322	cg23164870	cg07588569	cg24330776	cg08434838	cg00258633	cg05349297	cg06426077	cg21827912	cg21561460	cg03368318	cg13485533	cg15831020	cg21446955	cg02875529	cg05659160	cg16809806
ACKR2	3.9923e-06	0.000241514	0.610527	-0.792886	-2.23749	21	cg25402047	cg23782224	cg19487677	cg23858714	cg14874563	cg03564704	cg16851322	cg15264825	cg01419572	cg12441067	cg19320358	cg00808932	cg17515679	cg14363105
TSPAN32	1.01005e-06	9.09443e-05	0.643552	-0.758051	-2.23678	28	cg05509777	cg07489413	cg21027517	cg11525052	cg03494648	cg01211906	cg13592872	cg00041575	cg25961099	cg02537342	cg10782575	cg15924868	cg04026926	cg00833795	cg13186130	cg15579389
OR9Q1	1.77639e-06	0.000136325	0.643552	-0.727966	-2.21582	31	cg01890712	cg02666556	cg01337842	cg05922911	cg16218738	cg11661281	cg16131681	cg08683731	cg15569947	cg08009345	cg10689409	cg20483578	cg25982483	cg19694229	cg02034208	cg06397347	cg05314907	cg26313341
LHFPL2	5.07121e-08	9.01658e-06	0.719513	-0.596984	-2.18954	80	cg17568934	cg07228402	cg01862052	cg02002240	cg11987945	cg12193298	cg22943586	cg21525176	cg06760018	cg02058807	cg08672140	cg05097066	cg15065855	cg11503370	cg01343065	cg10679383	cg07296313	cg05523356	cg00400992	cg06741849	cg12343123	cg23086363	cg25067878	cg14494113	cg03045139	cg14394678	cg26601559	cg11939913	cg22287121	cg16326367	cg24298010	cg09399329	cg02252655	cg19095282	cg07260172	cg20879720	cg00528222
GNG2	2.0255e-06	0.000150366	0.627257	-0.679677	-2.1861	39	cg18526310	cg07399634	cg06401858	cg22967080	cg10991486	cg09261791	cg10868297	cg12706986	cg19518242	cg15872094	cg13275152	cg12768945	cg10897932	cg08001559	cg10971048	cg25900519	cg16230983	cg20344767	cg26611815	cg13336942
RBFOX3	1.17036e-08	3.22523e-06	0.74774	-0.564765	-2.17316	106	cg23998382	cg26690969	cg08384130	cg00439970	cg23911285	cg16668986	cg23689491	cg18762249	cg16010904	cg13776255	cg06815523	cg17701349	cg26438409	cg08810003	cg14934356	cg10107138	cg16284924	cg09322322	cg09435821	cg14545328	cg23684546	cg16208622	cg13841463	cg25847811	cg21256931	cg10706405	cg01843823	cg02076626	cg22726380	cg04900855	cg26068246	cg15297611	cg20065282	cg01300215	cg03920410	cg15313136	cg02326358	cg17610068	cg19422197	cg16839129	cg11784435	cg00116113	cg23684898
FER1L6	7.64646e-06	0.000399637	0.593325	-0.709206	-2.15871	31	cg18310170	cg26080775	cg26822318	cg01856414	cg15150017	cg20890440	cg18117208	cg04261131	cg07365338	cg09689105	cg13379528	cg14642399	cg13111622	cg08509780
KCNJ16	4.55788e-06	0.000265701	0.610527	-0.728256	-2.15576	27	cg08671488	cg15899335	cg08049391	cg26960719	cg01283892	cg10220843	cg24436169	cg02643971	cg13197540	cg23849564	cg24004462	cg01516954	cg13606025	cg18432768	cg16517367	cg02829285	cg21871080
PMEPA1	4.92468e-07	5.17818e-05	0.659444	-0.588899	-2.13851	75	cg12413837	cg07411532	cg03861532	cg00024998	cg03161611	cg01117384	cg06272087	cg14777939	cg00239847	cg15411871	cg03684356	cg08243465	cg17978103	cg19117975	cg24383334	cg00177431	cg10214074	cg04628369	cg08658892	cg16178855	cg04350515	cg00138126	cg11046854	cg07143805	cg00626515	cg00706833	cg06000034	cg14035789	cg02775131	cg18023251	cg22304730	cg08567517	cg12473257
SERPINA1	2.30273e-05	0.00097627	0.57561	-0.745266	-2.12684	23	cg00802237	cg25408857	cg13826459	cg16389610	cg01431455	cg09022733	cg16110645	cg10070185	cg24621042	cg14601492	cg01856754	cg09968361	cg26938334
FXYD2	1.00425e-05	0.000495821	0.593325	-0.791306	-2.10772	17	cg01142676	cg20192997	cg05826859	cg14899408	cg25249849	cg10997248	cg11377086	cg13846344	cg25894551	cg22335223	cg25664206	cg07633000	cg09781748	cg26204006	cg14652064	cg15929395
ZHX2	2.63797e-07	3.19863e-05	0.674963	-0.564826	-2.10401	87	cg27608614	cg07808424	cg14431799	cg03408115	cg14899615	cg12954554	cg26862981	cg24312830	cg05153682	cg04458562	cg14645844	cg16904483	cg03263637	cg14342919	cg14355321	cg23509227	cg10689740	cg13758290	cg21426303	cg03796881	cg09520037	cg02820104	cg17280975	cg18918010	cg16656041	cg20401555	cg25945562	cg01523767	cg09915376	cg26368163	cg12933116	cg08858723	cg15502081	cg12676680	cg22120094	cg23587915	cg17511604	cg21926603	cg04540836	cg25220460	cg07145834	cg19619882	cg22387076
NKAIN2	2.67702e-05	0.00109909	0.57561	-0.689324	-2.09819	31	cg24768989	cg16961420	cg22568797	cg11507438	cg13440910	cg06318355	cg10334217	cg22843026	cg08766616	cg00305016	cg12795630	cg24680280	cg09701688
IL31RA	3.46403e-05	0.001325	0.557332	-0.83545	-2.08661	13	cg17713499	cg17366005	cg18689998	cg19827131	cg13695396	cg04964920	cg16762048	cg05910594	cg16084308
TBC1D1	2.73469e-05	0.00111023	0.57561	-0.654038	-2.06368	36	cg07550296	cg05019477	cg11990353	cg11794616	cg27414132	cg13731820	cg16935947	cg19326874	cg06331663	cg04939244	cg07161341	cg14486319	cg07456972	cg21794589	cg14731091	cg18857340	cg05058787	cg20638583
SOX5	3.22258e-07	3.7572e-05	0.674963	-0.538803	-2.05545	102	cg21334045	cg00463974	cg03770575	cg02199806	cg23916278	cg17352891	cg01766743	cg16663952	cg07174843	cg14522632	cg13141692	cg09445158	cg21645202	cg13588483	cg08830902	cg27432003	cg10333529	cg24184547	cg16095464	cg01198491	cg26050840	cg18525212	cg03657737	cg09242307	cg07907315	cg16957502	cg23036166	cg24011341	cg03545871	cg16106089	cg11604158	cg18439294	cg04232783	cg00473977	cg15351950	cg07109603	cg03363685	cg07552260	cg20004324	cg21723005	cg04586051	cg08359855	cg16397701
IL19	6.72524e-05	0.00217262	0.538434	-0.762197	-2.05416	18	cg11582579	cg25206071	cg20998511	cg21027759	cg12380764	cg02073054	cg05916196	cg26645127	cg08390798	cg02997080	cg19327222	cg27574654
GIMAP5	1.61055e-05	0.000728675	0.57561	-0.872773	-2.04871	11	cg22442090	cg10681080	cg18746346	cg05725719	cg17440861	cg03334072	cg03508765	cg24249248	cg05726669	cg02955377
KIAA0748	2.8092e-05	0.00113033	0.57561	-0.849465	-2.04807	12	cg22688241	cg24536818	cg16903782	cg00240653	cg25486399	cg02554168	cg19219778	cg07880109
HMGB4	1.29179e-05	0.000607106	0.593325	-0.89209	-2.04452	10	cg05723953	cg00618054	cg09844805	cg07055718	cg11168006	cg22599122	cg27559224	cg18327772
PLCB4	2.39736e-05	0.00100468	0.57561	-0.647063	-2.04448	37	cg15168017	cg20484832	cg13456056	cg16480239	cg03973404	cg23898322	cg08576827	cg03100801	cg21296708	cg04037197	cg25279093	cg08886490	cg25947253	cg24736099	cg03225601	cg12164029	cg09222486	cg04794674	cg24351677
SLA	9.00849e-06	0.000455129	0.593325	-0.613688	-2.04388	48	cg20929147	cg08048527	cg25222804	cg06612432	cg08622826	cg13941628	cg06401677	cg01951477	cg11883141	cg15304903	cg02633831	cg03259445	cg22226832	cg15516499	cg03655136	cg22691687	cg17055993	cg07473959	cg14444290	cg07696914	cg02794695	cg02951514	cg10276354	cg03603331	cg12133754	cg18886943	cg18736448	cg01666088
KIAA1644	3.8926e-05	0.00145285	0.557332	-0.788364	-2.03577	16	cg07450920	cg11099027	cg25466154	cg02759338	cg02687592	cg18649854	cg19189176	cg01527551	cg23509574
POSTN	3.77354e-06	0.000233446	0.627257	-0.93408	-2.03181	8	cg18341491	cg23032612	cg01868835	cg13634560	cg19769877	cg05604486	cg24719107	cg04922971
ASB10	0.000126945	0.00353578	0.518848	-0.743319	-2.02817	19	cg07017762	cg13594957	cg01954686	cg07609372	cg25786651	cg13645954	cg04671739	cg26159905	cg16564894	cg19355858	cg04317686
SLC30A8	0.000149115	0.00399427	0.518848	-0.684969	-2.02113	28	cg13484357	cg24420947	cg09439192	cg06369569	cg00765035	cg20733879	cg07061355	cg07459489	cg05134404	cg16356472	cg02752727	cg10578504	cg01924894
HOXB1	0.000195484	0.00487717	0.518848	-0.795571	-2.01559	14	cg10558129	cg02497558	cg18642924	cg22660933	cg04904318	cg22296593	cg07823492	cg13752649	cg17233506
IL1F7	8.24752e-05	0.00254247	0.538434	-0.830763	-2.00298	12	cg12625824	cg12290450	cg03712744	cg00714464	cg06156847	cg02229946	cg26841309	cg10269439	cg01199888
EDAR	0.000101862	0.00297378	0.538434	-0.622677	-2.00276	39	cg05515143	cg12285154	cg11904985	cg13597109	cg11306744	cg06276302	cg04309385	cg01124420	cg26309498	cg00522443	cg05004720	cg02668075	cg27302614	cg15775779	cg19640377	cg03810768	cg25952964
HNF4A	0.000194996	0.00487717	0.518848	-0.677952	-2.00043	28	cg26232417	cg08314996	cg23746144	cg07006673	cg27420224	cg06873357	cg00117294	cg23834593	cg16121136	cg20265805	cg25728202	cg16221969	cg23792485	cg21559386	cg06126829
TP53AIP1	0.000116175	0.00330672	0.538434	-0.673526	-1.99375	27	cg09682051	cg24908198	cg22837015	cg26636379	cg10909822	cg19275133	cg09847882	cg04817300	cg17636033	cg14118187	cg25010612	cg01302245	cg09871539	cg10116840
BEND7	3.7251e-05	0.00139695	0.557332	-0.890781	-1.99251	9	cg18607580	cg14784653	cg24867665	cg02648003	cg23114594	cg07995537	cg22834580
KIAA1211	0.000160073	0.00420052	0.518848	-0.681579	-1.99157	26	cg01656641	cg14451728	cg11736566	cg12707710	cg18727107	cg12826052	cg06984112	cg19965969	cg09375873	cg05193407	cg20529129	cg00878703	cg07011412	cg12293871	cg12879013	cg11672641
CDH13	6.25575e-06	0.000339641	0.610527	-0.546648	-1.98793	76	cg16124293	cg04040672	cg10249243	cg16530730	cg24402559	cg13961990	cg16278635	cg18433423	cg05852523	cg03648523	cg02753722	cg13419681	cg24422530	cg18383872	cg20012879	cg05539750	cg25636629	cg16198225	cg19985495	cg15952457	cg17755498	cg10364137	cg20844469	cg01200493	cg03105604	cg25384018	cg12061329	cg16494747	cg27596096	cg26426403	cg23738173	cg08738340	cg21399120	cg18522131
PARVG	0.000139606	0.00377288	0.518848	-0.669992	-1.98328	27	cg18196320	cg09080522	cg19603134	cg12605333	cg12624747	cg19863740	cg07968613	cg11260259	cg14942952	cg08271031	cg25353896	cg12065986	cg12555844	cg19653345	cg15818715	cg02911509	cg12278179	cg13429423	cg04017276	cg03467405	cg20728514
CYP19A1	0.000131273	0.00359037	0.518848	-0.610779	-1.98224	42	cg19359072	cg01879211	cg09577907	cg05492904	cg01916429	cg08315265	cg12330748	cg09205611	cg13845570	cg17848615	cg04348026	cg23397427	cg14694011	cg21792583	cg12118187	cg23028286	cg15286970	cg04083508	cg14313646	cg22267183	cg13216022	cg14465057
MECOM	1.36855e-06	0.000110279	0.643552	-0.519397	-1.98142	102	cg17991509	cg14181058	cg17376472	cg12215541	cg23670540	cg16944069	cg13450951	cg19500715	cg06675741	cg02694446	cg22311616	cg23104165	cg05005786	cg12132511	cg20929799	cg12141934	cg21057507	cg16033846	cg17193100	cg22833722	cg25938591	cg14769059	cg07337531	cg12943322	cg12020736	cg21379099	cg09667953	cg15143202	cg22827719	cg16181458	cg00972922	cg26789411	cg06603936	cg06555278	cg17206498	cg15977109	cg09268852
BBOX1	5.88966e-05	0.00195834	0.557332	-0.864344	-1.98093	10	cg10696780	cg11832339	cg12805865	cg20910746	cg08185591	cg19320730	cg11995621	cg14854932
PTP4A3	0.000490512	0.00969925	0.477271	-0.780355	-1.97704	14	cg11132469	cg20617650	cg18675600	cg20542333	cg00453264	cg25416737	cg19805539	cg15678513
C10orf71	0.000771571	0.0129818	0.477271	-0.698379	-1.9708	21	cg13745632	cg00554833	cg13650847	cg00962196	cg08732300	cg22871947	cg13855776	cg26897830	cg06325088	cg11410305	cg25364726
UTRN	9.04426e-05	0.0027011	0.538434	-0.879945	-1.96828	9	cg20668812	cg22560545	cg02241111	cg23356505	cg19184160
CSNK1A1L	0.000218111	0.0052964	0.518848	-0.815403	-1.96595	12	cg03904639	cg22717525	cg20901032	cg19272349	cg10343391	cg24850860	cg03483427	cg25306170	cg01668383	cg04699199
CRX	0.000632725	0.0114153	0.477271	-0.77523	-1.96406	14	cg05790988	cg01695066	cg26256676	cg15680073	cg06811746	cg03340014	cg19762747	cg08910647	cg11904680	cg11362848	cg02281362
PLA2G2A	0.000155013	0.00410525	0.518848	-0.771718	-1.96316	15	cg21841681	cg26489156	cg02520499	cg25755892	cg22611120	cg13211559	cg08235413	cg23826341
CASQ1	0.000652344	0.011701	0.477271	-0.774488	-1.96218	14	cg08105571	cg16024932	cg08246428	cg02297709	cg14919490	cg05643453	cg10377188	cg27352514	cg07813643	cg18862562	cg16571192
CYP11A1	0.000380745	0.00811839	0.498493	-0.687239	-1.96124	23	cg05944462	cg17790333	cg07131601	cg20330630	cg24578679	cg06285340	cg09490603	cg25788983	cg24849517	cg15151764	cg23660703	cg08033551	cg23808031	cg05454635	cg05939495	cg02137675	cg18068537
RIMBP2	0.000170135	0.00440801	0.518848	-0.769864	-1.95844	15	cg06805227	cg05939560	cg24272907	cg13009098	cg01302562	cg05275277	cg06051857	cg04227871	cg11002258	cg06369564	cg22908882	cg09847584
CRISP1	0.00045733	0.00919165	0.498493	-0.784067	-1.95828	13	cg08702638	cg17770382	cg10632722	cg07970421	cg24479317	cg16023304	cg26067188
ASPA	0.00019282	0.00484393	0.518848	-0.768183	-1.95417	15	cg22307508	cg07732644	cg21941611	cg06304841	cg01006609	cg18258682	cg16431727	cg00747241	cg25230284	cg02228185
AMICA1	0.000420561	0.00871203	0.498493	-0.68468	-1.95394	23	cg12789173	cg18087593	cg08772028	cg22533564	cg14190451	cg17588460	cg17983957	cg15794034	cg27304798	cg09104394	cg05471842	cg08185960	cg18364120
TNFRSF9	0.000152759	0.00408586	0.518848	-0.832332	-1.95378	11	cg18025409	cg18964839	cg14153654	cg08840010	cg15810222	cg09776113	cg23542859	cg06956444	cg08028047
MICAL2	6.28779e-05	0.00206804	0.538434	-0.593989	-1.95371	46	cg13470253	cg17744644	cg19920922	cg07500074	cg00188327	cg13065008	cg07706558	cg02703675	cg11856371	cg04104358	cg03860250	cg13857345	cg26683280	cg11147744	cg17820586	cg24743662	cg03821121	cg23044178	cg14792845	cg03864461	cg17871234	cg00632489	cg13091923	cg27494124	cg04517196	cg24022152	cg27286609	cg00132991
MSLN	0.000449579	0.00912605	0.498493	-0.724726	-1.95318	18	cg26348719	cg07945221	cg11865061	cg02630053	cg14936961	cg26771097	cg05773312	cg03588650	cg23670094	cg04130356	cg17501569
IL1R1	0.000270185	0.00620151	0.498493	-0.609728	-1.9529	38	cg16952841	cg12851651	cg24530225	cg19964325	cg05627669	cg15233681	cg12325510	cg22755445	cg22453342	cg26657648	cg11543559	cg00389225	cg06608414	cg26556684	cg19799762	cg07164224	cg24388852	cg21861175	cg11627346	cg04937140
KLHDC7A	0.000449579	0.00912605	0.498493	-0.72453	-1.95265	18	cg17156862	cg25920064	cg05040210	cg20200200	cg14356550	cg11175836	cg24076588	cg03733578	cg13007210	cg25172338	cg13507429	cg27451581	cg21693033
OPN5	0.00073082	0.0125194	0.477271	-0.769969	-1.95073	14	cg22852840	cg05670175	cg12237428	cg11801512	cg20906802	cg06817768	cg12732855
ASB2	0.000503038	0.00982734	0.477271	-0.714784	-1.95031	19	cg10325659	cg03562528	cg19949550	cg27281205	cg02387182	cg23217742	cg03389164	cg14848963	cg09247392	cg01956154	cg24801608	cg13485310	cg19480291	cg18444362
MYL1	0.000288078	0.00642102	0.498493	-0.808909	-1.95029	12	cg27305342	cg00753353	cg25278347	cg25500300	cg13716695	cg17573510	cg08734112	cg13027933	cg22904096	cg21468315	cg14202292
H1FOO	0.000176963	0.00451417	0.518848	-0.87072	-1.94764	9	cg16922869	cg18843496	cg15606914	cg13588087	cg05206432	cg11404464	cg22502450	cg22915705
LY86	0.000189001	0.00476776	0.518848	-0.870129	-1.94632	9	cg09249494	cg26179289	cg19190593	cg13125224	cg27450004	cg07910479	cg05021589	cg20162076
C1orf198	0.000258589	0.00601434	0.498493	-0.630433	-1.93982	32	cg10333268	cg15429780	cg18897992	cg07152177	cg21233473	cg04895895	cg25046991	cg05938705
ANK2	0.000276228	0.00625311	0.498493	-0.645599	-1.9364	29	cg18219250	cg20028891	cg23502275	cg16253629	cg10179984	cg24452437	cg10945313	cg25293430	cg02714148	cg02060584	cg26796245
GREB1	0.000283694	0.00637015	0.498493	-0.629278	-1.93626	32	cg25380722	cg23377042	cg01384111	cg00072722	cg25649765	cg00855703	cg00178749	cg09977620	cg25785303	cg00031568	cg13808071	cg25146267	cg19749001	cg06236295	cg13670878	cg04748258	cg11534680	cg25472172
SH3TC1	0.000350883	0.00759745	0.498493	-0.749464	-1.93532	16	cg09333785	cg10049789	cg04654195	cg02971546	cg04493432	cg17352995	cg16276255	cg17858845	cg12422844	cg05995991	cg13904131
EXPH5	0.000515341	0.0099607	0.477271	-0.672441	-1.9325	24	cg03062551	cg14140118	cg05727199	cg20929568	cg11340537	cg23755074	cg10593028	cg23322223	cg18688032
OR51B5	0.000514393	0.0099607	0.477271	-0.633627	-1.92866	31	cg12840099	cg07568203	cg10860470	cg13170497	cg21356613	cg02408311	cg16594457	cg10933808	cg12363907	cg09862324	cg20490724	cg07426119	cg13861035	cg11450928
LRTM1	0.00123227	0.0184557	0.45506	-0.761133	-1.92834	14	cg02810692	cg18836355	cg18348830	cg16418228	cg17524921	cg24875570	cg19243498	cg11383981	cg19712400
XIRP2	0.00123227	0.0184557	0.45506	-0.760944	-1.92786	14	cg12990918	cg16567488	cg06439907	cg16105070	cg27653070	cg14383480	cg11207143	cg17325595
SSTR3	0.000347017	0.00755874	0.498493	-0.756783	-1.92517	15	cg21034311	cg27228136	cg05052781	cg09056327	cg15321693	cg07753051	cg14297029	cg10649356	cg02478380	cg12182356	cg20452608	cg01278712
CSF3R	0.000450423	0.00913299	0.498493	-0.744086	-1.92144	16	cg07285167	cg15210817	cg18761349	cg11497147	cg15337209	cg13749544	cg13084345	cg14523574	cg11674933	cg10319664	cg26959689	cg06528343	cg14962343
PRR5L	0.000106854	0.00309467	0.538434	-0.553558	-1.91872	58	cg20793664	cg09775841	cg09251400	cg22117805	cg03823983	cg18520238	cg08943494	cg03426940	cg16330004	cg23783076	cg11813949	cg18360111	cg07424281	cg06135160	cg17455754	cg12460187	cg05389652	cg03902718	cg07838613	cg20879057	cg26713777	cg16829924	cg07136133	cg26708030	cg13139932	cg08026078
PLA1A	0.000390537	0.0082307	0.498493	-0.817096	-1.91802	11	cg16720575	cg06073417	cg06068392	cg04787928	cg12806353	cg15362455	cg04330122	cg21073650
ACSL1	8.40048e-05	0.00255926	0.538434	-0.555488	-1.91676	56	cg01944899	cg23601181	cg12251910	cg07769574	cg02631162	cg08139011	cg04212786	cg23778453	cg10723306	cg18476499	cg26019523	cg18182820	cg17367495	cg24277788	cg07730946	cg11015305	cg17373859	cg23789402	cg09672954	cg20823481	cg00372249	cg24721647	cg11168687	cg14011660	cg16348824	cg05423317	cg16460004
NCRNA00114	0.00101758	0.0159963	0.45506	-0.767281	-1.91635	13	cg13299324	cg05083202	cg06804705	cg11767757	cg05549611	cg13049432	cg07271473	cg17432627	cg06595162	cg02532853
FAM170A	0.00047665	0.00951626	0.498493	-0.854229	-1.91076	9	cg14144850	cg24537512	cg07029084	cg23314948	cg21035905	cg01229506
AP2A1	0.000609208	0.0111667	0.477271	-0.79213	-1.90984	12	cg08072574	cg13506058	cg07377519	cg10959314	cg16860848
CDH16	0.000449485	0.00912605	0.498493	-0.813542	-1.90968	11	cg14792480	cg04689058	cg03562220	cg06371478	cg18426664	cg01324802	cg03023237	cg25409223
KLHL31	0.00162658	0.0227572	0.45506	-0.753683	-1.90947	14	cg03895659	cg25982641	cg18791391	cg26869920	cg05456894
MYO18B	0.000932808	0.0150141	0.477271	-0.699582	-1.90883	19	cg02046994	cg07654843	cg20326737	cg06797656	cg09982918	cg11517017	cg09097196
CA1	0.00176533	0.0239075	0.45506	-0.684917	-1.90881	20	cg21827947	cg03225502	cg25634234	cg18384385	cg09597281	cg27440466
TRIM34	0.000805263	0.0134491	0.477271	-0.668505	-1.90778	23	cg01709766	cg20851540	cg14139107	cg22160073	cg17976229	cg17412442	cg23217386	cg16500279	cg10195561	cg23300040
ABP1	0.000280103	0.00630535	0.498493	-0.902126	-1.90313	7	cg26475742	cg14909495	cg07897701	cg13603551	cg04514683	cg08540215	cg23533927
CCRL2	0.000584685	0.0108735	0.477271	-0.714384	-1.90283	17	cg23350385	cg27455470	cg10952220	cg12579212	cg19850333	cg08679238	cg12827852	cg18599081	cg25358853	cg05670596	cg03477080
RNF17	0.000319619	0.00705238	0.498493	-0.830229	-1.90275	10	cg07131398	cg14855529	cg18342425	cg12020676
FAM179A	0.00115589	0.0177262	0.45506	-0.761745	-1.90253	13	cg16944977	cg05707236	cg23167594	cg13181718	cg20904657	cg04026326	cg17393424	cg02182081
LINC01246	0.000294467	0.00653939	0.498493	-0.901134	-1.90104	7	cg01496664	cg03389364	cg04273530	cg22807227	cg16286233	cg00119464	cg11437441
ANGPT4	0.000588425	0.0109096	0.477271	-0.848006	-1.89684	9	cg03218374	cg04829161	cg16151532	cg22335872	cg00139683	cg08852951	cg11614585
SMTNL1	0.000349351	0.00757329	0.498493	-0.827328	-1.8961	10	cg19727897	cg13033670	cg09759588	cg17039830	cg02773624	cg26445999	cg23362108
CD86	0.00056118	0.0105769	0.477271	-0.65787	-1.89554	25	cg06327732	cg23587353	cg09945208	cg00697440	cg26530883	cg12323361	cg27057600	cg23931884
TMEM52B	0.000388993	0.00821719	0.498493	-0.826121	-1.89333	10	cg02792375	cg13938376	cg19690148	cg23855752	cg26078873	cg05617790	cg25605005
C1orf186	0.00215969	0.0275653	0.431708	-0.747048	-1.89266	14	cg25058463	cg17602292	cg13685151	cg10314411	cg25200428	cg02368869	cg24056232	cg10552836	cg13030798
LDLRAD4	9.43257e-05	0.00279413	0.538434	-0.534179	-1.89231	66	cg18706960	cg08728128	cg24319206	cg18033728	cg02544752	cg17692977	cg05130500	cg04763150	cg11722704	cg25393713	cg03372576	cg22506563	cg24167899	cg26745882	cg12273502	cg14044695	cg00333617	cg08814944	cg07624040	cg07195078	cg24995673	cg20132320	cg14636451	cg17556976	cg15748055	cg06012220	cg16878144	cg10248218	cg09895876	cg04232209	cg02034937	cg06378441	cg16195615
WFDC12	0.000547572	0.0103587	0.477271	-0.868809	-1.88984	8	cg17958033	cg21087586	cg14763874	cg18241647	cg10679021	cg03855954	cg06348423
KCNE1	0.000607214	0.0111667	0.477271	-0.803904	-1.88705	11	cg13900216	cg10492858	cg22362405	cg03801286	cg19966540	cg01183122	cg26926753	cg12305753
WBSCR28	0.000585663	0.0108805	0.477271	-0.866763	-1.88539	8	cg08665162	cg13275401	cg03885264	cg23273758	cg06357314	cg09117673	cg09117643
KCNMB1	0.00090122	0.0145899	0.477271	-0.781144	-1.88335	12	cg27044591	cg19799573	cg24990238	cg17425484	cg22646937
OR6K2	0.000633277	0.0114153	0.477271	-0.86575	-1.88318	8	cg10909088	cg03002968	cg06184761	cg19108323	cg02245566	cg00119186
FLG2	0.000471622	0.00943659	0.498493	-0.892115	-1.88201	7	cg03957898	cg20694572	cg18381040	cg17542852	cg03439811
CDRT4	0.000768302	0.0129582	0.477271	-0.705564	-1.87934	17	cg01093898	cg01047114	cg06992006	cg00496967	cg19410645	cg09154850	cg10876051	cg02881664	cg09570913	cg20561661	cg16265403	cg07689387	cg10186410
FABP1	0.000522882	0.0100213	0.477271	-0.819925	-1.87913	10	cg24933157	cg14427243	cg24046616	cg21243589	cg12841872
GIMAP8	0.000707643	0.0122984	0.477271	-0.7384	-1.8784	15	cg14719722	cg14251777	cg09485164	cg12155963	cg14827502	cg16990516	cg06422678	cg26411200	cg26387796	cg24285543
F10	0.00155106	0.0219709	0.45506	-0.751379	-1.87664	13	cg05092353	cg21714557	cg13001878	cg08548500	cg14904725	cg21367957	cg09069900
RGS8	0.000899652	0.0145837	0.477271	-0.837901	-1.87423	9	cg17124700	cg25020850	cg01789578	cg00755423	cg25939141	cg16349160
ADGRF2	0.000842779	0.0138719	0.477271	-0.861274	-1.87345	8	cg25698912	cg10730786	cg00100515	cg10499377	cg12399366	cg02858462
ODF3L2	0.000572679	0.010727	0.477271	-0.816524	-1.87133	10	cg24000937	cg12334759	cg11861448	cg11787694	cg07731144
C6orf222	0.000863917	0.0141176	0.477271	-0.796904	-1.87062	11	cg18520925	cg09717406	cg13843197	cg13319417	cg10550074	cg11562147
TSSK1B	0.00116372	0.0178163	0.45506	-0.775459	-1.86964	12	cg19064195	cg19542131	cg23973000	cg13292202	cg16581199
FLJ41603	0.00102628	0.0161053	0.45506	-0.835277	-1.86836	9	cg22179015
ARHGEF10L	0.000507457	0.00989242	0.477271	-0.591982	-1.86787	36	cg11824121	cg22204199	cg04562757	cg27607995	cg09431902	cg26577683	cg12681623	cg20143528	cg25979543	cg14585261	cg07240000	cg11624664	cg09854011	cg06980341	cg10513862	cg22496437	cg08822771	cg27110963	cg20335384
WISP3	0.000952776	0.0151743	0.477271	-0.794981	-1.86611	11	cg13953276	cg13022459	cg20985014	cg00337593	cg19804071	cg17694848	cg26528298
KRTDAP	0.00102628	0.0161053	0.45506	-0.834243	-1.86605	9	cg24101638	cg01585096	cg10305797	cg11941298	cg22802461	cg25717032	cg00083616	cg22498784
ATP13A4	0.000952776	0.0151743	0.477271	-0.794585	-1.86518	11	cg05820087	cg19795338	cg10443977	cg09148657	cg09798253	cg05946535
PPP2R3A	0.000855278	0.0140142	0.477271	-0.621431	-1.86391	29	cg11162839	cg08882528	cg03478610	cg00801952	cg03630519	cg14341206	cg01199210	cg26806149	cg11051128	cg20907377
GFRAL	0.000813176	0.013534	0.477271	-0.883066	-1.86292	7	cg11823729	cg19931055	cg20960490	cg23978358	cg04956723	cg20650484	cg18582689
VIP	0.000842046	0.0138719	0.477271	-0.882474	-1.86167	7	cg23878776
C5orf20	0.000842046	0.0138719	0.477271	-0.882378	-1.86147	7	cg13577149	cg14722162	cg02379427	cg13349425	cg26611500
CHI3L2	0.00178816	0.0241269	0.45506	-0.745219	-1.86125	13	cg09474476	cg26366091	cg01440333	cg10045881	cg12507207	cg02590572	cg25211348	cg27553048
KLK1	0.00127281	0.0188517	0.45506	-0.853415	-1.85635	8	cg20541346	cg15776494	cg19774425	cg09181711	cg07987796	cg10646254
ST18	0.000213525	0.00520588	0.518848	-0.55173	-1.85577	50	cg26946617	cg06945974	cg01920980	cg27241753	cg12718579	cg17155972	cg04532944	cg09729387	cg27649037	cg09035546	cg21556182	cg20259981	cg16962803	cg17369510	cg11815184	cg07344828	cg04065304	cg00598259	cg10069691	cg18061579	cg10923561
LRMP	0.000702152	0.012256	0.477271	-0.809277	-1.85473	10	cg03573196	cg09090652	cg03521113	cg13648937	cg23717517	cg10150530	cg23842870
DHRS9	0.00203207	0.0263431	0.431708	-0.679166	-1.85313	19	cg04132288	cg12065750	cg17388157	cg11633025	cg00768195	cg11128374	cg07521825	cg05163528	cg20084795	cg26664844
ALDH1L2	0.00358625	0.0401642	0.431708	-0.731396	-1.85301	14	cg08909756	cg07146395	cg27444996	cg18465755	cg19052447
C11orf21	0.00144705	0.020822	0.45506	-0.768164	-1.85205	12	cg19505827	cg18593591	cg04026926	cg00833795	cg15579389	cg21201830	cg14020320	cg17627559
LRRC8B	0.000692557	0.0121351	0.477271	-0.594987	-1.85176	34	cg09286373	cg20823515	cg15422784	cg07203951	cg13816228	cg15824788	cg17838664	cg14838044	cg09272338	cg17028451	cg10025904	cg09099022	cg21087589
PNLIPRP1	0.000751949	0.0127937	0.477271	-0.807768	-1.85127	10	cg11010677	cg08629379	cg07238926	cg15264155	cg23148094	cg17751430	cg20730333	cg26585428	cg27600794
OR14J1	0.00133701	0.0196584	0.45506	-0.716871	-1.85116	16	cg25267258	cg03564455	cg08906009	cg19340235	cg10643236	cg00640456
ACP5	0.00299922	0.0351935	0.431708	-0.664206	-1.85109	20	cg00723928	cg08599448	cg17658002	cg11417426	cg07967308	cg01732617	cg00487737	cg02874942	cg16338783	cg01524690	cg00481884	cg08710786	cg03719155
PLEKHA6	0.000229244	0.00548617	0.518848	-0.550263	-1.85083	50	cg21421634	cg09866000	cg26787863	cg16558362	cg07732022	cg19272720	cg04554690	cg21600897	cg18222590	cg10493970	cg16041784	cg18664548	cg19385154	cg09850925	cg09786333	cg05281407	cg05296455	cg01726621	cg08550490	cg10094886	cg20743374	cg18865257	cg07010486	cg04445406	cg19771173	cg26470061	cg15695045	cg20292636	cg16029875
UNC93A	0.0015599	0.0220618	0.45506	-0.849346	-1.8475	8	cg26185863	cg08904369	cg11947528	cg26688775	cg24421265	cg23603057
YIPF3	0.00236291	0.0294562	0.431708	-0.739353	-1.8466	13	cg06662484	cg01188822	cg00275962	cg11721953
CLDN4	0.00122042	0.0184117	0.45506	-0.786558	-1.84634	11	cg14826417	cg06118642	cg10393875	cg06254610	cg22123387
TIFAB	0.00244233	0.0302596	0.431708	-0.738238	-1.84382	13	cg06324419	cg16750772	cg09288778	cg12738534	cg16176675	cg13691824	cg09875213
IL3	0.00133949	0.0196631	0.45506	-0.784949	-1.84256	11	cg19742661	cg05336276	cg07915862	cg25474070	cg17983064	cg13959111	cg00771722
GPR31	0.00031783	0.00703248	0.498493	-0.916562	-1.84182	6	cg23216724	cg19874643	cg12588299	cg25285053	cg15706657
SLC22A8	0.00107439	0.0166995	0.45506	-0.723429	-1.84032	15	cg01919669	cg08288703	cg22306408	cg24011351	cg00599631	cg07329929	cg21062347	cg08999290
SCML4	0.00111585	0.0172725	0.45506	-0.613369	-1.83973	29	cg00229111	cg10593313	cg01195945	cg04749840	cg27585618	cg27659622	cg16890490	cg17388996	cg19275589	cg08792995	cg20573211	cg20357185	cg25060738	cg10566610
ABCG5	0.001719	0.0234548	0.45506	-0.711785	-1.83803	16	cg22207732	cg07681696	cg03157395	cg20926720	cg08453096	cg05981173	cg13486675	cg00459909	cg10317145
DGKB	6.45576e-05	0.00209384	0.538434	-0.961041	-1.83728	5	cg20567675	cg05451812	cg12130725	cg11161698
CLRN1	0.00183963	0.024675	0.45506	-0.710233	-1.83402	16	cg10625737	cg27322397	cg06822943	cg08153098	cg11593729	cg16118414	cg24721964	cg01292722	cg12796285	cg19981828	cg23221138
NME5	0.00107095	0.0166624	0.45506	-0.798905	-1.83096	10	cg17954695	cg04233770	cg22656956	cg02637512	cg25507001	cg20321998
FMO2	0.00198412	0.0259247	0.431708	-0.817772	-1.82921	9	cg13697804	cg08119722	cg04191678	cg14721213	cg12437809	cg00270418
ABCG8	0.00258447	0.0315267	0.431708	-0.67004	-1.82823	19	cg22207732	cg11467440	cg07681696	cg03157395	cg20926720	cg08453096	cg16451365	cg13486675	cg00459909	cg10317145	cg11113753
HEMGN	0.00225044	0.028326	0.431708	-0.839925	-1.82701	8	cg10893634	cg11909250	cg11093459	cg00491430	cg04492963	cg10245574	cg27592318
MFRP	0.00186648	0.0249276	0.45506	-0.865806	-1.82651	7	cg10769099	cg16996281	cg09186818	cg07003643	cg10904867	cg19560971
C10orf90	0.0020627	0.0266641	0.431708	-0.815942	-1.82511	9	cg15891358	cg09621603	cg11273706	cg20592447	cg10005270	cg12446730
MINPP1	0.00390094	0.042627	0.431708	-0.654537	-1.82414	20	cg21562001	cg23477281	cg01825206	cg16132151	cg24497344	cg07224258	cg21271193	cg04981374	cg10767045	cg13168452	cg20165416	cg02614016	cg20901175	cg01710413
SGIP1	0.00274229	0.0329655	0.431708	-0.66796	-1.82255	19	cg05971061	cg13052034	cg02641990	cg25942611	cg25203031	cg02994349	cg19406367	cg21604450	cg03879673
LCK	0.00160389	0.0225089	0.45506	-0.631704	-1.82015	25	cg05987644	cg12710152	cg18118503	cg10250177	cg01525376	cg20239639	cg19417940	cg25913475	cg06517940	cg16348358	cg27619385	cg05350315	cg00164084	cg18359575	cg17078393	cg10809828
HAVCR1	0.00233772	0.0292423	0.431708	-0.812978	-1.81848	9	cg01551315	cg11396382	cg07320595	cg11188031	cg01485975	cg20449313
VTCN1	0.00413694	0.044391	0.407018	-0.652147	-1.81748	20	cg04718492	cg02074399	cg05483304	cg06577766	cg04219320	cg15993967	cg27034613	cg21629581	cg14335783	cg16408593	cg27446185
DCSTAMP	0.00211869	0.0271754	0.431708	-0.861031	-1.81644	7	cg02477395	cg17356268	cg24684272	cg05306671	cg09894347
NANOG	0.00066719	0.0118853	0.477271	-0.90362	-1.81581	6	cg18781032	cg01734240	cg12688240	cg13729538	cg17928406	cg10660253
PIRT	0.00217372	0.0277248	0.431708	-0.773444	-1.81555	11	cg01303008	cg16824740	cg09401661	cg08457909	cg25596289	cg06881239	cg22175965	cg00873659	cg23399011	cg05252927
PATE3	0.000676653	0.0119951	0.477271	-0.90348	-1.81553	6	cg09427644	cg24859617	cg20737028	cg01010304	cg18627359
NOS3	0.00166784	0.0229809	0.45506	-0.713161	-1.8142	15	cg19475224	cg19963510	cg08682175	cg03842617	cg13024471	cg13224213	cg20068156	cg25007250	cg12547085
COL6A3	0.00290012	0.0343558	0.431708	-0.664741	-1.81377	19	cg19407391	cg11388437	cg02157766	cg08190112	cg04232044	cg08261446	cg26278699	cg08950375	cg01409709	cg04869122	cg12972673	cg14288066	cg00573606
SLC22A2	0.00240436	0.0298668	0.431708	-0.701818	-1.81229	16	cg25545503	cg23995605	cg07026448	cg06527019	cg04294894	cg27204616	cg21755969	cg06236276	cg19499998
IRGC	0.0018316	0.0245961	0.45506	-0.789361	-1.80908	10	cg10726214	cg01158239	cg08834602	cg27512716	cg06381350
C12orf70	0.000799679	0.0133805	0.477271	-0.900148	-1.80883	6	cg23111487	cg04428616	cg10141381	cg11915525	cg18720718
CTCFL	0.00403081	0.0436123	0.407018	-0.724039	-1.80835	13	cg11426467	cg25397426	cg26143453	cg27257466	cg19649534	cg10724963
FOXS1	0.00187164	0.0249276	0.45506	-0.788677	-1.80751	10	cg16985632	cg06021552	cg19145398	cg07809909
SNORA33	0.00227418	0.0285655	0.431708	-0.856712	-1.80733	7	cg27618792	cg00595243	cg04375784	cg17588983
DNASE2B	0.00411062	0.0441943	0.407018	-0.722927	-1.80558	13	cg24868292	cg21971721	cg09725006	cg21902039	cg26439975	cg10618380	cg26558034	cg02797896
TMPRSS13	0.00282747	0.0336337	0.431708	-0.82983	-1.80505	8	cg22222663	cg14572467	cg05382782	cg26707001	cg05272790	cg12368752	cg00971332
C1orf158	0.00294287	0.0347199	0.431708	-0.829139	-1.80355	8	cg25125951	cg18839416	cg17878878	cg25545970
FXYD4	0.00298134	0.0350288	0.431708	-0.828643	-1.80247	8	cg17105404	cg12619162	cg03687765	cg22992966	cg02788264	cg24294544	cg19915564
BTNL3	0.000382955	0.00814246	0.498493	-0.942787	-1.80239	5	cg11322703	cg03359067	cg06614118	cg24157836
MGAT3	0.00170736	0.0233837	0.45506	-0.555334	-1.8023	42	cg12926358	cg07982633	cg01315054	cg14576955	cg01207176	cg17285187	cg16372086	cg17345261	cg09312336	cg13482155	cg21428856	cg20033091	cg00779989	cg10136184	cg15878604	cg04195404	cg07088259	cg02203711	cg00550928	cg06082750	cg05354019	cg25436217
CARD14	0.00199709	0.0260381	0.431708	-0.625486	-1.80223	25	cg02955259	cg06209035	cg24093028	cg18655113	cg15910686	cg03130276	cg24206431	cg21336650	cg11447922	cg20571913
PSD3	0.00187248	0.0249276	0.45506	-0.708352	-1.80197	15	cg11658046	cg21055546	cg07288541	cg04249541	cg14937128	cg09667617	cg15200349	cg07282465
FHL5	0.00105566	0.016481	0.45506	-0.895942	-1.80038	6	cg20053447	cg20719439	cg15802639	cg15274275	cg23978322
ZNF366	0.00175536	0.0238258	0.45506	-0.608144	-1.80021	27	cg07954381	cg06057528	cg14055543	cg06335515	cg12508655	cg11246580	cg19011361	cg10807003	cg19883489	cg26437628	cg20803585	cg12667792	cg05797982	cg10250072
MBL2	0.00305828	0.0356335	0.431708	-0.827416	-1.7998	8	cg05759948	cg09545806	cg27418851	cg13882988	cg18972123	cg00524814
IL10	0.0027018	0.0325864	0.431708	-0.852757	-1.79898	7	cg04321197	cg02901679	cg02544380	cg17744604	cg18442793	cg10978799	cg24274865
MS4A4A	0.0027018	0.0325864	0.431708	-0.85268	-1.79882	7	cg27605677	cg22311510	cg23754934	cg12604169	cg01229998
PI16	0.00328064	0.0375508	0.431708	-0.803518	-1.79732	9	cg18627427	cg17066531	cg22403365	cg04349379	cg27533825
THSD7B	0.00309675	0.0359826	0.431708	-0.826237	-1.79723	8	cg06848148	cg22510067	cg08231096	cg25714147	cg08084967	cg08967662	cg15750500
OR2L13	0.0013112	0.0193258	0.45506	-0.557688	-1.79712	40	cg11977100	cg21262449	cg10034335	cg16593812	cg11425460	cg25983401	cg20184856	cg18857759	cg13328722	cg07950265	cg14820154
TMEM51	0.000580046	0.0108063	0.477271	-0.504333	-1.79497	67	cg17670798	cg10912626	cg21331060	cg12651933	cg00341297	cg17657214	cg21005438	cg22670675	cg09592954	cg25469418	cg07714681	cg23513000	cg10404278	cg09249173	cg11146023	cg16852463	cg23578515	cg26796945	cg22453656	cg25964299	cg06124883
THSD4	0.00339651	0.0384656	0.431708	-0.743469	-1.79251	12	cg07956771	cg17760974	cg15613148	cg11845296	cg04315336	cg20873103	cg20682699	cg15580031
ZBTB7C	0.00344742	0.0389452	0.431708	-0.636235	-1.79246	22	cg23068184	cg09827279	cg10867817	cg20975872	cg05860722	cg10623230	cg16372196	cg08694933	cg04696345	cg11063940	cg24352393	cg24365626	cg24365870	cg02818211	cg17958059
HHLA2	0.00279132	0.0333565	0.431708	-0.672621	-1.79159	17	cg14703454	cg22771303	cg17668848	cg21598214	cg02059214	cg19733251	cg04695653	cg02124498	cg10431989	cg00915092
GXYLT1	0.00305116	0.035619	0.431708	-0.762907	-1.79082	11	cg10694539	cg00106074	cg11229457
HRH4	0.000609145	0.0111667	0.477271	-0.935811	-1.78905	5	cg08043097	cg26442509	cg14542788	cg14997111
SLC17A4	0.00371282	0.0411008	0.431708	-0.799614	-1.78859	9	cg21627181	cg12196344	cg09750510	cg27613749	cg13755118	cg08475528	cg04083466	cg15916061
PPP1R3A	0.000675252	0.0119819	0.477271	-0.934845	-1.7872	5	cg21578000	cg25998564	cg00967316	cg10073280
CATSPER1	0.00383068	0.0420088	0.431708	-0.79808	-1.78516	9	cg14894216	cg01311045	cg27258593	cg04695027	cg04672785	cg22073798	cg17717841
PSKH2	0.00398784	0.0433278	0.407018	-0.797174	-1.78313	9	cg15741822	cg20982735	cg05500893	cg09506473	cg04470072	cg19587887	cg27340506
MYLK3	0.00410152	0.0441608	0.407018	-0.62481	-1.78308	23	cg23009806	cg05813616	cg09342063	cg18586479	cg10635891	cg06643062	cg02021544	cg10969408	cg26680127	cg03315837	cg03147449	cg06602250
TAAR2	0.00259502	0.0316342	0.431708	-0.777395	-1.78166	10	cg16814575	cg00705653	cg07675080	cg13253642	cg22186380	cg00004306
RIPK3	0.00267549	0.032398	0.431708	-0.777299	-1.78144	10	cg10318258	cg27175788	cg01714342	cg13050240	cg13583230
FOXN1	0.00390458	0.042627	0.431708	-0.818245	-1.77985	8	cg08928933	cg16892303	cg10213812	cg06333085
IL17B	0.00390458	0.042627	0.431708	-0.817928	-1.77916	8	cg05860978	cg24473523	cg01202296	cg26599373
C15orf32	0.0039819	0.0433151	0.407018	-0.816192	-1.77538	8	cg18629938	cg23433530	cg16889217	cg17978274	cg03981742
ZNF541	0.00413653	0.044391	0.407018	-0.815183	-1.77319	8	cg05804641	cg12242547	cg22427457	cg21625097	cg06442192	cg23684520
PCDHA10	0.00337691	0.0382674	0.431708	-0.665448	-1.77249	17	cg01795789	cg12193929	cg23932782	cg11081406	cg18283342	cg25754158	cg10418237	cg13592931	cg11595575	cg14676529	cg02829712	cg11784196	cg10519368
KRTAP20-2	0.00187354	0.0249276	0.45506	-0.881883	-1.77213	6	cg06925185	cg00948500	cg04006516	cg17205797	cg17471916	cg02341330
LOC101927543	0.0011294	0.0174228	0.45506	-0.926711	-1.77165	5	cg23948736	cg25470023
NLRP3	0.00434517	0.0460012	0.407018	-0.685753	-1.7708	16	cg18183941	cg03466998	cg19845212	cg21806273	cg07313373	cg10155695	cg21919599	cg00448525	cg19134764
APOBEC1	0.00193061	0.0253542	0.45506	-0.8806	-1.76955	6	cg23253588	cg16627782	cg11304383	cg20597842	cg16879115
LNX1	0.00289086	0.0342757	0.431708	-0.614142	-1.76954	25	cg17501566	cg23755398	cg14724298	cg19195279	cg02196651	cg00629217	cg00770723	cg00729984	cg04173182	cg12529273	cg13620799
FGG	0.00193061	0.0253542	0.45506	-0.880511	-1.76937	6	cg13802001	cg16747973	cg17298412	cg13662778	cg01593385
FSHB	0.00193061	0.0253542	0.45506	-0.880072	-1.76849	6	cg25664320	cg16632868	cg08459173
LINC01361	0.00464896	0.0483725	0.407018	-0.83791	-1.76766	7	cg16048536	cg06367834
DNAH17	0.00436848	0.046221	0.407018	-0.812506	-1.76737	8	cg07255197	cg19859994	cg19476918	cg09577144	cg05414903	cg22590498
NEDD9	0.00281747	0.0335868	0.431708	-0.570102	-1.76696	33	cg08547844	cg17385695	cg16582660	cg25569396	cg16036820	cg02942158	cg20808089	cg25318494	cg02858506	cg07193847	cg25250968	cg26785468	cg14879823	cg05917225	cg22231244	cg19065549	cg01456691	cg14507554
LINC01440	0.00133819	0.01966	0.45506	-0.923701	-1.7659	5	cg05709046	cg21723780
AGT	0.00437395	0.046252	0.407018	-0.732025	-1.76492	12	cg26882410	cg19125606	cg00430155	cg22647018	cg07615755	cg09427468	cg24474852	cg07502417	cg08593269	cg14054578
OR8D4	0.00212175	0.0271955	0.431708	-0.87809	-1.76451	6	cg14788374	cg12387464	cg02613300	cg25762654
SLAMF7	0.00352036	0.039597	0.431708	-0.769455	-1.76346	10	cg07837085	cg10135540	cg04244970	cg04009575	cg00045592	cg22930881	cg07464044	cg25221452
FMO6P	0.001528	0.021712	0.45506	-0.921231	-1.76117	5	cg21004982	cg25541621	cg11819201	cg06041466	cg26519326
SCGB3A2	0.00223644	0.0282356	0.431708	-0.876337	-1.76099	6	cg19706046	cg04257865	cg27610000	cg15749350	cg05489904
MT1B	0.00223644	0.0282356	0.431708	-0.876325	-1.76096	6	cg00861868	cg06094150	cg26640547	cg03655527	cg12818517	cg27383124
OR52M1	0.00235112	0.0293697	0.431708	-0.875514	-1.75933	6	cg11539882	cg06041866
SPATS2L	0.00041039	0.00857937	0.498493	-0.50363	-1.75614	61	cg17868893	cg18791136	cg22622690	cg23291401	cg22337220	cg11189648	cg16179720	cg11776349	cg19025272	cg19570657	cg02540827	cg14885277	cg10172293	cg06226703	cg05391998	cg00556627	cg14106933	cg05368609	cg26015513	cg01206537	cg14361895	cg15318753	cg11912272	cg00527869
C20orf202	0.00254227	0.0311792	0.431708	-0.873266	-1.75482	6	cg15266100	cg24691792	cg27528076	cg09606034	cg12634528
ZDHHC12	0.00424534	0.0452534	0.407018	-0.764484	-1.75207	10	cg14554871	cg27303982
MATN4	0.00264116	0.0320462	0.431708	-0.579158	-1.75157	30	cg21745307	cg06041278	cg19655577	cg00028844	cg08654443	cg22669717	cg04305670	cg14608505
FAM83A	0.00356709	0.0399989	0.431708	-0.568015	-1.74776	32	cg08565176	cg06193564	cg15893493	cg03531754	cg19719535	cg20218614	cg04398409	cg02715629	cg15488733	cg25274915	cg10955352	cg00188472	cg22384356	cg13997310	cg10424125	cg15483376	cg24833277	cg03789719	cg22232107	cg15425827	cg08113994	cg19924352
SAMSN1-AS1	0.00215551	0.0275311	0.431708	-0.914201	-1.74774	5	cg19841183	cg16116669	cg13793211	cg09330360
MGAT4C	0.00184822	0.0247373	0.45506	-0.52994	-1.74268	45	cg19338452	cg00385908	cg27452196	cg04836125	cg00701940	cg00256294	cg14783993	cg26107402	cg13132358	cg05672337	cg19793221	cg27640257	cg05511530	cg16820901
NDN	0.00380459	0.0418367	0.431708	-0.684339	-1.74088	15	cg25061289	cg19089045	cg01989224	cg06743811	cg24137567	cg18552939	cg16591875	cg24215869	cg26740481	cg12138102
TSHZ1	0.00321636	0.0369779	0.431708	-0.540174	-1.74068	40	cg08031829	cg15066676	cg16167782	cg16322388	cg13336350	cg17891146	cg08896015	cg25315613	cg11716471	cg19417382	cg10449610
CSGALNACT1	0.000837938	0.0138549	0.477271	-0.50218	-1.73928	59	cg17509561	cg20212342	cg03072133	cg05026214	cg05374044	cg01129958	cg13449368	cg01280390	cg11625986	cg12059540	cg03030292	cg01922603	cg25923918	cg06784232	cg11505841	cg13334673	cg23904224	cg03649589	cg17487784	cg26286961	cg02854313	cg18325192
CST9L	0.00365091	0.0406381	0.431708	-0.864123	-1.73644	6	cg02592239	cg20441539	cg12633918	cg04982166
TMPRSS7	0.00365091	0.0406381	0.431708	-0.864006	-1.73621	6	cg16551765	cg26198748	cg19951107	cg08050907	cg11929898	cg17235415
CARD11	0.00139978	0.0203457	0.45506	-0.525948	-1.73619	47	cg14168009	cg03211192	cg06643466	cg06173509	cg13998892	cg10009968	cg01905058	cg16018773	cg26265629	cg23352157	cg23273171	cg03948067	cg19460453	cg02291032	cg24404878	cg04526498	cg25394197	cg18321354	cg05412410	cg07118489	cg24693436	cg00119896
FSCB	0.00365091	0.0406381	0.431708	-0.863616	-1.73542	6	cg19809865	cg25851362	cg10207408	cg25695791	cg11428117
SLC5A9	0.00365091	0.0406381	0.431708	-0.862611	-1.7334	6	cg06183287	cg01416168	cg00294940
LILRB5	0.00365091	0.0406381	0.431708	-0.8626	-1.73338	6	cg21821759	cg04861958	cg08684473
OR9A2	0.00368914	0.0409452	0.431708	-0.862395	-1.73297	6	cg19468472	cg02351199	cg22500899	cg04011062	cg11480029
SPINK7	0.00372736	0.0412352	0.431708	-0.862305	-1.73279	6	cg27488807	cg15943879	cg03427232	cg05271264
AADACL3	0.00380382	0.0418367	0.431708	-0.861287	-1.73074	6	cg26433816	cg25495929	cg12377113	cg19620994	cg04505750
ZMIZ1	0.00024451	0.00572349	0.498493	-0.453484	-1.72746	101	cg16815157	cg18955199	cg01602376	cg08331284	cg07370745	cg09936762	cg12207127	cg17652408	cg11504511	cg04652333	cg02851873	cg15522953	cg20352718	cg17065712	cg16182375	cg17823346	cg03450842	cg12975749	cg05289649	cg11542209	cg01341729	cg15121731	cg09354331	cg15198407	cg27108734	cg24982682	cg04700809	cg24983858	cg09359862	cg17343196	cg05593749	cg22567670	cg02743070	cg18599440	cg12585732	cg25997979	cg16112766
TAS2R60	0.0038341	0.0420088	0.431708	-0.901007	-1.72251	5	cg19570140	cg15905634	cg10328279	cg04810997	cg21057469
OR51G1	0.0040256	0.0435819	0.407018	-0.899393	-1.71943	5	cg13917863	cg22968167	cg05291010
MIR548F3	0.00434129	0.0459868	0.407018	-0.855281	-1.71867	6	cg26548251	cg02562921	cg24990327	cg10688790	cg19152802
RBM47	0.000370357	0.00796223	0.498493	-0.459297	-1.7185	91	cg13304206	cg22899019	cg20789700	cg11268702	cg06332621	cg14160419	cg16344648	cg12153178	cg26967115	cg27335760	cg00732166	cg00802478	cg12607407	cg18480591	cg05742954	cg01536905	cg25639566	cg06922338	cg23566322	cg07423146	cg11047885	cg09141635	cg07884364	cg01140719	cg24083583	cg13505230	cg14666513	cg12533689	cg13677589	cg12730565	cg26039623	cg15196611	cg17748367
PATE1	0.00464863	0.0483725	0.407018	-0.8525	-1.71309	6	cg11283289	cg09203952	cg02685436	cg05391338
TBXAS1	0.0043792	0.0462537	0.407018	-0.530531	-1.70961	40	cg24286200	cg04329112	cg24005500	cg20667964	cg01466163	cg10048169	cg13823415	cg24431161	cg10592734	cg05711445	cg14116596	cg08202392	cg11307643	cg26407309	cg14867138	cg13404849	cg25287523	cg18317554
VIPR1	0.00296593	0.0349154	0.431708	-0.538453	-1.70131	37	cg21529871	cg21210082	cg06072309	cg02690418	cg11331322	cg08289987	cg16424863	cg00026302	cg12173907	cg25534072	cg26531424	cg27309542	cg25214786	cg24295546	cg07531000	cg10809309
MBP	0.00165595	0.0229004	0.45506	-0.498377	-1.69814	53	cg03309225	cg12291336	cg21261487	cg24165874	cg04473333	cg07527273	cg10224188	cg26358590	cg15224291	cg22239325	cg16990945	cg14298244	cg25332502	cg26036125	cg09041487	cg07102763	cg02782187	cg13442966	cg19310162	cg21107579
ERG	0.00183136	0.0245961	0.45506	-0.471979	-1.69723	70	cg21136271	cg25465513	cg15836850	cg01585030	cg09293376	cg24889134	cg20720876	cg12132969	cg03505103	cg02847804	cg09386713	cg16682333	cg16265313	cg03535610	cg14536431	cg08626833	cg03431738	cg26108843	cg01613817	cg24926355	cg09397888	cg12281271	cg23129436	cg17869362	cg17759616	cg22008732	cg03700921	cg05601827	cg21138414	cg20916520	cg02860186	cg21578987	cg25311183	cg18289104
GRM4	0.00106249	0.016545	0.45506	-0.48413	-1.6953	63	cg27185604	cg14251372	cg07964240	cg01001508	cg15847341	cg26424956	cg03045516	cg25988118	cg07735790	cg11830854	cg16916688	cg26186507	cg01392564	cg06722095	cg11507180	cg01023464	cg19232414	cg03868121	cg03619486	cg09168651	cg13582603	cg24698889	cg17629488
NCK2	0.0019307	0.0253542	0.45506	-0.490785	-1.682	55	cg03629308	cg24593327	cg16000482	cg04944125	cg18709306	cg17675611	cg02379854	cg00705730	cg11752152	cg07388950	cg16949539	cg10041288	cg16077055	cg01051524	cg15690700	cg01877816	cg13660477	cg11136882	cg22168709	cg07110398
KCNJ15	0.00336807	0.0382149	0.431708	-0.492497	-1.66152	51	cg07581354	cg19788186	cg17347349	cg20083463	cg19453003	cg24922308	cg24682548	cg13863153	cg07779430	cg08320524	cg12746557	cg24751551	cg17465361	cg05861553	cg20778515	cg14256360	cg02969964	cg18248112	cg11073104	cg04617491	cg26330912	cg26978758	cg13966313	cg06413806	cg25483360
ZBTB20	0.000400331	0.00838849	0.498493	-0.4123	-1.65065	135	cg05475530	cg07317983	cg21316960	cg16560455	cg01879525	cg13399259	cg04564000	cg17875356	cg06671146	cg12197062	cg13055436	cg04629753	cg16323245	cg05785919	cg13484596	cg07070077	cg26042546	cg14338114	cg08359717	cg14847818	cg03631078	cg12335116	cg15612628	cg23724557	cg20387392	cg08135136	cg11523910	cg20521805	cg19190293	cg00039662	cg24146776	cg26912910	cg00616441	cg15074728	cg19149693	cg23093175	cg23064424	cg12099677	cg26922019	cg00844901	cg22648168	cg04879722
NFASC	0.00384241	0.0420492	0.431708	-0.495542	-1.6504	48	cg10990510	cg02970823	cg08915824	cg13967977	cg16711721	cg01987766	cg14085495	cg05083647	cg09060469	cg04035253	cg03183820	cg21762619
MARCH3	0.00444935	0.0468314	0.407018	-0.502335	-1.63007	43	cg08746263	cg24673801	cg16457489	cg16132619	cg18347426	cg20548039	cg22441948	cg27449644	cg19011688	cg02969477	cg11310939	cg23148266	cg06351027	cg25059111	cg07397189	cg05540242	cg04758905	cg10148801
CREB5	0.00198839	0.0259618	0.431708	-0.436785	-1.62246	86	cg20991988	cg01717549	cg00958197	cg23281552	cg02124565	cg17588038	cg07042532	cg12736384	cg07439156	cg27517282	cg14862787	cg13495373	cg16688582	cg27490797	cg27653962	cg20306842	cg21332135	cg07320628	cg10482407	cg24817997	cg16534307	cg03678360	cg23097035	cg01534253	cg01968152	cg04084447	cg07684929	cg11301281	cg19501020	cg14543008	cg21510305	cg03967240	cg16779321	cg25991468	cg11202422	cg19737327	cg13311402
NCALD	0.00305507	0.035619	0.431708	-0.423018	-1.58276	91	cg16516970	cg14032371	cg21890805	cg15602215	cg15579225	cg20552220	cg11044868	cg17419818	cg04019115	cg07958308	cg10283350	cg01441025	cg07288556	cg19757771	cg06510672	cg25847416	cg09814849	cg12855331	cg20304938	cg22047377	cg03645644	cg09491109	cg09211873	cg00150030	cg24589297	cg01351033	cg04392422	cg19308132	cg09704765	cg07401103	cg13076376	cg08586579	cg10871057	cg17884291	cg18983607	cg17860704	cg07852572	cg17185728	cg26962725	cg09178565	cg15836028	cg10813347	cg20039257
TNS3	0.00455987	0.0477736	0.407018	-0.42151	-1.55727	83	cg09953946	cg05773702	cg20195319	cg25835019	cg24975443	cg17455208	cg09905635	cg20276927	cg13245817	cg05960255	cg23895495	cg03758710	cg17118837	cg01899074	cg26748278	cg03073060	cg24499411	cg05708396	cg02507246	cg00725472	cg20782724	cg03155112	cg24813021	cg23026754	cg00509521	cg08348818	cg01574112	cg22811974	cg01215397	cg13640122	cg11505784	cg26672672	cg01103207	cg01645496	cg04089246	cg07241084	cg20258698	cg27574991	cg16329896	cg10879843
SEPT9	0.00232802	0.0292013	0.431708	0.391603	1.51701	176	cg19108485	cg07089333	cg23716141	cg25416067	cg17866352	cg17697835	cg15661536	cg02320862	cg17300544	cg05028754	cg19922101	cg05104283	cg19654743	cg19546575	cg01349858	cg10611580	cg10755077	cg06848185	cg16922732	cg24136318	cg13342364	cg09029294	cg00871371	cg07863022	cg03786093	cg17840501	cg15401418	cg21733927	cg24576026	cg26072759	cg11088489	cg06513247	cg14517217	cg20030711	cg04661929	cg10779644	cg01020567	cg15803122	cg20772590	cg07843160	cg12424499	cg16334579	cg07101841
PAK6	0.00448256	0.0471265	0.407018	0.476035	1.59147	60	cg14525688	cg02857778	cg26314750	cg12423123	cg20918218	cg17666855	cg07139577	cg16092018	cg24359188	cg01036164	cg22995710	cg23621112	cg24498031	cg12635019	cg17998394	cg18097281	cg12378950	cg15875609	cg04812615	cg05990579	cg13892980	cg01279378	cg00648856	cg18039797	cg05068428
FOXP1	0.000485046	0.00964155	0.498493	0.410607	1.60515	188	cg17803993	cg07368857	cg17574930	cg04943599	cg26281775	cg05716142	cg22589728	cg00707452	cg05902684	cg04869336	cg23527385	cg18996141	cg02920782	cg09589331	cg08038033	cg09459774	cg07869283	cg08049224	cg25811633	cg09266621	cg18766962	cg16804428	cg11670533	cg08574043	cg25376334	cg08215925	cg16509830	cg02747184	cg01463294	cg09151424	cg06439554	cg22876402	cg03554099	cg02845735	cg03812057	cg00898584	cg27135057	cg17703267	cg01639617	cg23199517	cg22772527	cg00317386	cg05968451
ANKRD11	0.000274207	0.00622631	0.498493	0.407932	1.60965	208	cg18071848	cg04335779	cg27600435	cg07511934	cg06365976	cg12869785	cg07708487	cg21754178	cg04340114	cg00376537	cg22181210	cg02984711	cg02670718	cg02735333	cg26946905	cg19728949	cg00432497	cg27300957	cg01543603	cg27150870	cg11867368	cg27468976	cg05288253	cg06395392	cg06233738	cg00377239	cg00675737	cg08057432	cg06447369	cg09033641	cg00232731	cg05504729	cg25974881	cg07118196	cg02582213	cg09953178	cg26536240	cg03790522	cg09420319	cg06778024	cg13490483	cg08311935	cg04337688
VSTM2B	0.0045313	0.0475564	0.407018	0.89115	1.62	5	cg18802754	cg04711162	cg01464835	cg02012703
CCDC170	0.00360365	0.0403095	0.431708	0.895006	1.62701	5	cg11732017	cg10346782	cg10243755
CIART	0.00296459	0.0349154	0.431708	0.899179	1.6346	5	cg20099340	cg24978679	cg06259248	cg18487723
LOC100129203	0.00275156	0.0329898	0.431708	0.901365	1.63857	5	cg21635157	cg23180092	cg07437932	cg10569415
WT1-AS	0.00250304	0.0307904	0.431708	0.904841	1.64489	5	cg20134916	cg07565441	cg12060848	cg03669907
ZFHX3	0.00249371	0.0307688	0.431708	0.468623	1.65089	86	cg06649004	cg24805342	cg13416486	cg06086177	cg02736186	cg10298741	cg21122147	cg03805182	cg23661268	cg04700292	cg27262054	cg19693972	cg06185532	cg02013904	cg13121670	cg03878654	cg17492658	cg04910662	cg20631181	cg03901393	cg05516390	cg02310882	cg12703081	cg26091825	cg07786668	cg16563255	cg09306186	cg07294323	cg17877577	cg20213863	cg11136145	cg11804517	cg10932166	cg03214730	cg08813197	cg25152254	cg23987077	cg16057662	cg09618520	cg14462566	cg16959721	cg08080174	cg08767708
C14orf48	0.00218351	0.0278074	0.431708	0.908465	1.65148	5	cg05863098	cg08097631	cg04956882	cg24520070
COL3A1	0.00143968	0.0207503	0.45506	0.915056	1.66346	5	cg14113853	cg18544564	cg10192185	cg23502162
RAB12	0.00480746	0.0497656	0.407018	0.867542	1.66451	6	cg02938682	cg07124972	cg16735685	cg03327386	cg21156812	cg12615761
UBE2QL1	0.00473624	0.0490842	0.407018	0.867879	1.66516	6	cg26692294	cg06997381	cg13955436
PLEC1	0.00398601	0.0433278	0.407018	0.49599	1.66864	64	cg26763284	cg10319399	cg21550172	cg23715237	cg15628518	cg02010752	cg24507266	cg14234406	cg03958308	cg06452769	cg00736984	cg09050062	cg22259293	cg10328047	cg19497517	cg02623114	cg00253228	cg12864389	cg06029935
RASGRP4	0.0045242	0.0475093	0.407018	0.835706	1.67525	7	cg09941112	cg24376214	cg13908589	cg18007970
EFCAB10	0.00438392	0.0462767	0.407018	0.836477	1.67679	7	cg24454243	cg14140881	cg21022732	cg26958597	cg13922124	cg13844899
TFDP1	0.000689936	0.0121351	0.477271	0.924385	1.68042	5	cg00804338	cg19349920
C8orf58	0.00417349	0.0446778	0.407018	0.838477	1.6808	7	cg03934689	cg21658235	cg14690197	cg00992153	cg25284931	cg08816705	cg19216211
SVIL	0.00209943	0.0270428	0.431708	0.487568	1.68086	75	cg04194651	cg06197966	cg24212268	cg03259469	cg19144701	cg13324103	cg02917665	cg11316887	cg03222244	cg12174682	cg02301834	cg20832531	cg01128566	cg10567320	cg16453479	cg01391662	cg27426287	cg16390626	cg04678141	cg04768828	cg00497698	cg13998092	cg16546377	cg23515223	cg17428896	cg15856028	cg19288356	cg00064589
FN3K	0.00410335	0.0441608	0.407018	0.838592	1.68103	7	cg04587829	cg03077331	cg26295503	cg27289460	cg21644856
DMRTA1	0.00410335	0.0441608	0.407018	0.838849	1.68155	7	cg02497126	cg04706738	cg17909890	cg10396860	cg00510849	cg05558074
KCNC4-AS1	0.00310063	0.0359886	0.431708	0.876862	1.6824	6	cg24145610	cg01854652	cg03556151
TSPAN9	0.00223861	0.0282356	0.431708	0.493307	1.68517	71	cg20162381	cg23065927	cg02815776	cg25175887	cg15541635	cg08125202	cg00591932	cg20164964	cg01751681	cg02052242	cg17588411	cg12508696	cg15704270	cg11303115	cg11958128	cg07303577	cg26107333	cg02426623	cg23443327	cg10096399	cg14129589	cg14753631	cg21269826	cg00354996	cg15612261	cg08017323	cg22625111	cg08972009	cg09286981	cg18678305	cg18402368	cg04689999	cg03534948	cg05821271	cg00081935	cg13160593
EIF4E3	0.00399401	0.0433431	0.407018	0.558404	1.6854	38	cg26802641	cg04087740	cg14612785	cg13026730	cg17123508	cg03604840	cg20863339	cg02995710	cg22315533	cg23779574	cg03457142	cg04874261	cg10172415	cg03392679	cg22823146	cg25315031	cg22721114	cg21534349	cg02462499	cg26754581	cg14835057	cg12807187	cg19583701
C6orf97	0.00295888	0.0348776	0.431708	0.878998	1.68649	6	cg00772868	cg24965638	cg03596678	cg08576184	cg00117463	cg26184028
TMEM163	0.00382279	0.041986	0.431708	0.841768	1.6874	7	cg19589919	cg03556069	cg17319374
ARHGDIG	0.00050537	0.00986231	0.477271	0.929508	1.68973	5	cg16552945	cg27560922	cg27280901
PTCH1	0.00292249	0.0345607	0.431708	0.554482	1.68983	40	cg12809014	cg05734301	cg10846470	cg14500569	cg20884163	cg21526212	cg10870443	cg26324606	cg07896619	cg13428213	cg09333871	cg13041311	cg21059936	cg14596987	cg13227982	cg01512589	cg04334429	cg25458182	cg26878949	cg01266362	cg20745448	cg02789967	cg04133410
KIF19	0.00343753	0.0388817	0.431708	0.843814	1.6915	7	cg12505146	cg16709232	cg18944047	cg03374965
MYLK	0.00309813	0.0359826	0.431708	0.530611	1.69157	48	cg03731616	cg07802917	cg10935889	cg04583043	cg27266974	cg20058103	cg15899666	cg27345757	cg06343739	cg20669834	cg11359984	cg01950843	cg16518434	cg01586028	cg03664097	cg00890840	cg00268185	cg00453122	cg23227291
ST6GAL1	0.00453557	0.0475737	0.407018	0.503241	1.69191	63	cg15282665	cg19903156	cg13072717	cg02148222	cg09540111	cg15755137	cg15287850	cg07337602	cg14548590	cg12632309	cg15026574	cg12344235	cg07311649	cg19989141	cg00181154	cg20974602	cg15610170	cg24050613	cg12715330	cg06478249	cg15473502	cg08776875	cg27367992	cg09990242	cg11453891	cg22569765	cg01563515	cg15928398	cg01089538	cg11386711	cg23965109	cg17448192	cg00284949	cg12512564	cg14722402	cg09169291	cg14718326	cg10211016	cg26193484	cg16156021
MIR148A	0.00333283	0.0379572	0.431708	0.844955	1.69379	7	cg07184013	cg03853208	cg25771013	cg16291657	cg12693702	cg09596116
TRIM69	0.00333283	0.0379572	0.431708	0.845517	1.69491	7	cg10439456	cg05439368	cg13208954	cg22107533	cg15022400	cg10517312	cg01138448
SLC24A2	0.00249823	0.0307844	0.431708	0.883685	1.69549	6	cg08116728	cg14442421	cg24366383	cg02203420	cg12348970
P3H4	0.000391374	0.00823879	0.498493	0.932762	1.69565	5	cg05211864	cg09221413	cg25774900
MIR219-1	0.00326304	0.0373729	0.431708	0.846102	1.69609	7	cg26106778	cg01910419	cg11011640	cg19356389	cg18486707
DPP4	0.00322814	0.0370432	0.431708	0.847396	1.69868	7	cg10507402	cg25912827	cg09601770
FILIP1L	0.000843643	0.0138736	0.477271	0.484468	1.69946	84	cg11063902	cg15554421	cg05273695	cg04569855	cg07472196	cg08857713	cg04521697	cg13612275	cg23221889	cg20760676	cg11268077	cg17051399	cg00129234	cg01261981	cg03671265	cg16887721	cg17241937	cg09957895	cg13219301	cg13790797	cg20276377	cg16443146	cg15055095	cg14645252	cg07645892	cg14454680	cg03758308	cg00419381	cg03656137	cg07552538	cg08350549	cg00432221	cg10561392	cg11732673	cg06888463	cg05759046	cg16465717	cg00695271	cg14394740	cg00718336	cg07600990
NPTX2	0.00322814	0.0370432	0.431708	0.847885	1.69966	7	cg13314145	cg08315202	cg05168977	cg09596818
CPLX1	0.00210844	0.0271235	0.431708	0.886031	1.69999	6	cg11219917	cg10364514	cg02924459	cg11286023	cg22334668	cg04001307
TEX14	0.00447428	0.0470666	0.407018	0.54578	1.70131	44	cg23463356	cg13031633	cg27221688	cg10487724	cg15249796	cg01109337	cg13400321	cg02118635	cg23436779	cg20195067
LBXCOR1	0.00312344	0.0362073	0.431708	0.848712	1.70132	7	cg02273617	cg25638626	cg17708167	cg01344808	cg00656860
C13orf15	0.00308855	0.0359402	0.431708	0.848903	1.7017	7	cg00025981	cg24286613	cg26094185	cg19281363	cg24916177
TSPAN5	0.0019667	0.025734	0.431708	0.887635	1.70306	6	cg04964397	cg27654505	cg22559669	cg13859212
NCKAP1L	0.00305365	0.035619	0.431708	0.849803	1.70351	7	cg16509569	cg21376733	cg18354714	cg15231687	cg17605084	cg01810875
CD14	0.00298385	0.0350357	0.431708	0.850453	1.70481	7	cg19008097	cg12143439	cg20943084	cg25358289	cg00398248
PPARG	0.00274128	0.0329655	0.431708	0.535046	1.70571	48	cg15722404	cg09405169	cg06340600	cg21946299	cg07556134	cg13518792	cg23514324	cg07424807	cg27095527	cg14113891	cg26364899	cg08718844	cg18887186	cg15938746	cg06573644	cg01412654
DNMT3A	0.00270884	0.0326497	0.431708	0.535292	1.7065	48	cg16498920	cg11354105	cg27369452	cg19489797	cg00912598	cg20948740	cg15998962	cg08422325	cg02208653	cg05544807	cg21708767	cg03463641	cg13076778	cg26995204
HSPC157	0.00177189	0.0239429	0.45506	0.889427	1.7065	6	cg03114585	cg21789280	cg21388327	cg25131452
ANKS1B	0.00375	0.0414368	0.431708	0.562083	1.70676	39	cg16161489	cg18846139	cg16943580	cg12098750	cg15097794	cg00515954	cg13452951	cg13475578	cg00852595	cg22365906	cg14195216	cg12715547	cg27410271	cg07112673	cg15201218	cg02245711	cg10230242	cg00515408	cg14029469
NPTX1	0.00177189	0.0239429	0.45506	0.889604	1.70684	6	cg13355248	cg02241363	cg25924217	cg00623953	cg05632623
MIR886	0.00249527	0.0307688	0.431708	0.85302	1.70996	7	cg06536614	cg25340688	cg26896946	cg00124993
TNFAIP3	0.00465489	0.0483829	0.407018	0.606062	1.71004	27	cg16118476	cg10901280	cg25028698	cg26960647	cg14527802	cg04318202	cg08667148	cg23696891	cg09763362	cg27031112	cg25971086	cg15380607
CACNA2D3	0.00239058	0.02974	0.431708	0.853845	1.71161	7	cg18143243	cg15577178	cg07449069	cg10137084	cg12609243	cg16788803
FAM78A	0.00239058	0.02974	0.431708	0.85417	1.71226	7	cg12998491	cg17232003	cg24303394	cg27163099
ZNF710	0.00413283	0.044391	0.407018	0.530233	1.71292	51	cg21109038	cg23005885	cg06197537	cg19925872	cg01185080	cg09284595	cg22948672	cg15188623	cg18568872	cg00624799	cg08375808	cg09877334	cg14657973	cg09072626	cg16019875	cg25851005	cg19063385	cg00593467	cg00386279	cg18443571	cg20801692	cg02793052	cg03222540	cg10139653	cg19738398	cg03794433	cg00026553	cg09738947
PGAP2	0.00220532	0.0279904	0.431708	0.571385	1.71617	37	cg25455598	cg20042248	cg06245997	cg12008370	cg13839293	cg07192240	cg17344149	cg16130454	cg08098619	cg16828648
ZNF763	0.00016209	0.00424187	0.518848	0.94422	1.71648	5	cg25599269	cg22791632	cg10366407	cg17317439	cg02690491
LMO7	0.00424717	0.0452534	0.407018	0.60877	1.71768	27	cg23684322	cg02349334	cg15968529	cg04007813	cg14675361	cg21591895	cg09953995	cg13060233	cg01147311	cg12166476	cg11014582	cg05682233	cg10581837	cg02714303	cg03443220	cg19861914	cg10726445	cg06946543
WNT7A	0.00140165	0.0203457	0.45506	0.895479	1.71811	6	cg01166979	cg04969808	cg15328326	cg07134065
NPHS2	0.00470908	0.0488583	0.407018	0.817571	1.71816	8	cg11237426	cg06515144	cg10711209	cg13931925
MIR203	0.00214629	0.0274327	0.431708	0.857356	1.71865	7	cg10059536	cg01520867	cg06218726	cg13673833	cg03401997	cg23960324
KILLIN	0.00372949	0.0412352	0.431708	0.535169	1.71868	50	cg19358349	cg06731059	cg25452974	cg13885325	cg19634213	cg20337093	cg27084903	cg09472211	cg04616691	cg26127345	cg16687447	cg03236184	cg18665732	cg01228636	cg15412736	cg06466203	cg08995089
CEBPZOS	0.00140165	0.0203457	0.45506	0.895822	1.71877	6	cg20901245	cg18784008	cg01460981	cg07511565	cg07311334
SLC25A21	0.00462941	0.0483074	0.407018	0.750742	1.71897	11	cg16886625	cg15619071	cg24384676	cg08841848	cg17078912	cg13339563	cg21338620
TBX15	0.00368432	0.0409349	0.431708	0.532225	1.71935	51	cg04550737	cg14272433	cg21392341	cg14415885	cg02177231	cg23588217	cg27517681	cg27262412	cg00173504	cg07820868	cg06204711
PIK3CD	0.00309181	0.0359551	0.431708	0.52697	1.71935	54	cg18976437	cg17325959	cg08201721	cg24859236	cg23251761	cg11980800	cg22045271	cg07427436	cg07793148	cg03653801	cg03265564	cg08249750	cg10050900	cg16895792	cg05460956	cg11873211	cg26819945	cg27144528
BCL6	0.00217601	0.0277346	0.431708	0.507075	1.7212	67	cg17165995	cg06027254	cg23416197	cg01598596	cg03505583	cg20716989	cg17691171	cg18933904	cg12182991	cg13483916	cg21705669	cg06824980	cg15232708	cg01235203	cg15362955	cg00480331	cg03677101	cg23655939	cg18562663	cg06184109	cg12701112	cg03552156	cg19152887	cg15619699	cg04339396	cg04467803	cg15938795	cg10091025	cg17394304	cg18245890	cg05264446	cg09763472	cg03576234	cg06070445	cg02376018	cg02139264
BMP3	0.00442366	0.0465881	0.407018	0.752117	1.72212	11	cg20276585	cg26105156	cg26917673	cg20844383	cg01941671	cg01049530	cg02621694	cg26699569	cg20631104
ATP12A	0.00442366	0.0465881	0.407018	0.752335	1.72262	11	cg16387795	cg16602799	cg15834083	cg12228659	cg16634108	cg08054513
TMEM176B	0.0042604	0.0453413	0.407018	0.601511	1.72355	30	cg09272992	cg04861380	cg18368820	cg19336959	cg07769074	cg00417408	cg05404625	cg02244695	cg21178365	cg25124476
KANK1	0.00353491	0.0397115	0.431708	0.53681	1.72395	50	cg08677535	cg12885732	cg14015337	cg24849973	cg26277237	cg18260435	cg07878440	cg24643417	cg02596384	cg01300941	cg10165185	cg03640732	cg08383672	cg10404112	cg15669600	cg11177152	cg00358206	cg02988316	cg12502951	cg26381783	cg26706561	cg02475148	cg00957579	cg00723395	cg12998145	cg14399863	cg13883479	cg04357242	cg05690805
CYP4X1	0.0042865	0.045539	0.407018	0.753029	1.72421	11	cg00255821	cg26558485	cg13158571	cg13975894
EFNA5	0.00408075	0.0440218	0.407018	0.753408	1.72508	11	cg08527204	cg12612786	cg11474250	cg15230273	cg12564026	cg22834126
LEF1-AS1	0.000125104	0.00349522	0.518848	0.949088	1.72532	5	cg13277569	cg14172012	cg19692648	cg06046026
P2RX7	0.00414258	0.0444253	0.407018	0.820981	1.72533	8	cg00364287	cg10852165	cg07203561	cg25604246	cg07602200	cg06755741
C16orf48	0.000978517	0.0155164	0.45506	0.900189	1.72715	6	cg05215424	cg27653831	cg03675884
CHL1	0.00175877	0.0238542	0.45506	0.54057	1.72766	49	cg17018976	cg21145524	cg12065366	cg10603275	cg01410746	cg18277764	cg04748834	cg09861201	cg10289744	cg01295518	cg07746943	cg00891836	cg04001014	cg11163933	cg11165881	cg08421685	cg10957370	cg09032066	cg24307799	cg25852422
GRIN3A	0.00408075	0.0440218	0.407018	0.754553	1.7277	11	cg10114494	cg18794577	cg14123942	cg14241370	cg13724160	cg18799510	cg14653281	cg04189005	cg08997253	cg16162905
SGK1	0.00399204	0.0433431	0.407018	0.603004	1.72783	30	cg20655113	cg17689707	cg10105971	cg09315391	cg25025235	cg24937675	cg06849960	cg12871835	cg24514884	cg02904344	cg10361998	cg25150212	cg06642177
ST6GALNAC2	0.00407177	0.0439771	0.407018	0.822431	1.72837	8	cg11529663	cg26016484	cg09321082	cg26677084	cg01380821	cg21914725
PLLP	0.00401217	0.0434883	0.407018	0.755409	1.72966	11	cg08054078	cg08737152	cg26879945	cg03777804	cg02916932	cg04439516	cg06579271	cg05100596
SNORA24	0.00394359	0.042924	0.407018	0.755572	1.73003	11	cg26590411	cg09074743	cg07434780	cg00600024
BRMS1L	0.00393015	0.042829	0.407018	0.82343	1.73047	8	cg10183714	cg11089837	cg13042536
TNFRSF13C	0.000872821	0.0142376	0.477271	0.901944	1.73052	6	cg19737037	cg14884931
LOC286002	0.00169296	0.0232318	0.45506	0.863303	1.73057	7	cg15331902	cg17152869	cg08718398	cg17439093	cg25776856	cg21724044
PTGER1	0.00169296	0.0232318	0.45506	0.86341	1.73078	7	cg21533997	cg07417551	cg24360651	cg03949996	cg17815177
LOC80054	0.000811417	0.0135271	0.477271	0.903432	1.73337	6	cg02144298	cg21574404	cg19556438	cg21547190	cg21696089
OSBPL5	0.00189823	0.025109	0.45506	0.510719	1.73357	67	cg23357130	cg11678461	cg22074576	cg14488317	cg20511548	cg13634736	cg07992377	cg05982473	cg06405129	cg15718663	cg13200188	cg04887468	cg26073542	cg25487804	cg06143708	cg13083943	cg12348511	cg03617572	cg25627263	cg16129132	cg22284311	cg01484898	cg18897335	cg02332678	cg14991004	cg05747695
PACSIN2	0.00275465	0.033005	0.431708	0.515809	1.73416	63	cg16522223	cg16919348	cg20216961	cg27104398	cg21123446	cg10132627	cg07004292	cg01434528	cg13450954	cg06279014	cg25664606	cg02616251	cg04057339	cg10836059	cg24025782	cg22282916	cg00188488	cg11146845	cg18343506	cg01094982	cg22256377	cg19143716	cg17314673	cg00873704	cg20964147	cg05330000
GMPR	0.00366926	0.0407924	0.431708	0.757403	1.73422	11	cg08586066	cg20381182	cg25457331	cg11360261	cg19001871	cg11743438	cg21870469	cg06476681	cg01345501
PEG10	0.000661789	0.0118238	0.477271	0.493911	1.73437	85	cg21088896	cg20528183	cg27492749	cg08172445	cg23498273	cg15846744	cg13266630	cg17701373	cg08045766	cg04275901	cg23690528	cg22216017	cg18484166	cg19734015	cg25524350	cg23096644	cg23616761	cg26179590	cg25485192
ATP9A	0.000758785	0.012875	0.477271	0.904613	1.73564	6	cg24498628	cg05264764	cg01900832	cg05851042
SGCB	0.00469021	0.0487182	0.407018	0.794362	1.73576	9	cg02921779	cg03340523	cg12995370	cg15353612	cg24396566
C4orf39	0.00462073	0.048247	0.407018	0.795007	1.73717	9	cg12861945	cg00393585	cg08992305	cg06481168	cg00007239	cg03508095
SERHL2	0.00332702	0.0379572	0.431708	0.758694	1.73718	11	cg06247015	cg00559018	cg11341438	cg19042136	cg14886794	cg26489358	cg04416895
RICTOR	0.00370355	0.0410482	0.431708	0.615856	1.73767	27	cg21330326	cg15421984	cg25200838	cg19850917	cg26383936	cg16397970	cg26062174	cg23455224	cg18304998	cg09925551	cg21869427	cg17900149	cg22846250	cg03557731	cg24571930	cg27613852	cg05015628
ABCG1	0.00457102	0.0478628	0.407018	0.583897	1.73835	35	cg06030219	cg21410080	cg15319517	cg05441651	cg24280636	cg26519745	cg26767954	cg16068063	cg26768067	cg01289965	cg02473680	cg23245768	cg10731607
PLK5	7.4152e-05	0.00233739	0.538434	0.956444	1.7387	5	cg21351053	cg10984081	cg20178105
C21orf34	0.00151932	0.0216393	0.45506	0.867523	1.73903	7	cg10273072	cg19422019	cg10068793	cg10341719	cg12166520
SLC17A6	0.00339993	0.0384803	0.431708	0.827671	1.73939	8	cg23834895	cg09530407	cg02597159	cg16644457	cg06185738	cg06517489
GLRA3	0.00325877	0.0373502	0.431708	0.75968	1.73944	11	cg09841488	cg26226802	cg23697278	cg11538149	cg27517702	cg05990549	cg15104299	cg05424071	cg22045888
DIRC3	0.00332947	0.0379572	0.431708	0.827756	1.73957	8	cg22277636	cg25523704	cg26967619	cg16643906	cg12967093	cg16518266	cg03659565
RUVBL1-AS1	0.000697381	0.0122079	0.477271	0.906688	1.73962	6	cg03271263	cg26418856	cg06048819	cg10056460	cg21719957
SLC9A3	0.00329423	0.037659	0.431708	0.828011	1.7401	8	cg25861340	cg12628145	cg18697636	cg24947106	cg02748539	cg23061578
HCN1	0.00329423	0.037659	0.431708	0.828292	1.74069	8	cg19697475	cg05539745	cg08413564	cg11285003	cg04259977	cg05201970	cg06498267
FAM214A	0.00319053	0.0367739	0.431708	0.760319	1.7409	11	cg17766654	cg07491514	cg06977984	cg18163254	cg18259291	cg22922553	cg20433641
MAFA	0.00482335	0.0499017	0.407018	0.743439	1.74139	12	cg16896847	cg04905434	cg21884905	cg01403246	cg16899498	cg06187336	cg03243135	cg11080551	cg23464360
P4HA3	0.00319053	0.0367739	0.431708	0.760642	1.74164	11	cg25756853	cg08017858	cg19975933	cg00211630	cg26758986
OMG	0.003259	0.0373502	0.431708	0.828802	1.74176	8	cg10872095	cg22915752	cg17487957	cg17041755
BOK	0.00319053	0.0367739	0.431708	0.760837	1.74208	11	cg23081513	cg21117668	cg00318320	cg20361407	cg08665810	cg24436906	cg03558769	cg11374368
RBPJ	0.00271362	0.0326856	0.431708	0.558877	1.74214	44	cg16711402	cg04832844	cg02047498	cg26451437	cg13002809	cg20265625	cg22507402	cg23955273	cg12902479
SLCO3A1	0.00427331	0.045452	0.407018	0.797606	1.74285	9	cg13557631	cg08404227	cg03236725	cg27351837	cg20143492	cg09878473
CRTC3	0.00322377	0.0370397	0.431708	0.829411	1.74304	8	cg15046585	cg15218967	cg18942110	cg10930169	cg19134665	cg03433758
SARM1	0.00420383	0.0449496	0.407018	0.798056	1.74383	9	cg20686234	cg23552876
EFHA2	0.000609662	0.0111667	0.477271	0.909009	1.74407	6	cg12097222	cg21653826	cg23218760	cg00720475	cg03919781
NKX1-1	5.359e-05	0.00183213	0.557332	0.959433	1.74413	5	cg24902111	cg09155209	cg09827139	cg24188526	cg13391652
AP3S2	0.00462098	0.048247	0.407018	0.74465	1.74423	12	cg00456011	cg21576154	cg10668325	cg04837997	cg03039025
VSNL1	0.00354454	0.0397782	0.431708	0.608685	1.74444	28	cg26901921	cg05628782	cg23435667	cg03798328	cg08031368	cg11509669	cg19570640	cg26432190	cg09371561	cg07098902	cg06653146	cg02901321	cg04084892
RORA	0.00349969	0.0394132	0.431708	0.618426	1.74492	27	cg18336435	cg20024192	cg18064474	cg08700690	cg15107038	cg24219929	cg20006924	cg27167601	cg20041802
LOC222699	0.000574574	0.0107403	0.477271	0.909708	1.74542	6	cg12898275	cg01553661	cg11399099	cg12560527
CACNG2	0.00437872	0.0462537	0.407018	0.699669	1.74546	15	cg24290616	cg21907625	cg06784448	cg12451153	cg19748605	cg17580331	cg18758922	cg18284157	cg01151699	cg04191954
ZNF660	0.00305403	0.035619	0.431708	0.762337	1.74552	11	cg01139508	cg15372508	cg20469035	cg22598028	cg11542789	cg03340649	cg17536166
PYROXD2	0.00311807	0.0361681	0.431708	0.83108	1.74655	8	cg11203827	cg11290396	cg22905282	cg07931714	cg03852570
LRRC33	0.00417817	0.0447016	0.407018	0.700475	1.74747	15	cg17078980	cg08026502	cg00293409	cg23469706	cg08202836	cg04283392	cg23944925	cg26014952	cg27022853
LOXL4	0.00304761	0.035619	0.431708	0.831617	1.74768	8	cg11632906	cg09335911	cg04677227	cg07146435	cg24163616	cg04521765
FBXL21	0.00439578	0.046375	0.407018	0.666366	1.74795	19	cg01283246	cg26664161	cg13557668	cg26531023	cg20924470	cg09108491	cg26422148
LOC145663	0.00122414	0.0184158	0.45506	0.872077	1.74816	7	cg01145430	cg11431346	cg14910265	cg25908973	cg10088041	cg00645339
RIMS4	0.00122414	0.0184158	0.45506	0.87227	1.74854	7	cg21656205	cg19332710	cg12343182	cg20498414	cg07196593	cg21500133
GRID1	0.00301238	0.0353023	0.431708	0.832075	1.74864	8	cg03052869	cg09168604	cg19014941	cg04552846	cg14851108	cg01229798
KIAA1804	0.00455352	0.0477345	0.407018	0.74655	1.74868	12	cg20239099	cg25149069	cg13904493	cg05477024	cg27231188	cg04126810
TAL1	0.00142234	0.0205804	0.45506	0.582214	1.74869	37	cg22894910	cg06997800	cg19918343	cg02180010	cg03167717	cg15857764	cg19665732	cg03752218	cg11766986	cg01001098
MFSD4	0.00406486	0.0439285	0.407018	0.800348	1.74884	9	cg03585778	cg00783945	cg03061435	cg15364537	cg03220945
DDX10	0.0044186	0.0465881	0.407018	0.747053	1.74986	12	cg11586605	cg24936630	cg06886059	cg01843131	cg18309333
HES3	0.00288342	0.0342098	0.431708	0.764362	1.75016	11	cg10829621	cg00765655	cg20157525	cg12723684	cg00769305
ACSF3	0.00384144	0.0420492	0.431708	0.589473	1.75028	34	cg05521982	cg04753738	cg01765220	cg27495617	cg23933411	cg06187301	cg16555341	cg07661835	cg10156586	cg02441474	cg02691035	cg06419212
HPCA	0.00421623	0.0450292	0.407018	0.747268	1.75036	12	cg05570827	cg13870776	cg11524235	cg11273310	cg13306164	cg00912746	cg19830541
IFITM1	0.00421623	0.0450292	0.407018	0.747321	1.75049	12	cg04582010	cg20566897	cg11694510	cg21625464	cg01886988	cg09026253	cg05432003	cg21433170	cg01971407
GOLGA7B	0.00297714	0.0350021	0.431708	0.833446	1.75152	8	cg19440955	cg27000977	cg01227827	cg00208412	cg26435081	cg01119231	cg02681733
MLIP	0.00294191	0.0347199	0.431708	0.833526	1.75169	8	cg24474958	cg20411932	cg14328241	cg09268744	cg25906741	cg04452501	cg03836981
ZNF839	0.00404966	0.0437903	0.407018	0.667838	1.75181	19	cg24071762	cg14721360	cg01149275	cg25242084	cg08593712	cg16739044	cg27589196	cg21289499	cg06693029	cg15352533	cg01687037	cg09936895
[truncated: 1,358 more rows]
[truncated: 42 more columns]

## Sheet: SK-ES-1
promoter	pval (Wilcoxon rank-sum test)	padj	log2err	ES	NES	size	leadingEdge
[truncated: 1,140 more rows]
[truncated: 44 more columns]

[truncated: 3 more sheets: SK-N-MC, TC-71, overlap]
