# Supplementary material for: Genomic and phenotypic stability of fusion-driven pediatric sarcoma cell lines
Source: Nat Commun. 2025 Jan 3;16:380. doi: 10.1038/s41467-024-55340-5 (PMC11699042; doi:10.1038/s41467-024-55340-5)
Supplement: Supplementary file 6 — Supplementary Data 4 [file 41467_2024_55340_MOESM6_ESM.xlsx]

## Sheet: A-673
gene	basemean	log2FoldChange	pvalue (Wilcoxon rank-sum test)	padj	stat	lfcSE
AC006115.2	77.2119	-1.9791	2.86691e-10	5.16174e-08	-6.30581	0.313854
AC091138.1	14.2908	3.08966	0.000348519	0.0107269	3.57628	0.86393
AC131206.1	17.2891	2.76319	5.9928e-05	0.00269744	4.01309	0.688543
ACTA2	106.17	2.23011	1.70624e-17	7.50933e-15	8.51223	0.261988
ADGRG2	65.3612	-1.80184	2.26714e-08	2.68064e-06	-5.59027	0.322317
AK7	53.0731	-1.48157	2.8041e-05	0.00140809	-4.18882	0.353696
AKNA	29.8707	1.80748	0.000376519	0.0113847	3.55602	0.508289
AL136114.1	48.9229	1.49989	0.000126374	0.00492204	3.83342	0.391267
ALCAM	61.3794	1.12981	0.000783298	0.0204871	3.35863	0.336389
AMER2	34.0138	-1.96511	8.6679e-06	0.000549337	-4.44799	0.441798
ANKRD1	27.4994	2.05678	0.000147429	0.00556159	3.79536	0.541918
ARMCX3	49.9705	1.30227	0.000416828	0.0123213	3.52919	0.368999
ATP1B1	69.3919	1.45445	2.99154e-06	0.000223575	4.6714	0.311351
BDP1	509.106	2.06724	5.42196e-53	1.43176e-49	15.3224	0.134917
BEX1	52.3197	-2.44734	1.2085e-10	2.39343e-08	-6.43826	0.380124
BGN	52.3292	1.4713	3.61684e-05	0.00174711	4.13069	0.356189
CALCB	27.5835	-2.13474	2.09352e-05	0.0011206	-4.25468	0.50174
CCDC102B	26.5524	1.74696	0.00173712	0.0385475	3.13184	0.557806
CCNG1	94.0995	1.08784	4.08411e-05	0.00192874	4.10267	0.265153
CD59	48.004	-1.36327	0.000293942	0.00954346	-3.62058	0.376533
CDCA7L	57.9046	-1.57759	2.67002e-06	0.000207371	-4.6947	0.336038
CECR2	15.9085	2.39126	0.000602505	0.0166308	3.43048	0.697062
CENPM	96.9977	-1.27379	1.55104e-06	0.000130716	-4.80455	0.265121
CES1	16.6959	-3.22075	7.58192e-06	0.000496397	-4.47666	0.719454
CHD7	75.1368	1.23448	4.83997e-05	0.00225543	4.06322	0.303817
CLMP	34.4144	-1.38774	0.00115907	0.027657	-3.24877	0.42716
COL18A1	19.2688	2.38768	0.000113481	0.00454037	3.8598	0.618603
COL1A2	34.868	-2.92556	5.42162e-10	8.96141e-08	-6.20639	0.471379
COL25A1	17.1705	2.59213	0.00103609	0.025255	3.28054	0.790154
CRABP1	43.3163	-1.51338	7.49846e-05	0.00326389	-3.95989	0.382177
CRACD	22.219	2.2141	0.000260592	0.00891198	3.65162	0.606335
CREBRF	14.3495	2.6929	0.000473541	0.0135429	3.49529	0.770435
CT75	17.0247	2.62492	0.000375142	0.0113847	3.55698	0.737963
DCDC2	60.2	-1.34	3.27e-05	0.0016	-4.15	0.322
DDIT3	390	1.87	3.32e-36	3.76e-33	12.6	0.149
DENND2C	21	1.86	0.00168	0.0377	3.14	0.591
DKK2	67.3	-1.07	0.000674	0.0181	-3.4	0.316
DLG2	84.7	-1.03	0.000225	0.00789	-3.69	0.279
DLX5	39.2	-1.28	0.00224	0.0467	-3.06	0.418
DNAJB1	157	2.05	3.51e-19	1.74e-16	8.95	0.229
DNAJB4	33.1	1.41	0.00162	0.0365	3.15	0.448
DNAL4	34.5	-1.86	2e-05	0.00108	-4.26	0.437
DUSP23	49.5	-1.31	0.000341	0.0107	-3.58	0.367
EMP1	24.4	-1.74	0.00079	0.0206	-3.36	0.518
FBXW11	78.2	1.07	0.000497	0.0142	3.48	0.308
FCGRT	218	-1.1	5.85e-10	9.26e-08	-6.19	0.177
FERMT3	112	-1.08	2.26e-05	0.00118	-4.24	0.254
FIGNL1	68.1	-1.01	0.00124	0.0293	-3.23	0.313
FRG2FP	178	2.09	1.36e-23	7.67e-21	10	0.209
G0S2	16.1	-4.23	5.35e-07	4.87e-05	-5.01	0.843
GDF15	122	3.97	2.63e-39	4.17e-36	13.1	0.303
GPR174	17.1	-2.37	0.000348	0.0107	-3.58	0.662
GSTM4	84.3	-1.14	5.88e-05	0.00266	-4.02	0.285
H1-1	193	-5.12	6.49e-66	2.57e-62	-17.1	0.298
H1-3	499	-2.28	6.05e-68	4.79e-64	-17.4	0.131
H2AC12	162	-1.21	5.72e-09	7.95e-07	-5.82	0.208
H2AC14	143	-1.85	6.77e-14	2.14e-11	-7.49	0.246
H2AX	96.1	-1.26	2.04e-06	0.000165	-4.75	0.265
H3C2	139	-1.01	1.77e-05	0.000974	-4.29	0.235
H3C3	24.9	-3.2	1.5e-07	1.58e-05	-5.25	0.609
HLA-C	48.6	-1.34	0.000167	0.00615	-3.76	0.357
HSPA1A	137	1.86	5.87e-14	1.94e-11	7.51	0.247
HSPA1B	78.4	1.79	7.01e-10	1.07e-07	6.17	0.29
HSPA5	587	1.35	5.72e-33	4.12e-30	12	0.113
HTATIP2	17.9	-2.08	0.000854	0.022	-3.33	0.623
IER5L	39.3	1.51	0.00027	0.00911	3.64	0.415
IQGAP2	30.3	-1.66	0.000421	0.0124	-3.53	0.47
KCNE3	100	1.67	2.13e-10	4.11e-08	6.35	0.264
KCNQ1OT1	128	1.01	6.36e-06	0.000423	4.51	0.225
KIF1A	88.7	-1.17	2.16e-05	0.00115	-4.25	0.275
LIN28B	30.1	2.02	0.000102	0.00415	3.89	0.519
LIN7C	103	-1.07	2.63e-05	0.00134	-4.2	0.253
LINC00467	46.3	1.6	6.61e-05	0.00294	3.99	0.4
LINC00659	33.1	2.96	1.16e-08	1.51e-06	5.7	0.519
LMO2	17.2	-2.47	0.000177	0.0064	-3.75	0.659
MAPT	77.2	1.67	7.25e-08	8.21e-06	5.38	0.31
MCM2	56.4	-1.09	0.00131	0.0305	-3.21	0.34
MCM5	77.9	-1.32	4.86e-06	0.000344	-4.57	0.289
MEG3	95.9	1.08	2.84e-05	0.00142	4.19	0.259
MIB1	76.3	1.1	0.000359	0.011	3.57	0.309
MMP1	343	-1.84	9.54e-34	7.56e-31	-12.1	0.152
MSX1	29.6	1.9	0.000168	0.00615	3.76	0.505
MT-TD	16	3.1	0.00015	0.00561	3.79	0.817
MT-TL1	105	2.2	2.7e-14	9.29e-12	7.61	0.288
MT-TV	257	2.72	4.09e-40	8.1e-37	13.3	0.205
MT1E	109	-1.81	2.61e-12	7.13e-10	-7	0.259
MT1G	100	-5.24	3.99e-35	3.51e-32	-12.4	0.423
NAPRT	15.9	-2.99	2.42e-05	0.00126	-4.22	0.709
NEFL	29.7	-2.12	9.32e-06	0.000586	-4.43	0.479
NEFM	33.1	-1.88	2.81e-05	0.00141	-4.19	0.449
NMI	115	-1.09	1.05e-05	0.000632	-4.41	0.247
NNT-AS1	15.4	-2	0.00235	0.0479	-3.04	0.656
NOS1	16	-3.15	1.72e-05	0.000965	-4.3	0.732
NPR3	28.1	1.72	0.00128	0.0298	3.22	0.534
NPTXR	34.1	-1.61	0.000288	0.00947	-3.63	0.444
NPW	182	-1.11	3.63e-09	5.23e-07	-5.9	0.189
NPY	45.2	-1.67	1.3e-05	0.000757	-4.36	0.382
NPY1R	65.1	1.47	7.79e-06	0.000506	4.47	0.33
NRCAM	35.8	-1.26	0.00226	0.0469	-3.05	0.414
NUCB2	163	1.12	3.61e-08	4.21e-06	5.51	0.203
OCIAD2	368	-1.22	9.12e-17	3.8e-14	-8.32	0.147
OLFM1	125	-1.23	5.24e-08	6.01e-06	-5.44	0.227
OSBPL6	14.5	-2.13	0.00236	0.0479	-3.04	0.702
PARP14	16.7	-1.96	0.00236	0.0479	-3.04	0.643
PCDH10	58.7	-1.25	0.000145	0.00551	-3.8	0.329
PDGFA	26.8	1.85	0.000398	0.0119	3.54	0.521
PEG3	166	-1.8	2.03e-16	8.05e-14	-8.22	0.219
PGLYRP2	45.6	-1.7	8.3e-06	0.000531	-4.46	0.381
PKIB	21.5	-1.68	0.00204	0.0437	-3.08	0.545
POU4F1	138	1.49	5.55e-10	8.97e-08	6.2	0.241
PPARGC1B	33.4	-2.1	2.92e-06	0.00022	-4.68	0.449
PPP1R15A	112	1.66	2.61e-11	5.9e-09	6.67	0.249
PRELID2	22.3	-2.91	2.67e-06	0.000207	-4.7	0.62
PRR34-AS1	46	-1.29	0.000782	0.0205	-3.36	0.383
PRTFDC1	30	-1.92	8.16e-05	0.00351	-3.94	0.487
PSMB8	13.6	-2.43	0.000763	0.0202	-3.37	0.723
PTPMT1	44.2	-2.12	8.31e-08	9.27e-06	-5.36	0.396
PTPRN2	15.1	4.34	2.19e-06	0.000175	4.74	0.916
QPRT	72.6	1.12	0.000283	0.00936	3.63	0.31
RAB3B	56.8	-1.11	0.00074	0.0197	-3.37	0.33
RAMP1	46.7	-1.49	5.69e-05	0.00259	-4.03	0.37
RAX	13.1	-2.61	0.000965	0.024	-3.3	0.79
RBP1	48.1	-1.3	0.000367	0.0112	-3.56	0.364
RGS16	103	1.77	5.51e-11	1.15e-08	6.56	0.27
RGS2	32.8	1.8	9.01e-05	0.00376	3.92	0.46
RHOBTB3	109	1.11	1.16e-05	0.000682	4.38	0.253
RSRC2	261	1.09	6.14e-11	1.25e-08	6.54	0.166
S100A10	239	-1.07	5.43e-10	8.96e-08	-6.21	0.172
S100A6	350	-1.58	6.16e-28	3.75e-25	-11	0.144
SDK1	35.2	1.74	0.000142	0.00541	3.8	0.458
SEL1L	85.6	1.02	0.000197	0.00708	3.72	0.273
SENP7	27.8	1.68	0.00226	0.0469	3.05	0.55
SERTM1	20.6	-1.8	0.00208	0.0444	-3.08	0.585
SH3GL3	49.3	1.52	0.000169	0.00615	3.76	0.405
SLC25A36	65.9	1.14	0.000342	0.0107	3.58	0.319
SLC39A4	96.1	-1.14	1.48e-05	0.000845	-4.33	0.263
SLC43A3	14.2	-2.15	0.00211	0.0447	-3.07	0.699
SMARCA2	27.4	-1.48	0.0023	0.0474	-3.05	0.486
SMPD1	26	-1.85	0.000279	0.0093	-3.63	0.51
SOX6	43.3	1.42	0.000863	0.0221	3.33	0.426
SPC24	60.5	-1.23	0.000265	0.00902	-3.65	0.337
TAF1D	262	1.05	2.64e-10	4.86e-08	6.32	0.167
TET1	70.1	1.23	0.000113	0.00454	3.86	0.317
TNFAIP6	74.9	-2.06	2.19e-11	5.11e-09	-6.69	0.308
TNFRSF10D	14.4	-2.69	0.000347	0.0107	-3.58	0.753
TNNI3	44.1	-1.89	4.79e-06	0.000342	-4.57	0.412
TNNT1	118	1.08	5.94e-06	0.000399	4.53	0.239
TRIB3	119	1.61	2.42e-10	4.56e-08	6.33	0.254
TSPAN8	22	-2.41	8.2e-05	0.00351	-3.94	0.613
TSPYL2	28.4	1.57	0.0013	0.0304	3.22	0.488
UIMC1	45.3	1.54	0.00013	0.00496	3.83	0.403
UTS2	78.4	-1.27	7.2e-06	0.000476	-4.49	0.283
VEGFA	99.7	1.37	1.56e-07	1.63e-05	5.24	0.261
XIST	92	-2.07	4.11e-13	1.21e-10	-7.25	0.286

## Sheet: MHH-ES-1
gene	basemean	log2FoldChange	pvalue (Wilcoxon rank-sum test)	padj	stat	lfcSE
ADI1	88.7	-1.07	0.000101	0.00224	-3.89	0.274
AKAP7	127	-1.05	1.18e-05	0.000359	-4.38	0.239
ALDH1A1	108	2.1	6.28e-16	1.93e-13	8.08	0.259
ANXA1	457	1.26	5.93e-21	3.28e-18	9.39	0.134
BNIP3	207	1.07	6.19e-09	5.03e-07	5.81	0.184
BST2	400	1.05	7.33e-15	1.69e-12	7.78	0.135
CALCRL	80.9	-1.17	3.54e-05	0.000913	-4.14	0.283
COL21A1	106	-1.12	1.03e-05	0.000334	-4.41	0.254
F2R	104	-1.09	2.2e-05	0.000619	-4.24	0.258
IFI6	241	2.14	9.02e-33	1.25e-29	11.9	0.179
LY96	100	1.5	6.01e-09	5.03e-07	5.82	0.258
MT-TL1	85.8	1.54	1.35e-07	7.93e-06	5.27	0.292
MT-TV	181	2.22	2.26e-28	2.08e-25	11	0.201
MT1E	86	-1.1	0.000123	0.00265	-3.84	0.287
MT1F	64.8	-1.36	2.39e-05	0.000666	-4.23	0.322
PCDH17	65.9	-1.32	4.67e-05	0.00115	-4.07	0.324
PEG3	312	-1.03	7.63e-11	7.8e-09	-6.51	0.159
PTGER3	76.7	-1.23	3.07e-05	0.000807	-4.17	0.296
RBP1	124	1.26	5.12e-08	3.62e-06	5.45	0.231
RNY1	468	1.12	2.81e-15	7.04e-13	7.9	0.142
RPS21	5797	1.13	0.000241	0.00441	3.67	0.309
SAT1	66.9	1.61	2e-07	1.12e-05	5.2	0.31
SERPINF1	63.7	-1.25	0.000311	0.00547	-3.61	0.347
SRRM4	65.7	1.24	4.8e-05	0.00117	4.07	0.305
STAT1	69.2	1.06	0.000494	0.00788	3.48	0.305
TNFRSF12A	104	1.03	3.63e-05	0.00093	4.13	0.249
TRIB3	68.7	1.01	0.00144	0.0192	3.19	0.317
TXNRD2	69.4	1.03	0.000618	0.00945	3.42	0.302
ZFAS1	974	1.12	4.81e-34	1.33e-30	12.2	0.0921

## Sheet: SK-ES-1
gene	basemean	log2FoldChange	pvalue (Wilcoxon rank-sum test)	padj	stat	lfcSE
ABCA5	28.2	1.53	0.00145	0.0213	3.18	0.481
ABI1	47.2	1.62	2.11e-05	0.000605	4.25	0.38
AC011447.3	21.4	-2.25	0.000234	0.00482	-3.68	0.613
AC024940.2	16.7	-2.91	3.56e-05	0.000946	-4.13	0.705
AC036176.1	31.9	-1.66	0.000328	0.00645	-3.59	0.463
AC068633.1	16.9	5.3	4.16e-06	0.000144	4.6	1900-01-01 03:36:00
AC073365.1	22	6.92	5.3e-06	0.000177	4.55	1900-01-01 12:28:48
AC090204.1	87.6	1.29	1.4e-06	5.61e-05	4.82	0.268
AC103702.2	17.7	2.97	2.65e-05	0.000745	4.2	0.707
AC156455.1	11.6	7.13	7.14e-06	0.000232	4.49	1900-01-01 14:09:36
ACAT2	68.7	-1.01	0.00102	0.0161	-3.29	0.307
AFF1	39.4	1.38	0.00118	0.0182	3.24	0.425
AGPAT2	64.5	-1.27	7.69e-05	0.00183	-3.95	0.322
AGTRAP	47.2	-1.27	0.000388	0.00735	-3.55	0.358
AIF1	27.5	-2.35	2.87e-06	0.000105	-4.68	0.501
AL359894.1	11	6.88	1.75e-05	0.000513	4.3	1900-01-01 14:24:00
ANKRD26P3	20.5	2.39	8.91e-05	0.00208	3.92	0.611
ANP32E	299	-1.58	8.75e-25	2.44e-22	-10.3	0.154
AP001372.2	20.4	1.88	0.00201	0.028	3.09	0.609
APELA	31.4	1.37	0.00318	0.041	2.95	0.464
APOE	41.8	1.41	0.000246	0.00506	3.67	0.385
ARPP21	38.7	-1.95	1.35e-06	5.47e-05	-4.83	0.403
ASPM	189	-1.28	2.01e-11	1.76e-09	-6.7	0.19
ASS1	160	-1.06	1.14e-07	5.6e-06	-5.3	0.2
ATAD2	295	-1.22	1.33e-15	1.75e-13	-7.99	0.153
ATF5	83.9	-1.07	7.66e-05	0.00183	-3.95	0.271
AUXG01000058.1	10.2	3.38	0.000379	0.00718	3.55	0.952
BACH1	49.5	1.15	0.0016	0.0231	3.16	0.364
BDP1	517	2.4	4.9e-84	2.19e-80	19.4	0.123
BEX2	50.3	-1.15	0.00126	0.019	-3.23	0.355
BRCA2	47.3	-1.28	0.000814	0.0135	-3.35	0.383
BST2	155	2.61	2.26e-28	8.76e-26	11	0.236
BTBD17	68.9	-1.96	2.06e-09	1.46e-07	-5.99	0.327
C1QL1	29.8	-3.19	6.3e-09	4.04e-07	-5.81	0.549
C21orf58	52.2	-1.28	0.000365	0.00705	-3.56	0.361
C9orf116	44.4	-1.72	1.53e-05	0.000452	-4.32	0.397
CADPS2	51.3	1.08	0.00185	0.026	3.11	0.346
CASC3	60.2	1.02	0.00352	0.0444	2.92	0.349
CASP8AP2	71.8	-1.25	3.39e-05	0.000921	-4.15	0.302
CASTOR2	109	-1.07	1.43e-05	0.000423	-4.34	0.247
CCDC57	47.9	1.41	0.000167	0.00359	3.76	0.373
CCK	687	-1.51	6.55e-50	8.35e-47	-14.9	0.102
CCM2	32.1	-1.39	0.0022	0.0304	-3.06	0.454
CCN1	87	2.21	8.6e-14	9.47e-12	7.46	0.297
CCND3	26.4	-1.93	0.000313	0.00622	-3.6	0.536
CCNL1	84.4	1.14	2.23e-05	0.000639	4.24	0.269
CD79A	20.9	1.71	0.00265	0.0353	3.01	0.57
CDC42SE2	58.9	1.11	0.000945	0.0151	3.31	0.335
CDCA3	49.8	-1.07	0.00351	0.0444	-2.92	0.367
CDCA7	44.5	-1.2	0.00261	0.035	-3.01	0.398
CDCA7L	71.8	-1.37	4.73e-06	0.00016	-4.58	0.299
CDCA8	100	-1.37	1.88e-07	8.83e-06	-5.21	0.262
CDKN3	137	-1.1	1.32e-06	5.44e-05	-4.84	0.228
CENPB	51.3	-1.14	0.00166	0.0238	-3.15	0.362
CENPF	743	-1.2	1.13e-36	7.21e-34	-12.6	0.0952
CENPM	74.3	-1.19	0.000121	0.00269	-3.84	0.31
CENPU	120	-1.46	1.74e-08	1.02e-06	-5.64	0.26
CENPW	217	-1.24	7.52e-12	6.92e-10	-6.85	0.18
CHD7	19.1	2.67	4.56e-05	0.00116	4.08	0.656
CHEK1	62	-1.19	0.000227	0.0047	-3.69	0.324
CHML	91.7	-1.22	1.19e-05	0.00036	-4.38	0.279
CLEC2B	15.2	-3	3.01e-05	0.000831	-4.17	0.718
CLGN	68.8	-1.04	0.000517	0.00924	-3.47	0.301
CLSPN	165	-1.92	5.63e-18	9.14e-16	-8.64	0.222
CLU	197	1.06	4.98e-08	2.73e-06	5.45	0.195
COX10	66.1	1.45	4.37e-06	0.00015	4.59	0.315
CRABP2	94.9	1.02	0.000109	0.00245	3.87	0.264
CRACR2B	46.9	1.16	0.00167	0.0238	3.14	0.37
CREBRF	19.2	2.03	0.00052	0.00926	3.47	0.586
CRLF1	71.8	1.72	1.06e-07	5.31e-06	5.32	0.323
CSAG1	96.9	4.44	3.62e-28	1.35e-25	11	0.403
CYTL1	22.1	3.82	1.42e-07	6.88e-06	5.26	0.727
DAB1	187	1.46	5.91e-15	7.33e-13	7.81	0.187
DDIT3	428	1.74	1.06e-45	1.18e-42	14.2	0.123
DDX46	271	-1.2	3.26e-14	3.78e-12	-7.59	0.158
DENND2C	126	1.23	7.26e-08	3.79e-06	5.38	0.229			*
DGCR6L	39	-1.22	0.00267	0.0355	-3	0.406
DHCR24	79.2	-1.21	9.55e-05	0.00219	-3.9	0.31
DIAPH3	79.4	-1.03	0.000521	0.00927	-3.47	0.296
DISC1FP1	30.5	1.74	0.0002	0.00418	3.72	0.468
DLC1	39.2	1.36	0.000538	0.00953	3.46	0.393
DNAJB1	169	2.23	8.22e-25	2.37e-22	10.3	0.217
DNAJC3	28.3	1.61	0.000804	0.0133	3.35	0.482
DNAJC9	86.9	-1.01	0.000259	0.00527	-3.65	0.275
DPYSL5	48.7	-1.07	0.00349	0.0442	-2.92	0.366
EIF3L	34	1.95	4.29e-05	0.0011	4.09	0.478
EIF4A2	151	1.11	1.04e-07	5.25e-06	5.32	0.208
ENDOG	71.9	-1.39	1.33e-05	0.000397	-4.36	0.319
ENPP1	61.9	1.64	1.71e-06	6.68e-05	4.78	0.342
ESCO2	48.3	-1.24	0.00155	0.0224	-3.17	0.391
EXO1	33	-2.39	2.98e-07	1.38e-05	-5.12	0.467
EXT1	64.3	1.26	5.62e-05	0.00139	4.03	0.313
EZH2	288	-1.03	9.08e-11	7.58e-09	-6.48	0.159
FABP6	60.6	4.21	8.68e-21	1.8e-18	9.35	0.45
FAM120A	51.3	1.06	0.00397	0.0487	2.88	0.367
FANCI	86.5	-1.07	0.00014	0.00305	-3.81	0.28
FEN1	43.5	-1.66	9.03e-05	0.00209	-3.92	0.424
FEZF1	83.5	1.01	0.000288	0.0058	3.63	0.279
FGFR1OP2	57.4	1.13	0.000872	0.0142	3.33	0.339
FIGNL1	63.7	-1.36	3.43e-05	0.000929	-4.14	0.329
FIRRE	10.8	4.63	0.000191	0.00404	3.73	1900-01-01 05:45:36
FNDC1	26	-2.23	2.35e-05	0.000667	-4.23	0.528
FOS	75	1.43	2.09e-06	7.94e-05	4.74	0.302
FOXD3-AS1	22.2	1.95	0.000861	0.0141	3.33	0.585
FOXJ3	59.8	1.86	7.66e-08	3.98e-06	5.37	0.345
FOXP2	48.9	1.74	5.56e-06	0.000185	4.54	0.383
FRG2FP	249	1.7	4.47e-24	1.14e-21	10.1	0.168
FZD1	59.3	1.44	1.8e-05	0.000526	4.29	0.336
GAL	73.7	-3.55	1.01e-23	2.5e-21	-10	0.354
GID4	27.8	1.43	0.00386	0.0478	2.89	0.495
GINS2	59.5	-1.19	0.000948	0.0151	-3.31	0.361
GLS	40.4	1.15	0.0032	0.0411	2.95	0.39
GMNN	99.7	-1.01	0.000226	0.00468	-3.69	0.273
GNG4	13.8	-2.16	0.00394	0.0486	-2.88	0.75
GPC6	21.3	1.63	0.00403	0.0492	2.88	0.566
GSTM3	139	-1.37	3.64e-10	2.77e-08	-6.27	0.219
GTSE1	95.4	-1.22	3.44e-06	0.000121	-4.64	0.262
H1-5	364	-1.58	1.45e-27	4.98e-25	-10.9	0.145
H2AC13	36.1	1.56	0.00231	0.0316	3.05	0.513
H2AW	19.6	1.67	0.00405	0.0493	2.87	0.58
H2AX	63	-1.38	3.54e-05	0.000946	-4.14	0.333
H2BC9	40	-1.55	0.000308	0.00614	-3.61	0.43
H3C2	101	1.33	4.15e-05	0.00107	4.1	0.325
H4C5	78.1	1.19	0.000377	0.00717	3.56	0.336
HDAC9	18	1.75	0.00402	0.0492	2.88	0.609
HELLS	170	-1.23	1.82e-09	1.34e-07	-6.01	0.204
HMGN2	320	-1.13	6.68e-13	6.85e-11	-7.19	0.157
HNRNPA3	216	-1.13	1.01e-10	8.26e-09	-6.47	0.174
HNRNPD	768	-1.05	1.76e-28	7.15e-26	-11.1	0.0952
HNRNPM	479	-1.31	1.99e-27	6.57e-25	-10.9	0.12
HOXC11	19.9	-2.23	0.000116	0.00259	-3.85	0.58
HOXC9	65.1	-1.27	4.89e-05	0.00122	-4.06	0.313
HSPA1B	57.1	3.38	4.06e-16	5.75e-14	8.14	0.415
HSPA5	385	1.71	3.32e-35	1.98e-32	12.4	0.138
HYI	35.1	-1.59	0.000296	0.00593	-3.62	0.438
ID1	158	1.69	4.37e-16	6.09e-14	8.13	0.207
ID4	44.2	1.1	0.00358	0.045	2.91	0.377
IFI16	63.6	-1.32	1.88e-05	0.000543	-4.28	0.308
IFITM2	79.2	1.4	2.74e-06	0.0001	4.69	0.299
IGF1	26.7	1.68	0.000889	0.0143	3.32	0.504
IGFBP6	19.2	-1.83	0.0015	0.0218	-3.18	0.577
INTS13	69.1	1.01	0.000787	0.0131	3.36	0.301
IQGAP2	33.4	-2.58	1.12e-07	5.57e-06	-5.31	0.486
JARID2	62.9	1.01	0.00133	0.0199	3.21	0.315
JCAD	24.1	2.06	0.000438	0.00807	3.52	0.585
JUN	491	2.49	4.2e-80	1.25e-76	19	0.131
KATNAL2	40.2	-1.72	1.55e-05	0.000457	-4.32	0.398
KCNE3	72.2	-1.63	7.75e-08	4e-06	-5.37	0.304
KIF11	52.7	-1.49	3.38e-05	0.00092	-4.15	0.359
KPNA5	39.2	1.16	0.00356	0.0448	2.91	0.398
LAMA5	17.2	1.89	0.00373	0.0467	2.9	0.652
LAYN	14.1	-2.48	0.000566	0.00992	-3.45	0.719
LCP1	193	6.88	1.21e-33	6.78e-31	12.1	0.569
LIMA1	268	1.1	1.43e-11	1.27e-09	6.76	0.163
LIN28B	49.5	1.33	0.00066	0.0112	3.41	0.39
LINC00659	16.8	2.12	0.000881	0.0143	3.33	0.638
LINC00958	12	3	0.000885	0.0143	3.32	0.901
LINC01405	46.7	3.73	4.07e-14	4.6e-12	7.56	0.493
LINC01503	30.4	-1.85	9.94e-05	0.00226	-3.89	0.474
LINC01602	27.6	4.99	2.26e-09	1.56e-07	5.98	0.834
LINC02381	26.1	-2.64	1.94e-06	7.41e-05	-4.76	0.555
LIPI	53.8	1.24	0.000539	0.00954	3.46	0.357
LRATD2	149	1.47	1.86e-12	1.82e-10	7.04	0.209
MAGEA12	36.8	6.3	5.96e-09	3.85e-07	5.82	1900-01-01 01:55:12
MAGOHB	155	-1.18	5.22e-08	2.83e-06	-5.44	0.218
MAP2	18.9	2.43	0.000196	0.00411	3.72	0.653			*
MAP7D2	41	1.29	0.00136	0.0202	3.2	0.402
MARCHF7	83.7	1.4	1.25e-06	5.17e-05	4.85	0.289
MBD3L3	19.7	4.23	1.32e-05	0.000397	4.36	0.97
MCM10	67.1	-1.82	5.28e-08	2.84e-06	-5.44	0.335
MCM2	65.1	-1.08	0.000603	0.0104	-3.43	0.316
MCM4	158	-1.83	2.15e-17	3.3e-15	-8.49	0.215
MCM5	70	-1.02	0.000864	0.0142	-3.33	0.306
MCM6	58.8	-1.31	0.000193	0.00406	-3.73	0.351
MCM7	215	-1.07	1.9e-09	1.39e-07	-6.01	0.178
MEF2C	20.3	1.97	0.000916	0.0147	3.32	0.595
MFSD14C	32.1	-1.57	0.000636	0.0109	-3.42	0.461
MLC1	11.9	-3.51	2.84e-05	0.000789	-4.19	0.838
MT-ND4L	1490	1.33	3.34e-70	7.46e-67	17.7	0.075
MT-RNR1	9147	1.17	1.72e-175	1.54e-171	28.2	0.0416
MT-TD	23.5	3.77	9.55e-09	5.88e-07	5.74	0.656
MT-TH	40.4	1.72	4.18e-05	0.00108	4.1	0.421
MT-TL1	107	2.47	7.34e-20	1.34e-17	9.12	0.271
MT-TM	29.7	1.92	0.000352	0.00686	3.57	0.537
MT-TP	317	3.21	1.71e-57	3.06e-54	16	0.201
MT-TS2	246	2.36	2.11e-31	9.44e-29	11.7	0.203
MT-TT	22.4	1.97	0.000574	0.01	3.44	0.573
MT-TV	519	1.54	2.06e-39	1.84e-36	13.1	0.117
MT-TY	40.7	1.68	0.000163	0.00352	3.77	0.444
MTMR6	32.9	1.54	0.000906	0.0146	3.32	0.463
MXRA8	17.3	4.1	3.73e-06	0.000131	4.63	0.887
MYBL2	77.3	-1.16	0.000339	0.00666	-3.58	0.324
MYC	244	1.18	8.11e-13	8.23e-11	7.16	0.164
MYOM2	133	2.17	4.42e-18	7.45e-16	8.67	0.25
NASP	543	-1.03	3.22e-18	5.53e-16	-8.7	0.119
NCAPD3	73.3	-1.34	6.89e-06	0.000225	-4.5	0.297
NCAPG	58.3	-1.38	7.05e-05	0.0017	-3.97	0.347
NCAPG2	96.8	-1.44	4.99e-08	2.73e-06	-5.45	0.265
NEURL1	26.8	-2.6	3.51e-07	1.62e-05	-5.09	0.511
NIPSNAP1	86.2	1.14	3.48e-05	0.000936	4.14	0.275
NPW	409	-1.3	1.49e-26	4.75e-24	-10.7	0.122
NPY	38.5	-3.37	1.29e-12	1.29e-10	-7.1	0.474
NRDC	725	-1.14	3.72e-32	1.85e-29	-11.8	0.0968
NRG1	70.3	1.05	0.000466	0.00849	3.5	0.301
NSD1	32.8	-2.16	3.78e-06	0.000132	-4.62	0.467
NUF2	44.6	-1.33	0.000425	0.00794	-3.52	0.379
NVL	91.1	-1.01	0.000207	0.00432	-3.71	0.271
OLFM1	63.2	-1.52	1.38e-06	5.53e-05	-4.83	0.316
OLFML3	305	1.01	1.46e-11	1.29e-09	6.75	0.15
ORC6	57.3	-1.06	0.00185	0.026	-3.11	0.341
OSBPL2	20.8	1.79	0.00248	0.0334	3.03	0.593
OTX2	53.5	1.07	0.00179	0.0253	3.12	0.343
OXCT1	49.7	-1.11	0.00188	0.0263	-3.11	0.357
PARP1	568	-1.07	7.76e-23	1.78e-20	-9.84	0.109
PAX7	88.7	-1.2	6.41e-06	0.000211	-4.51	0.266
PCNA	111	-1.21	2.32e-06	8.68e-05	-4.72	0.257
PDE1A	35.7	1.56	0.00167	0.0239	3.14	0.498
PET117	33.1	-1.3	0.00336	0.0429	-2.93	0.444
PGM2L1	41.1	1.39	0.000394	0.0074	3.54	0.393
PKIG	45.7	-1.19	0.00133	0.0198	-3.21	0.37
PLPBP	50.1	1.08	0.00339	0.0433	2.93	0.369
POLA1	57.3	-1.17	0.000431	0.00799	-3.52	0.333
POP1	89.4	-1.11	2.76e-05	0.000771	-4.19	0.265
POU4F1	388	1.55	1.05e-27	3.76e-25	10.9	0.142
PPFIA2	17.5	2.17	0.000736	0.0124	3.38	0.643
PRAC1	944	1.37	3.73e-45	3.7e-42	14.1	0.0972
PRKDC	944	-1.13	5.17e-38	4.19e-35	-12.9	0.0881
PRRX1	35.3	-1.47	0.000517	0.00924	-3.47	0.425
PRRX2	125	-1.29	8.64e-09	5.39e-07	-5.76	0.223
PRXL2A	116	-1.27	6.28e-08	3.32e-06	-5.41	0.234
PSTPIP1	18.4	2.25	0.000485	0.00877	3.49	0.644
PTN	16.4	-2.09	0.000967	0.0154	-3.3	0.634
PVT1	73	1.97	8.28e-11	6.97e-09	6.5	0.304
PXMP2	145	-1.04	9.66e-07	4.17e-05	-4.9	0.213
PYCARD	15.2	2.66	0.000373	0.00713	3.56	0.749
RAD51AP1	92.4	-1.84	5.14e-11	4.37e-09	-6.57	0.281
RAD54L	15.8	-2.65	0.000274	0.00556	-3.64	0.728
RBP1	82.2	-1.09	9.05e-05	0.00209	-3.91	0.278
RCAN3	49.6	-1.31	0.000391	0.00738	-3.55	0.369
REEP3	128	1.15	3.58e-07	1.64e-05	5.09	0.226
RFC2	72.6	-1.22	3.89e-05	0.00102	-4.11	0.297
RMI1	38.1	-1.34	0.00224	0.0308	-3.06	0.438
RNASEH2B	75.7	-1.19	4.8e-05	0.00121	-4.07	0.292
RNU4ATAC	99.7	-1.31	1.07e-07	5.32e-06	-5.32	0.247
RRM2	106	-1.25	1.37e-06	5.53e-05	-4.83	0.259
SCARA3	12.5	-2.6	0.00122	0.0186	-3.23	0.804
SELENOP	27.3	-3.33	5.9e-09	3.84e-07	-5.82	0.572
SERPINF1	90.6	1.81	3.46e-11	2.97e-09	6.63	0.273
SH3D21	16.2	1.86	0.00399	0.0489	2.88	0.645
SKA3	53.6	-1.33	0.000277	0.0056	-3.64	0.365
SLC25A13	39.2	-1.43	0.000457	0.00835	-3.51	0.408
SLC25A4	53.9	1.1	0.00183	0.0257	3.12	0.352
SLC6A15	42	1.66	2.48e-05	0.000703	4.22	0.394
SLIT2	34.8	1.55	0.000836	0.0138	3.34	0.465
SMC2	239	-1.09	9.69e-11	8.01e-09	-6.47	0.169
SMIM20	67.9	1.05	0.000887	0.0143	3.32	0.317
SNHG14	80.9	1.12	3.96e-05	0.00103	4.11	0.272
SNORA12	47.8	1.44	9.32e-05	0.00215	3.91	0.368
SNORD13	85.5	1.88	1.76e-10	1.36e-08	6.38	0.295
SPAG16	30.7	1.91	0.000105	0.00237	3.88	0.493
SPC25	61.9	-1.6	6.23e-06	0.000207	-4.52	0.353
SPX	29	2.65	1.16e-06	4.89e-05	4.86	0.545
SRP9	107	-1.15	2.25e-06	8.5e-05	-4.73	0.244
STARD13	64.7	1.15	0.000229	0.00472	3.68	0.313
SYT6	22.2	2.19	0.000492	0.00886	3.48	0.627
TACC3	87	-1.25	1.17e-05	0.00036	-4.38	0.284
TAF1D	257	1.09	3e-12	2.85e-10	6.98	0.156
TATDN1	147	1.09	9.15e-07	3.96e-05	4.91	0.223
TDRD1	85.7	-1.2	3.26e-05	0.000891	-4.15	0.288
TES	384	1.21	1.35e-20	2.74e-18	9.3	0.13
TFAP2A	16.7	2.13	0.00118	0.0182	3.24	0.658
TK1	66.3	-1.04	0.00107	0.0168	-3.27	0.318
TMCC1-AS1	12.4	2.46	0.00238	0.0323	3.04	0.809
TMEM119	30.7	2.01	4.76e-05	0.0012	4.07	0.494
TMEM50B	25.2	1.77	0.00118	0.0182	3.24	0.546
TMEM54	70.3	-2.35	1.45e-13	1.58e-11	-7.39	0.318
TMIGD2	10.4	3.47	0.000431	0.00799	3.52	0.986
TMPO	380	-1.04	5.06e-12	4.71e-10	-6.9	0.151
TMSB15A	220	-1.39	5.75e-14	6.42e-12	-7.51	0.184
TNC	31.3	1.51	0.00136	0.0202	3.2	0.472
TNFSF13B	11	3.21	0.000485	0.00877	3.49	0.919
TOPBP1	98.8	-1.23	1.81e-06	6.98e-05	-4.77	0.258
TOX2	47.4	-1.49	5.18e-05	0.00128	-4.05	0.368
TP53I11	12.2	-2.21	0.00298	0.0389	-2.97	0.743
TPD52	47.8	-1.17	0.00106	0.0166	-3.27	0.357
TPTE2	41.6	1.35	0.000442	0.00814	3.51	0.385
TUBA1B	1613	-1.07	5.51e-52	8.2e-49	-15.2	0.0705
TXNIP	40.7	-1.26	0.00116	0.018	-3.25	0.388
TYMS	110	-1.38	2.14e-08	1.23e-06	-5.6	0.247
UNC5B	36.3	-1.21	0.00307	0.0399	-2.96	0.409
UTRN	30.9	1.38	0.00269	0.0357	3	0.459
VPS13C	52.3	1.08	0.00173	0.0245	3.13	0.346
WDR34	200	-1.12	1.98e-09	1.43e-07	-6	0.188
WDR76	65.6	-1.67	7.93e-07	3.45e-05	-4.94	0.337
XRCC2	34.5	-1.28	0.00312	0.0403	-2.96	0.434
YAF2	53.5	1.26	0.000798	0.0132	3.35	0.376

## Sheet: SK-N-MC
gene	basemean	log2FoldChange	pvalue (Wilcoxon rank-sum test)	padj	stat	lfcSE
ACTN1	71.8	1.02	0.0014	0.0227	3.19	0.318
ADRB3	50.5	-1.77	3.6e-06	0.000152	-4.63	0.383
ALDH2	49.4	1.31	0.000674	0.0125	3.4	0.385
AMER2	90.1	-1.44	1.02e-06	5.06e-05	-4.89	0.294
APOE	45.1	1.23	0.00204	0.0299	3.09	0.399
ARID5B	41.9	1.3	0.00109	0.0182	3.27	0.397
ASS1	179	2.08	7.27e-24	5.31e-21	10.1	0.206
ATF5	157	1.01	1.98e-06	9.1e-05	4.76	0.213
BCL11B	453	-1.01	6.78e-13	1.08e-10	-7.18	0.14
BHLHE22	54.8	-1.11	0.00176	0.027	-3.13	0.353
BRI3BP	62.6	-1.13	0.000706	0.013	-3.39	0.333
CCNE2	53.2	-1.28	0.000574	0.011	-3.44	0.372
CLDN1	143	-1.25	5.79e-08	3.7e-06	-5.43	0.231
CLGN	81	1.13	0.000116	0.003	3.85	0.293
CLSPN	127	-1.25	1.2e-06	5.76e-05	-4.86	0.257
COMT	151	1.06	4.56e-07	2.45e-05	5.04	0.21
CYB5A	166	-1.03	1.26e-06	6.03e-05	-4.85	0.212
DCUN1D4	41.4	1.42	0.000849	0.015	3.34	0.424
DENND2C	83.3	-1.43	2.19e-06	9.8e-05	-4.74	0.302
DHCR24	93.6	-1.12	7.15e-05	0.00207	-3.97	0.281
DNAJC12	52.8	1.31	0.000237	0.00543	3.68	0.356
EIF5	456	-1.29	4.97e-22	3.17e-19	-9.65	0.134
EPHB3	49.3	-1.13	0.00401	0.0492	-2.88	0.394
FGFR1	79.3	-1.01	0.000768	0.0139	-3.36	0.299
FRG2FP	339	2.73	2.98e-68	5.08e-65	17.5	0.156
FXYD5	29.9	1.83	0.000158	0.00382	3.78	0.483
GAS1	82.2	-1.03	0.000468	0.00944	-3.5	0.294
GINS4	66.1	-1.39	2e-05	0.000682	-4.26	0.326
H4C3	1287	-1.87	1.12e-74	2.87e-71	-18.3	0.102
HAP1	37.5	-1.76	0.000112	0.00295	-3.86	0.457
HMGA2	46.5	1.18	0.00216	0.0313	3.07	0.385
HOXD13	44.4	1.15	0.0036	0.0453	2.91	0.394
HSP90AA1	1634	-1.05	4.69e-40	5.99e-37	-13.2	0.0793
ID4	61.5	-1.33	0.000117	0.00301	-3.85	0.344
IDI1	73.2	-1.02	0.00183	0.0277	-3.12	0.327
IGF1	82.6	-2.23	6.85e-12	9.21e-10	-6.86	0.326
KRT12	36.4	-1.35	0.00269	0.0368	-3	0.448
KRT17	131	2.32	1.1e-21	5.62e-19	9.57	0.243
LCP1	29.2	1.63	0.00101	0.0171	3.29	0.495
LINC02732	62.1	-2	3.45e-08	2.35e-06	-5.52	0.362
LYPD1	55.3	-1.68	5.42e-06	0.000218	-4.55	0.369
MAFB	222	-1.04	1.88e-08	1.3e-06	-5.62	0.186
MGMT	91	1.01	0.000183	0.00432	3.74	0.27
MSRB2	67	1.04	0.000929	0.0159	3.31	0.314
MT-TL1	99	2.5	9.96e-14	1.88e-11	7.44	0.335
MT-TP	198	1.76	3.78e-16	1.21e-13	8.15	0.216
MT-TS2	153	2.22	9.7e-22	5.5e-19	9.58	0.232
MT-TV	223	2.88	7.34e-34	7.5e-31	12.1	0.238
MTDH	557	-1.06	7.9e-19	3.67e-16	-8.86	0.12
NHLRC2	28.3	1.76	0.000817	0.0145	3.35	0.526
NR2F1	52.7	-1.51	0.000101	0.00272	-3.89	0.387
NSG1	33.3	-1.56	0.000896	0.0155	-3.32	0.469
PALM3	46.3	-1.52	0.000119	0.00306	-3.85	0.395
PAX7	40.8	-2.42	1.18e-07	7.17e-06	-5.3	0.456
PBDC1	48.4	-1.35	0.000473	0.00944	-3.5	0.387
PCBD1	99.4	1.18	4.01e-06	0.000166	4.61	0.256
PENK	1012	-2.42	1.14e-91	5.84e-88	-20.3	0.119
PHF20L1	194	-1.05	5.55e-08	3.59e-06	-5.43	0.192
PHGDH	280	1.01	1.25e-10	1.3e-08	6.43	0.157
PNPT1	44.8	-1.27	0.00214	0.031	-3.07	0.414
POP1	150	-1.35	5.51e-09	4.47e-07	-5.83	0.232
QPRT	69.3	1.1	0.000479	0.00948	3.49	0.315
RDH10	73.2	-2.33	7.38e-11	8.38e-09	-6.51	0.357
RRS1	41.5	-1.7	7.3e-05	0.00211	-3.97	0.427
RUNX3	70.2	-1.74	2.22e-07	1.27e-05	-5.18	0.335
SARS1	393	1.01	1.23e-13	2.24e-11	7.41	0.136
SEPTIN6	39.3	2.02	2.38e-06	0.000104	4.72	0.428
SHTN1	58.9	1.04	0.00312	0.041	2.96	0.352
SLFN5	29.7	1.5	0.00172	0.0266	3.13	0.477
SNHG7	262	1.07	6.68e-11	7.75e-09	6.53	0.164
SNORA11F	35.6	1.5	0.00085	0.015	3.34	0.45
SNORD13	103	2.15	8.05e-14	1.58e-11	7.47	0.289
SQLE	519	-1.14	3.84e-18	1.63e-15	-8.68	0.131
TFAP2B	268	-1.22	3.07e-11	3.82e-09	-6.64	0.183
TFPI	28.3	1.73	0.000754	0.0138	3.37	0.513
TFRC	145	-1.11	1.67e-06	7.83e-05	-4.79	0.231
TIMM21	40	-1.21	0.00369	0.0462	-2.9	0.415
TRAK2	38.2	1.32	0.00185	0.0278	3.11	0.424
TRIB3	103	1.25	1.04e-06	5.13e-05	4.88	0.257
TUBB6	92.1	-1.27	3.78e-06	0.000158	-4.62	0.274
USP14	101	-1.21	6.57e-06	0.000258	-4.51	0.268
VPS4B	107	-1.13	1.02e-05	0.000371	-4.41	0.257
WARS1	69.1	1.19	0.000166	0.00396	3.77	0.317
XG	48.6	-1.32	0.000913	0.0157	-3.32	0.397
XIST	55.8	-1.22	0.000472	0.00944	-3.5	0.35
ZNF667-AS1	29.8	1.46	0.00197	0.0293	3.09	0.473

## Sheet: TC-71
gene	basemean	log2FoldChange	pvalue (Wilcoxon rank-sum test)	padj	stat	lfcSE
ATF5	161	-1.74	7.59e-18	1.46e-15	-8.61	0.202
H1-3	199	1.02	2.57e-08	1.04e-06	5.57	0.184
HDDC3	121	1.19	8.79e-07	2.5e-05	4.92	0.242
MFAP4	121	-1.28	1.94e-08	8.28e-07	-5.62	0.228
MT-TP	315	1.12	6.05e-12	4.66e-10	6.88	0.163
MT-TS2	216	1.52	7.22e-16	1.11e-13	8.07	0.189
MT-TV	454	1.16	3.83e-17	6.8e-15	8.42	0.138
NAA38	540	1.02	2.4e-18	5.54e-16	8.74	0.117
PHF19	115	1.01	3.68e-05	0.000616	4.13	0.246
POMC	91.8	1.23	1.04e-05	0.000214	4.41	0.278
RPS4Y1	755	1.53	6.07e-48	1.4e-44	14.5	0.105
SLC1A4	90.4	-1.19	6.03e-06	0.000138	-4.53	0.262
TPGS1	139	1.14	5.3e-07	1.59e-05	5.01	0.226
WARS1	282	-1.13	6.06e-14	6.14e-12	-7.51	0.151
